# Supplementary material for: Characterization of the COPD alveolar niche using single-cell RNA sequencing
Source: Nat Commun. 2022 Jan 25;13:494. doi: 10.1038/s41467-022-28062-9 (PMC8789871; doi:10.1038/s41467-022-28062-9)
Supplement: Supplementary file 4 — Supplementary Data 1 [file 41467_2022_28062_MOESM4_ESM.xls]

## Sheet: CELLEXoutput
HGNC_EnsemblAlt_GeneID	Ensembl_GeneID	AT1	AT2_A	AT2_B	Aberrant_Basaloid	B	B_Plasma	Basal	Ciliated	Club	DC_Langerhans	DC_Mature	Fibroblast_Adventitial	Fibroblast_Alveolar	Fibroblast_CTHRC1+	Goblet	ILC_A	ILC_B	Lymphatic	Macrophage	Macrophage_Alveolar	Mast	Mesothelial	NK	PNEC	Pericytes	SMC	T	T_Cytotoxic	T_Regulatory	VE_Arterial	VE_Capillary_A	VE_Capillary_B	VE_Peribronchial	VE_Venule	cDC1	cDC2	cMonocyte	ncMonocyte	pDC
TSPAN6	ENSG00000000003	0.315979	0	0.249676	0.501166	0	0	0.424379	0.751788	0.367992	0	0	0.39144	0.387325	0.514662	0.509743	0	0	0.396648	0	0	0	0.0694261	0	0	0	0	0	0	0	0.743567	0.0671671	0.322528	0.380053	0.40245	0	0	0	0	0
TNMD	ENSG00000000005	0.44385	0	0.560709	0	0	0	0	0.370061	0.243961	0	0	0.941628	0	0	0	0	0	0	0	0	0	0	0	0	0	0	0	0	0	0.185604	0	0	0	0	0	0	0	0	0
DPM1	ENSG00000000419	0	0	0.0837166	0	0	0	0.114866	0.156336	0	0	0	0.258362	0.0425847	0	0	0.0711601	0	0.139483	0	0.0128595	0	0.219929	0	0	0.0896252	0	0	0.06542	0	0.0861434	0	0.0782786	0.0750092	0.0567832	0	0	0	0	0
SCYL3	ENSG00000000457	0.0810768	0	0	0	0	0	0	0.31784	0	0.233694	0	0	0.0183328	0	0	0	0	0	0	0	0	0	0.0349288	0	0	0	0.0448629	0	0.101433	0	0	0.056483	0	0	0	0	0	0	0
C1orf112	ENSG00000000460	0.0366123	0	0	0.0402986	0.27144	0	0	0.206117	0	0	0	0	0.000863203	0	0	0.145082	0.00453612	0	0	0	0	0	0	0	0	0.0113938	0.112565	0	0.738695	0.14572	0	0	0.717138	0.650988	0	0	0	0	0
FGR	ENSG00000000938	0	0	0	0	0	0	0	0	0	0	0	0	0	0	0	0	0	0	0.492015	0.509823	0	0	0	0	0	0	0	0	0	0	0	0	0	0	0.322474	0.000311721	0.770181	0.779077	0
CFH	ENSG00000000971	0	0	0.207265	0.418164	0	0	0.472833	0.447346	0.432043	0	0	0.671791	0.780666	0.459113	0.456305	0	0	0.410631	0	0	0	0.67165	0	0.17702	0.557109	0.254571	0	0	0	0.432405	0	0	0.160156	0.370912	0	0	0	0	0
FUCA2	ENSG00000001036	0	0	0	0	0	0	0	0	0	0	0	0.350752	0	0.0870975	0	0	0	0	0.150957	0.425821	0	0	0	0	0	0	0	0	0	0	0	0	0	0	0	0	0	0	0
GCLC	ENSG00000001084	0	0	0	0	0	0	0.536923	0.534434	0.0353905	0.0959234	0	0	0	0	0.453786	0	0	0	0	0.112298	0	0	0	0	0	0	0	0	0	0	0	0	0	0	0.128063	0.0767466	0	0	0
NFYA	ENSG00000001167	0	0	0	0.0463487	0	0	0	0	0	0	0	0	0	0	0	0	0.011323	0	0	0.191502	0	0	0	0	0	0	0	0	0	0	0	0	0	0	0	0	0	0	0.259059
STPG1	ENSG00000001460	0	0	0	0.154773	0	0	0	0.595505	0	0	0	0	0	0	0	0	0	0	0	0.221499	0	0	0	0	0	0	0	0	0	0	0.386468	0	0	0	0	0	0	0	0
NIPAL3	ENSG00000001461	0.327272	0.00791118	0.177541	0.18896	0.0316769	0	0.227579	0.31433	0.12022	0	0	0	0	0	0.185903	0.166995	0	0	0	0	0	0.00269135	0.19697	0.0512684	0	0	0.270015	0.317254	0.248269	0	0.0940803	0	0	0	0	0	0	0	0.0446604
LAS1L	ENSG00000001497	0.107484	0	0.0103935	0	0	0	0	0.117872	0	0	0	0.231055	0	0.00859788	0	0.0196693	0.106727	0.0797089	0	0.0154052	0	0.0708378	0.0354833	0	0	0	0	0	0	0	0.0242072	0	0	0	0	0	0	0	0
ENPP4	ENSG00000001561	0.00791139	0	0	0	0	0	0	0.0213588	0	0	0.088601	0	0	0	0	0	0	0	0.0143339	0.647604	0	0	0	0	0	0	0	0	0	0	0	0	0	0	0.0171271	0	0	0	0.0444176
SEMA3F	ENSG00000001617	0	0	0.0372528	0.441199	0	0	0.130861	0.264533	0.189023	0	0	0	0	0	0.451389	0	0	0.134262	0	0	0	0.259832	0	0	0	0.118729	0	0	0	0.862129	0.777587	0.855757	0.458384	0.812765	0	0	0.15586	0	0
CFTR	ENSG00000001626	0	0.841557	0.684663	0.257718	0	0	0.355419	0.0603557	0.625084	0	0	0.234668	0	0.0896434	0.60606	0	0	0.01783	0	0	0.727281	0.384449	0	0.271508	0	0	0	0	0	0	0	0	0	0	0	0	0	0	0
ANKIB1	ENSG00000001629	0.214495	0.0953331	0	0.247538	0	0	0.047752	0.0730025	0.160391	0	0	0	0	0	0	0	0.0177165	0.1453	0	0.0297869	0	0	0.13528	0.0344305	0	0	0.0299086	0.0797956	0.12192	0	0	0	0	0	0	0	0	0	0.156127
CYP51A1	ENSG00000001630	0.445594	0.0410185	0.538473	0	0.0662293	0.0876068	0.0778825	0.132039	0.209406	0	0	0	0	0	0.270559	0	0	0	0	0	0	0	0.151358	0	0	0	0	0.0163971	0	0	0	0	0	0	0	0	0	0	0
KRIT1	ENSG00000001631	0	0	0	0.0116258	0	0	0	0.25587	0	0	0	0.0973417	0.104776	0	0	0.0394012	0	0.133637	0	0.0823273	0	0	0.0109961	0	0	0	0	0	0	0	0.048203	0.0700241	0	0	0	0	0	0	0
RAD52	ENSG00000002016	0.182116	0.222615	0.267973	0	0	0	0.141479	0.242987	0.280053	0	0	0.0927901	0	0.0506751	0	0	0	0.0372676	0	0.0948719	0	0	0	0	0	0	0	0	0	0.0597476	0	0.0965962	0.0917651	0	0	0	0	0	0
MYH16	ENSG00000002079	0	0	0.00897621	0	0	0	0	0.464096	0.156397	0	0.0187294	0	0	0	0	0	0	0	0	0	0	0.13265	0	0	0	0	0	0	0	0	0.00433404	0	0	0	0	0	0	0	0
BAD	ENSG00000002330	0.419532	0	0.327961	0	0	0	0	0.311327	0.0409693	0	0	0.287673	0.0543407	0.220185	0.0412258	0	0	0.246128	0	0.0996483	0	0	0	0.0214055	0	0.185953	0	0	0	0.0772526	0.0077167	0	0	0	0	0	0	0	0
LAP3	ENSG00000002549	0	0	0	0	0	0	0	0	0	0	0.366066	0	0	0	0	0	0	0	0.273978	0.276201	0	0	0	0	0	0	0	0	0	0.122674	0.230623	0.300422	0.0903342	0.110268	0.306631	0.197801	0	0	0
CD99	ENSG00000002586	0	0	0	0	0	0	0	0	0	0	0	0.236479	0	0.186274	0	0	0	0.305351	0.180079	0	0	0	0.219368	0	0	0	0.302628	0.247646	0	0.232016	0.20481	0.248018	0.207764	0.15243	0.101281	0	0.140864	0	0.224717
HS3ST1	ENSG00000002587	0	0	0	0.299853	0	0	0.367769	0.544488	0.361975	0	0	0	0	0	0.714625	0	0	0.729029	0.396368	0	0.709082	0.0784998	0	0.510198	0	0	0	0	0	0	0	0.0828232	0	0.0159411	0	0	0	0	0
AOC1	ENSG00000002726	0	0	0	0.282748	0	0	0	0.0919082	0	0	0.976209	0	0	0	0	0.192525	0	0	0	0	0	0.0874171	0	0	0	0.00311172	0	0	0	0	0	0	0	0	0	0	0	0	0
WNT16	ENSG00000002745	0	0	0	0.0724597	0.927871	0.0373972	0	0.341932	0.0829556	0	0	0	0.116097	0.245628	0.379901	0	0	0.207296	0	0	0	0.480034	0	0	0	0	0	0	0	0	0	0	0.0143538	0.402683	0	0	0	0	0
HECW1	ENSG00000002746	0.0722643	0.0644861	0.126013	0.0482947	0.0395848	0	0.0913622	0.117814	0.0997603	0	0.180703	0.232848	0.0928149	0.279643	0	0	0.0650462	0	0	0	0	0.246781	0	0.108214	0	0	0.0265162	0	0	0	0	0.0554164	0.00932423	0	0	0	0	0	0
MAD1L1	ENSG00000002822	0	0.150057	0	0.0256922	0.13848	0	0	0	0	0	0	0	0	0	0	0	0	0	0.322111	0	0	0	0	0	0	0	0	0	0	0	0	0	0	0	0.441979	0.0122324	0	0.185422	0.225035
LASP1	ENSG00000002834	0	0	0	0.0175275	0	0	0	0	0	0	0.0704477	0	0	0	0	0	0	0.054893	0	0.0266639	0	0	0.203596	0.0899637	0	0	0	0.107536	0	0	0	0	0	0	0	0.238793	0	0	0
SNX11	ENSG00000002919	0	0	0	0	0	0	0	0	0	0	0.368237	0	0	0	0	0	0	0	0	0	0	0	0.34384	0	0	0	0.261994	0.373269	0.489863	0	0	0	0	0	0	0	0	0	0
TMEM176A	ENSG00000002933	0	0	0	0	0	0	0	0	0	0.00206612	0.847093	0.516497	0.548184	0.350172	0	0	0	0	0.460114	0	0	0.478014	0	0.438403	0	0	0	0	0	0	0	0	0	0	0.352139	0	0.146976	0	0
M6PR	ENSG00000003056	0	0	0	0	0	0	0	0	0	0	0	0	0	0	0	0	0	0	0.246502	0.312168	0	0	0	0	0	0	0	0	0	0	0	0	0	0	0	0	0	0.187145	0
KLHL13	ENSG00000003096	0.0624207	0	0	0.0595103	0	0	0.31694	0.492051	0	0	0	0.581346	0.20203	0.46302	0	0.253493	0	0.178863	0	0	0	0	0	0	0.0180608	0.0208518	0.196496	0	0	0.221808	0	0	0	0.314191	0	0	0	0	0.60109
CYP26B1	ENSG00000003137	0	0	0	0	0	0	0	0	0	0	0	0.490614	0.325569	0.871894	0	0	0	0	0	0	0	0.467708	0	0	0	0.459294	0	0	0.1599	0.966761	0	0.322553	0	0.798217	0	0	0	0	0
ICA1	ENSG00000003147	0.134274	0.315919	0.371772	0.377166	0	0	0.240015	0.347575	0.427951	0	0	0	0	0	0.381132	0	0	0.491877	0.0597132	0.00648226	0	0	0	0.527003	0	0	0	0	0.44736	0.372756	0.427036	0.530481	0.39757	0.301469	0	0	0	0	0
DBNDD1	ENSG00000003249	0.679617	0	0.326773	0.890819	0	0	0	0.413008	0.338441	0	0	0	0	0.0742063	0.517044	0	0	0.251072	0	0	0	0.215269	0	0	0	0	0	0	0	0	0.111458	0	0	0.139409	0	0.0183348	0	0	0
ALS2	ENSG00000003393	0.190911	0.173349	0.0863597	0.192981	0	0	0	0.442917	0	0	0	0.239915	0.106955	0.00207021	0	0	0	0.194179	0	0	0.801616	0.0976194	0	0.00179727	0.0550652	0	0	0	0	0.00856827	0.179459	0.0609813	0	0.0924033	0	0	0	0	0
CASP10	ENSG00000003400	0.0917055	0.304362	0.302978	0.0122771	0.11197	0.684434	0	0.234614	0.21002	0	0	0	0	0	0	0	0	0.302746	0	0	0	0	0.321523	0	0	0	0	0	0	0.0396628	0	0.036125	0.177958	0.185361	0	0	0	0.129789	0
CFLAR	ENSG00000003402	0.220226	0.212638	0.163371	0.131656	0.142568	0.210517	0	0.12919	0.203917	0.147446	0.413198	0	0	0	0	0.11789	0	0	0.221518	0	0	0	0.167437	0	0	0	0	0	0.189255	0.183066	0.153647	0.208913	0.00276957	0.182168	0.31627	0.279701	0.137377	0.0529054	0
TFPI	ENSG00000003436	0	0.140705	0.460733	0.131776	0	0	0.0521392	0	0	0	0	0.580911	0.537081	0.314873	0	0	0	0.795159	0.134722	0	0	0	0	0	0.458199	0.381818	0	0	0	0.69029	0.434255	0.767987	0.419619	0.593903	0	0	0	0	0
NDUFAF7	ENSG00000003509	0	0	0	0	0.113497	0	0	0	0	0	0	0.0204401	0	0	0	0.125031	0	0	0	0	0	0	0.0820089	0	0	0.0172566	0.0544863	0.0990004	0	0.156969	0.165287	0.0841681	0	0.0383685	0	0	0	0	0
RBM5	ENSG00000003756	0	0	0	0	0.130347	0	0	0.0406372	0	0	0	0	0	0	0	0	0	0	0.0154115	0	0	0	0.0554426	0	0	0	0.00927721	0.0830526	0	0	0	0	0	0	0	0	0.0700919	0.085765	0
MTMR7	ENSG00000003987	0	0.437209	0.34827	0.255803	0	0	0.00997099	0.263914	0.199327	0	0	0.124828	0	0	0	0	0	0	0	0.134553	0	0.507577	0	0.564762	0	0	0	0	0	0.0325226	0.228083	0.250503	0	0.0518909	0	0	0	0	0
SLC7A2	ENSG00000003989	0	0.853398	0.654811	0.446022	0	0	0.445075	0.546635	0.356451	0	0	0.378331	0.288465	0	0.43271	0	0	0	0	0	0	0.66836	0	0.41717	0.356946	0.434537	0	0	0	0.573881	0	0	0	0.450188	0	0	0	0	0
ARF5	ENSG00000004059	0.14447	0	0	0	0	0	0	0	0	0.299334	0	0	0	0.125311	0	0	0	0.116684	0	0	0	0	0.0702735	0	0.0133759	0	0	0	0	0	0	0	0	0	0.401401	0.236833	0.131848	0.275825	0
SARM1	ENSG00000004139	0	0	0	0	0	0	0.292326	0	0	0	0	0	0	0.0117725	0	0	0	0	0	0.146678	0	0.0606529	0	0	0	0	0	0	0	0.220222	0	0	0	0	0	0	0	0	0
POLDIP2	ENSG00000004142	0.121275	0	0.0894733	0	0	0	0	0	0	0	0	0.0164749	0	0	0	0	0	0.0777505	0	0.15959	0	0	0	0	0	0	0	0	0	0.00981205	0	0	0.150935	0	0	0	0	0	0
PLXND1	ENSG00000004399	0	0	0	0	0	0	0	0	0	0	0	0	0	0	0	0	0	0.197567	0.321512	0.247562	0	0	0	0	0	0	0	0	0	0.0842086	0.270954	0.294477	0	0	0	0	0	0	0
AK2	ENSG00000004455	0.023312	0	0.262999	0.110949	0	0	0	0.117341	0.00906555	0	0	0.258443	0	0	0.0696134	0	0	0.258816	0	0.0941633	0	0	0	0	0	0	0	0	0	0.120232	0	0.0323688	0.12371	0.0611258	0.0792522	0	0	0	0
CD38	ENSG00000004468	0	0.540818	0.492051	0.310718	0	0.700244	0	0.526094	0.15226	0	0	0	0	0	0.411546	0.375485	0	0.161585	0	0	0	0	0.737173	0	0	0	0	0	0	0	0	0	0	0	0	0.0379323	0	0	0
FKBP4	ENSG00000004478	0.115483	0	0	0	0	0	0.000942712	0.0807506	0	0	0	0.0346253	0	0	0	0	0	0.0777213	0.168709	0.132033	0	0.108454	0	0	0	0.320859	0	0	0	0	0	0	0	0	0	0	0	0	0
KDM1A	ENSG00000004487	0	0	0	0	0	0	0	0.116997	0.0230416	0	0	0	0	0.0346085	0	0	0	0	0	0.373408	0	0	0	0	0	0	0	0	0	0	0	0	0.0296344	0.0310026	0	0	0	0	0.0339567
RBM6	ENSG00000004534	0	0.182522	0	0.118122	0.223805	0.169454	0.157179	0.10423	0.0815318	0	0	0	0	0	0	0.0187296	0	0	0.11198	0.00846561	0	0.148451	0.107651	0	0	0	0.123027	0.0956312	0.102006	0	0	0	0	0	0.0526154	0	0	0	0.181779
CAMKK1	ENSG00000004660	0	0	0	0	0.340184	0	0	0	0	0	0	0	0	0	0	0	0	0	0.084811	0.0587865	0.647926	0.0223841	0	0	0	0	0	0	0	0	0	0	0	0	0.0367299	0	0	0.276177	0.626654
RECQL	ENSG00000004700	0	0	0	0	0	0	0	0	0	0	0	0.0830169	0	0	0	0	0	0.156969	0	0.114371	0	0	0	0	0	0	0	0	0	0.0407684	0.153477	0	0	0	0	0	0	0	0
VPS50	ENSG00000004766	0	0	0	0	0	0	0	0	0.0429451	0	0	0	0	0	0	0	0	0.0235005	0	0.174515	0	0	0	0	0	0	0	0	0	0	0.026797	0	0	0	0	0	0	0	0
ARHGAP33	ENSG00000004777	0	0	0	0	0	0	0	0.541031	0	0	0	0	0	0	0	0	0	0	0	0	0	0	0	0.0696891	0.0530624	0.00872799	0	0.041478	0	0	0	0	0	0	0	0	0	0	0
NDUFAB1	ENSG00000004779	0.0766298	0	0.0757822	0	0	0	0	0.285282	0	0	0	0.194784	0	0.0817282	0	0	0	0.156787	0.027027	0.15548	0	0	0	0	0.0851439	0.0748341	0	0	0	0	0	0	0	0	0	0	0	0	0
PDK4	ENSG00000004799	0	0	0	0	0	0	0	0.0770481	0	0	0	0.0776555	0.205308	0	0	0	0	0	0.426745	0.437662	0	0	0	0	0.291897	0.485106	0	0	0	0.171957	0.0621564	0.529928	0	0	0	0	0	0	0
SLC22A16	ENSG00000004809	0	0	0	0	0	0	0	0.627842	0	0	0	0	0	0	0	0	0	0	0.442725	0	0.0184337	0	0	0	0	0	0	0	0	0	0	0	0	0	0.0544587	0	0.698493	0	0
ZMYND10	ENSG00000004838	0	0.208721	0.34536	0	0	0	0	0.90159	0.244076	0	0	0	0	0	0.201957	0	0.0264527	0	0	0	0	0	0	0	0	0	0	0	0	0	0	0	0	0	0	0	0	0	0
ABCB5	ENSG00000004846	0	0	0	0.0504883	0	0	0	0	0	0	0	0.142057	0	0	0	0	0.689905	0	0	0.0514644	0	0.0124526	0	0	0	0	0	0	0	0	0	0	0	0	0	0	0	0	0
SLC25A13	ENSG00000004864	0	0.00821034	0	0	0	0	0	0.00605043	0	0	0	0	0	0	0	0	0	0	0.135591	0.426455	0	0	0	0	0	0	0	0	0	0	0	0	0	0	0	0	0	0	0
ST7	ENSG00000004866	0.1844	0.528146	0.403892	0.0920749	0	0	0	0	0.299483	0	0.0255424	0	0	0	0.0942304	0	0	0	0	0.380907	0.420749	0.179434	0	0.110107	0	0	0	0	0	0	0	0	0	0	0	0.140673	0	0	0
CDC27	ENSG00000004897	0	0	0	0	0	0	0	0	0	0	0	0.105747	0	0	0	0	0	0.142055	0.101048	0.265234	0	0	0	0	0	0	0	0	0	0.152617	0	0.0870896	0.17716	0.0354002	0	0	0	0	0
SLC4A1	ENSG00000004939	0	0.03482	0.137078	0	0	0	0.546379	0	0.290938	0	0.207429	0.112089	0	0	0	0	0	0.257762	0	0	0	0.0833442	0	0	0.42158	0	0	0	0	0	0	0	0	0	0	0	0	0	0
CALCR	ENSG00000004948	0	0	0	0	0	0	0	0.132366	0	0	0.0697844	0.187524	0	0.676716	0	0	0	0	0.109583	0	0	0	0	0	0	0.0151032	0	0	0	0	0	0.174133	0	0	0	0.047239	0	0	0
HCCS	ENSG00000004961	0	0	0	0	0	0	0	0	0	0	0	0	0	0	0	0	0	0.0732784	0	0.201055	0	0	0	0	0	0	0	0	0	0	0	0	0	0	0	0	0	0	0
DVL2	ENSG00000004975	0.0691793	0.2422	0.446103	0	0	0	0.224435	0	0.176814	0	0	0.0254663	0	0.12835	0	0	0	0	0	0.0826947	0	0	0	0	0.0357143	0	0	0	0	0	0	0.0121499	0.000230798	0	0	0	0	0	0
PRSS22	ENSG00000005001	0.410761	0.605916	0.583879	0.636091	0	0	0.586774	0.610364	0.828008	0	0	0	0	0	0.905961	0	0	0	0	0	0	0	0	0.397454	0	0	0	0	0	0	0	0	0	0	0	0	0	0	0
UPF1	ENSG00000005007	0.0659197	0.128635	0.19218	0	0	0	0.114322	0.291847	0.0797885	0	0	0	0	0	0	0	0	0	0	0	0	0.00728633	0	0	0	0	0	0	0	0	0	0	0	0	0	0	0	0.0178254	0
SKAP2	ENSG00000005020	0	0	0	0	0	0	0	0	0	0	0	0	0	0	0	0	0	0.0201099	0.283479	0.328431	0	0	0	0	0	0	0	0	0	0.151695	0	0.158932	0	0.115655	0.12941	0	0.0993535	0.168231	0.126599
SLC25A5	ENSG00000005022	0	0	0.286129	0	0	0	0	0	0	0.193557	0	0.0134592	0	0	0	0	0	0	0.122912	0.0947485	0	0	0	0	0	0	0	0	0	0	0	0	0	0	0.412056	0.198941	0.0966315	0.185169	0
MCUB	ENSG00000005059	0	0	0	0	0	0	0	0	0	0	0	0.154641	0	0	0	0	0	0	0.257118	0.167208	0	0	0	0	0	0	0.0300269	0.00836703	0	0	0	0	0.0404357	0	0.0987801	0	0	0	0
POLR2J	ENSG00000005075	0	0	0	0	0	0	0	0	0	0	0	0.0294315	0	0.00346535	0	0	0	0	0	0.286274	0	0	0	0	0	0.109458	0	0	0	0	0	0	0	0	0	0	0	0	0
DHX33	ENSG00000005100	0	0.134222	0	0	0	0	0.0269851	0.00489388	0.263987	0	0	0.238164	0	0	0.0450716	0	0	0.126302	0	0	0	0.594061	0	0.133707	0.326502	0	0	0	0	0.242859	0	0	0.256976	0.057708	0	0	0	0	0
MEOX1	ENSG00000005102	0	0	0	0	0	0	0.00524593	0.0087301	0	0	0.0330387	0	0	0	0	0	0	0	0	0	0	0	0	0	0	0	0	0	0	0.17022	0	0.0859015	0.927952	0.12089	0	0	0	0	0
THSD7A	ENSG00000005108	0.42118	0.34088	0.314488	0.45001	0.0909759	0	0	0	0.235523	0.0982861	0	0	0	0	0.225934	0	0	0.614832	0	0	0	0	0	0.0269141	0	0	0	0	0	0.812773	0	0.549938	0.544377	0.208985	0	0	0	0	0
LIG3	ENSG00000005156	0.249232	0.0477995	0.2271	0.0572106	0	0	0	0.0489815	0.0982093	0	0	0	0	0	0	0	0	0	0	0	0	0.333355	0.0535021	0	0	0	0.0310856	0	0	0	0	0	0.233979	0	0	0	0	0	0.0444144
RPAP3	ENSG00000005175	0	0.0608962	0.119471	0	0.115654	0	0.11744	0.269686	0.106084	0	0.0710656	0.00268067	0	0.17027	0	0	0	0.0448381	0	0.042594	0	0	0.0190353	0	0	0	0	0	0.0276504	0	0	0	0	0	0	0.246221	0	0	0
ACSM3	ENSG00000005187	0	0	0	0	0.376478	0	0	0	0	0	0.0559585	0.0733809	0	0	0	0	0	0	0	0.494479	0	0.0700563	0	0	0	0	0	0	0	0	0	0	0	0	0.303445	0	0	0	0
REXO5	ENSG00000005189	0	0.215525	0.041713	0.16337	0	0	0	0.442079	0.27281	0	0	0.421011	0.0407577	0	0	0	0	0.00246943	0	0	0	0.182472	0	0	0	0	0	0	0	0.328472	0	0	0.295901	0.226908	0	0	0	0	0
CIAPIN1	ENSG00000005194	0.0761932	0	0.0896366	0	0	0	0	0	0	0	0	0.0435608	0	0	0	0	0	0.0359231	0	0.0521205	0	0	0.0577065	0	0	0	0	0	0	0	0.0468816	0	0.0368815	0	0.0866597	0	0	0	0
SPPL2B	ENSG00000005206	0.329293	0	0	0.13815	0.287677	0	0	0.55891	0.131246	0	0	0	0	0	0	0	0	0	0	0.116208	0	0	0	0.236035	0.20938	0	0	0	0	0	0	0	0	0	0	0	0	0	0
FAM214B	ENSG00000005238	0	0	0	0	0	0	0	0	0	0	0	0	0	0	0	0	0	0	0.213771	0.515414	0	0	0	0	0	0	0	0	0	0	0.0347729	0.080875	0	0	0	0	0	0.0010995	0
COPZ2	ENSG00000005243	0.213632	0	0	0	0	0	0	0	0	0	0	0.816586	0.4444	0.805072	0	0	0	0.0892142	0	0	0	0.457093	0.104961	0	0.0221207	0.297033	0	0	0	0.0121731	0	0	0.289851	0.230244	0	0	0	0	0
PRKAR2B	ENSG00000005249	0	0	0	0	0	0	0	0	0	0	0.254028	0	0	0	0	0	0	0	0	0.322842	0	0	0	0.127893	0.196646	0	0	0	0	0	0	0	0	0	0.591284	0.488206	0	0.68442	0.203983
MSL3	ENSG00000005302	0	0	0	0	0	0	0	0	0	0	0	0	0	0	0	0	0	0	0	0.0677094	0	0	0	0	0	0	0	0	0	0	0	0	0	0	0	0.321588	0.447488	0.210265	0
CREBBP	ENSG00000005339	0	0	0	0.0200124	0.178963	0	0	0	0	0	0	0	0	0	0	0	0.0178021	0	0.138703	0	0	0	0.150619	0.0631563	0	0	0.0426475	0.014881	0.0209169	0	0	0	0	0	0.118791	0	0.116536	0.184661	0.156742
TSPOAP1	ENSG00000005379	0.014319	0	0	0	0	0	0.2355	0.475778	0	0.272317	0	0	0	0	0	0.0370208	0.132779	0	0	0	0	0	0.412149	0	0	0	0	0	0	0	0	0	0	0	0.491733	0.845056	0	0	0
MPO	ENSG00000005381	0	0	0	0	0	0	0	0	0	0	0.260567	0	0	0	0	0	0	0	0.577475	0	0	0	0	0	0	0	0	0	0.209159	0	0	0	0	0	0	0	0.758887	0.687233	0
PON1	ENSG00000005421	0.351688	0.906393	0.824097	0.362036	0	0	0.206538	0.334118	0.795077	0	0	0	0	0	0.291855	0	0	0.227546	0	0	0	0.336675	0	0.100512	0.0633425	0.0693685	0	0	0	0.112707	0	0	0	0	0	0	0	0	0
GCFC2	ENSG00000005436	0	0	0	0	0	0	0.0502175	0.259891	0	0	0	0.28427	0.108353	0	0	0	0	0.238799	0	0.0884946	0	0.285726	0	0	0.100625	0	0	0.0313342	0	0.116932	0.0612579	0	0.18187	0	0	0	0	0	0
WDR54	ENSG00000005448	0	0	0	0	0	0	0	0.684417	0	0	0	0	0	0.0850756	0	0.17994	0	0.366743	0	0	0	0.127983	0.203025	0.298804	0	0	0.122372	0.323595	0	0	0.0904471	0	0	0	0	0	0	0	0
CROT	ENSG00000005469	0.0783342	0	0	0.381538	0	0	0.599124	0.446814	0	0	0	0.119531	0	0.125614	0	0	0	0	0	0.107994	0	0	0.0231935	0	0	0	0	0	0	0	0.0490486	0	0	0	0	0	0	0	0
ABCB4	ENSG00000005471	0	0	0	0	0.904463	0	0	0.150695	0	0.791059	0	0	0	0.100265	0	0.320674	0	0	0	0	0	0	0	0	0	0	0	0	0	0	0	0	0.585442	0	0.546524	0.520284	0	0	0
KMT2E	ENSG00000005483	0	0	0	0	0.30898	0.0137495	0	0	0	0.132419	0	0	0	0	0	0.242546	0.235279	0	0.110462	0	0.306582	0	0.24016	0	0	0	0.297474	0.277431	0.229155	0.0570757	0	0	0.0438054	0	0.205459	0.0309339	0	0	0
RHBDD2	ENSG00000005486	0	0	0	0	0	0	0	0.0241114	0	0	0	0	0	0	0	0	0	0	0	0.429299	0.37326	0	0	0	0	0	0	0	0.139018	0	0	0	0	0	0	0	0	0.00206157	0
IBTK	ENSG00000005700	0	0.20651	0.155271	0.0310614	0	0	0	0.0613351	0.136012	0	0	0	0	0	0	0	0	0	0.0911783	0.405039	0	0	0	0	0	0	0	0	0	0	0	0	0	0	0	0	0	0	0
ZNF195	ENSG00000005801	0	0	0	0.139996	0	0	0.0273387	0.367083	0.107076	0	0	0	0	0.0711771	0	0	0	0	0	0.0157201	0	0	0.0755868	0	0	0	0	0.0636792	0.0191261	0	0	0.00686329	0	0	0	0	0	0	0
MYCBP2	ENSG00000005810	0	0	0	0	0.41	0	0.0403553	0	0	0	0	0.184023	0.137373	0	0	0	0.166553	0.0699754	0	0	0	0	0	0	0	0	0.170798	0.122922	0.191261	0.185047	0	0	0.184777	0.110708	0	0	0	0.166772	0
FBXL3	ENSG00000005812	0.185653	0	0	0	0	0	0	0.0524233	0	0	0	0.300741	0.0867724	0	0	0	0	0.0313048	0	0.0942946	0	0	0	0	0.0198262	0.335555	0	0	0	0	0.141794	0.0890837	0	0.118295	0	0	0	0	0
ITGAL	ENSG00000005844	0	0	0	0	0	0	0	0	0	0	0	0	0	0	0	0.0434286	0	0	0	0.261025	0	0	0.787172	0	0	0	0.0643245	0.5137	0.0050537	0	0	0	0	0	0	0	0	0.682653	0
PDK2	ENSG00000005882	0	0	0.107889	0.116402	0	0	0	0.0806798	0	0	0	0	0	0.0723104	0	0	0	0.138876	0	0.115788	0	0	0	0	0	0	0	0	0	0	0	0	0	0	0	0	0	0	0.583507
ITGA3	ENSG00000005884	0.780839	0.581928	0.566638	0.608384	0	0	0.448251	0.4475	0.556297	0	0	0	0	0	0.347259	0	0	0.251007	0	0	0	0.442247	0	0.196439	0	0.335167	0	0	0	0.312757	0.75857	0.377512	0.0913567	0.360116	0	0	0	0	0
ZFX	ENSG00000005889	0	0	0	0	0.0503684	0	0	0	0	0	0	0	0	0	0	0	0	0	0	0.138774	0	0	0	0	0	0	0	0	0	0	0	0	0	0	0	0	0.0997788	0.0936945	0.0244218
LAMP2	ENSG00000005893	0	0	0	0	0	0	0	0	0	0	0	0.0660672	0	0	0	0	0	0	0.257543	0.445132	0	0	0	0	0	0	0	0	0	0	0	0	0	0	0	0	0	0	0
ITGA2B	ENSG00000005961	0	0	0	0	0	0	0	0	0.0813335	0.0118923	0	0.0649868	0	0.105538	0.0471778	0.217519	0	0.283358	0	0	0	0	0.082424	0.0438533	0	0	0	0	0	0.185637	0	0.412107	0.160619	0	0.261208	0	0	0	0
ASB4	ENSG00000005981	0.208149	0.188598	0.304092	0	0	0	0.426215	0.666693	0.284866	0	0	0	0.0657095	0	0	0	0	0	0	0	0	0	0	0.805969	0.503531	0	0	0	0	0	0.0412063	0.269359	0.373827	0	0	0	0	0	0
GDE1	ENSG00000006007	0.30958	0.377666	0.483352	0.277739	0	0	0.0290428	0.562456	0.587943	0	0	0	0	0	0.449019	0	0	0	0	0.308342	0	0	0	0	0	0	0	0	0	0	0	0	0	0	0	0	0	0	0
REX1BD	ENSG00000006015	0	0	0	0	0	0	0	0	0	0	0	0.116553	0	0.0225923	0	0	0	0.0291126	0	0.313665	0	0	0	0	0	0	0	0	0	0	0	0	0	0	0.014613	0	0	0	0
CRLF1	ENSG00000006016	0	0	0	0.742141	0	0	0.11004	0.47989	0.370255	0	0	0.431384	0.0339115	0.0781746	0	0	0	0	0	0	0	0	0	0.147578	0	0.31607	0	0	0	0	0.0247886	0	0	0	0	0	0	0	0
OSBPL7	ENSG00000006025	0.180221	0	0.137073	0.551443	0	0	0	0.208059	0.456477	0	0	0	0	0	0.2818	0.295741	0	0	0	0	0	0	0.717746	0.00390906	0	0	0.224428	0.720173	0	0	0	0	0	0	0	0	0	0	0.134185
TMEM98	ENSG00000006042	0.729885	0	0.444118	0.592156	0	0	0.411209	0.482844	0.482849	0	0	0.678772	0.659345	0.615571	0.404547	0	0	0.423036	0	0	0	0.65356	0	0	0	0.377856	0	0	0	0	0	0	0	0	0	0	0	0	0
YBX2	ENSG00000006047	0	0	0.0987383	0	0	0.0150524	0	0.289265	0	0	0.508089	0	0	0	0	0	0	0	0	0	0	0.81502	0	0	0.773454	0	0.0128817	0	0	0	0	0	0	0	0	0	0	0	0
MAP3K14	ENSG00000006062	0.303745	0.342264	0.311845	0	0.161093	0	0.262698	0.215875	0.332457	0	0.64605	0.175139	0.056807	0.132057	0	0	0	0	0	0	0	0.358721	0.106496	0	0	0	0.131066	0.0911388	0.276942	0.307468	0	0.0529586	0.0655004	0.272994	0.410073	0.43814	0	0	0.293031
ABCC8	ENSG00000006071	0	0	0	0	0	0	0	0	0	0	0	0	0	0	0	0	0	0	0	0	0	0	0	0.302982	0	0	0	0	0	0.235225	0	0.935276	0	0.912893	0	0	0	0	0
TMEM132A	ENSG00000006118	0.222207	0	0	0.676247	0	0	0	0	0.0134405	0	0.214471	0	0	0.476224	0.37099	0	0	0	0.00651891	0.114319	0	0.500024	0	0	0	0	0	0	0	0.258703	0	0.791263	0	0	0.0171253	0	0	0	0
AP2B1	ENSG00000006125	0.138126	0.164307	0.106054	0.146654	0	0	0.131218	0.180582	0.203557	0.0255447	0	0	0	0	0.0913356	0	0	0.115427	0.0394777	0.040647	0	0.0674478	0	0	0.0387697	0	0	0	0	0.080984	0.159091	0.1266	0	0.091084	0	0	0	0	0
ZNF263	ENSG00000006194	0	0	0	0	0.0221963	0	0	0.0245063	0	0	0	0.00335083	0.0984873	0	0	0	0	0.261407	0	0	0	0.0210713	0.15182	0	0.0714286	0	0	0	0	0.000138198	0.166128	0	0.0716635	0	0	0	0	0	0
CX3CL1	ENSG00000006210	0	0	0.194323	0.469177	0	0	0.437265	0.34632	0.484665	0	0	0	0	0.0382716	0.580862	0	0	0	0	0	0	0	0	0	0	0.00629933	0	0	0	0.783077	0.918822	0.93333	0.462149	0.680722	0	0	0	0	0
SPATA20	ENSG00000006282	0.0870198	0	0	0.0119233	0	0	0	0	0	0.615122	0	0	0	0	0	0	0	0	0.0362451	0.205648	0	0	0	0	0	0	0	0	0	0	0	0	0	0	0	0	0	0	0
CACNA1G	ENSG00000006283	0	0	0	0	0	0	0	0	0	0.826432	0	0.0288429	0	0	0	0	0	0	0.817219	0	0	0	0	0	0	0	0	0	0	0	0	0	0	0	0.390816	0	0.39845	0.0222428	0
TNFRSF12A	ENSG00000006327	0.657293	0.224623	0.51085	0.440681	0	0	0.442	0.185973	0.445778	0	0	0.487684	0.40368	0.428898	0.425209	0	0	0.247698	0	0	0.0645254	0.602293	0	0.172044	0	0.391356	0	0	0	0.165782	0.267289	0.0298646	0.167197	0	0	0	0	0	0
MAP3K9	ENSG00000006432	0.349601	0.608501	0.505453	0.368202	0.389937	0.656505	0.380806	0.275247	0.634779	0	0	0	0	0	0.489586	0	0	0	0	0	0	0.0860975	0	0.266764	0	0	0.365317	0.199429	0.234418	0	0	0	0	0	0	0	0	0	0
RALA	ENSG00000006451	0	0	0	0.175005	0	0	0	0	0	0.429506	0.532565	0	0	0.0910441	0	0	0.0190003	0	0.460694	0	0	0	0	0	0	0	0	0	0	0	0.17907	0.321927	0	0.163039	0.690005	0.417214	0	0	0.1883
BAIAP2L1	ENSG00000006453	0.143801	0.171453	0.276681	0.186413	0.279446	0	0.161965	0.24548	0.215151	0.200225	0.159091	0.126885	0.0475173	0.119397	0.229554	0.167063	0.201044	0.0719631	0	0	0	0.130005	0.179911	0.0463449	0.033881	0.114325	0.180144	0.262871	0	0	0	0	0.0945347	0.102133	0.351997	0.22328	0.145288	0.142096	0.137611
KDM7A	ENSG00000006459	0	0.124152	0	0.238147	0.0904475	0	0.218232	0.282309	0.357556	0.0206612	0	0.204599	0	0.0327183	0.284344	0	0	0	0.403866	0	0	0.0254365	0.0225005	0	0	0	0	0	0	0	0	0.0780467	0	0	0.339587	0.285528	0.291428	0.0243593	0
ETV1	ENSG00000006468	0	0.724903	0.692592	0.0191763	0	0	0.0411281	0.105311	0	0	0	0.0659167	0.71583	0.428216	0	0	0	0	0	0	0	0	0	0.233763	0.468872	0	0.263771	0	0	0	0	0	0.346763	0	0	0	0	0	0
AGK	ENSG00000006530	0	0	0	0	0.068431	0	0	0.0961545	0.0127848	0	0	0	0	0	0	0.610076	0	0	0	0	0	0	0.602211	0	0	0	0	0.0539084	0	0	0	0	0	0	0	0	0	0	0
ALDH3B1	ENSG00000006534	0.613545	0	0.0231767	0	0	0	0	0.640964	0	0	0	0	0	0	0.0129766	0	0	0	0	0.2747	0	0	0	0	0	0	0	0	0	0	0	0	0	0	0	0	0	0.0418041	0
TTC22	ENSG00000006555	0.330236	0	0.0241774	0.0161336	0	0	0.081207	0.624217	6.28e-05	0	0	0	0	0	0.523426	0.296938	0.202291	0	0	0	0	0.084717	0.658337	0	0	0	0.0902514	0.708627	0.752614	0	0	0	0	0	0	0	0	0	0
PHTF2	ENSG00000006576	0	0	0	0	0.357324	0	0	0	0	0.365636	0	0	0	0	0	0	0.132917	0	0	0.148787	0.188342	0	0	0	0	0	0.271957	0	0.715002	0	0	0	0	0	0.285678	0.279123	0	0.30024	0
CCL26	ENSG00000006606	0	0	0.0033904	0	0	0	0	0.0167073	0	0	0	0.874869	0.182819	0.474771	0	0	0	0	0	0	0	0.0042816	0	0	0.393638	0.0563145	0	0	0	0	0.0411846	0	0	0	0	0	0	0.251926	0
FARP2	ENSG00000006607	0	0	0	0	0.551315	0	0.00217549	0.169854	0.0194677	0.125	0.407325	0	0	0	0	0	0	0	0	0.372711	0.229912	0.0944269	0	0	0	0	0	0	0	0	0	0	0	0	0.162191	0.493767	0	0.116024	0.154097
USH1C	ENSG00000006611	0	0.16074	0	0	0	0.0632012	0	0.675677	0	0	0.0716212	0.218455	0.123971	0	0	0	0	0	0	0	0	0.0789973	0	0.89411	0	0	0	0	0	0	0	0	0.273991	0.218705	0	0	0	0	0
GGCT	ENSG00000006625	0	0	0.304711	0	0	0	0	0.0889202	0	0	0	0.315234	0	0.319812	0	0	0	0.227107	0.0805056	0.0890195	0	0.239234	0	0	0	0.122898	0	0	0	0.0277317	0	0	0.255643	0	0.201629	0.0490473	0	0	0
DBF4	ENSG00000006634	0	0	0	0	0.311463	0	0	0	0	0	0	0	0	0	0	0.383754	0	0	0	0	0	0.116262	0.297451	0	0	0	0.337693	0.354958	0.262799	0	0	0	0	0	0	0.00835098	0	0	0
TBXA2R	ENSG00000006638	0.152234	0	0	0	0	0	0	0.129794	0.201908	0	0	0.079832	0	0	0	0	0	0.283543	0	0	0	0	0	0.035541	0	0.548667	0	0	0	0	0.258806	0.737369	0.372177	0	0	0.0723082	0	0	0
IFRD1	ENSG00000006652	0	0.225226	0.147551	0	0.150836	0	0.0238579	0	0.0122617	0	0	0.0391489	0	0	0	0.151215	0	0	0.094215	0.00119048	0	0	0	0	0	0	0	0	0	0	0	0	0	0	0.105626	0	0	0	0.182579
COX10	ENSG00000006695	0.0472643	0	0	0	0	0	0	0.0321305	0.0150221	0	0	0	0	0	0.00504093	0	0	0	0	0.123163	0	0.0674584	0	0.0878416	0	0	0	0	0.582231	0	0	0	0	0	0	0	0	0	0
GTF2IRD1	ENSG00000006704	0.571882	0.494869	0.330253	0.337057	0	0	0.145431	0.33889	0.255999	0	0	0	0	0	0.143941	0	0	0	0.439157	0.0309416	0	0.188217	0	0.265357	0	0	0	0	0	0	0	0.119644	0	0	0.0807881	0	0	0	0
PAF1	ENSG00000006712	0	0	0.0420025	0	0	0	0.098731	0.216258	0	0	0	0.130308	0	0	0	0	0	0	0	0.0678144	0	0	0	0	0	0.040708	0	0	0	0	0	0	0	0	0.130314	0	0	0	0
VPS41	ENSG00000006715	0	0	0	0.0681576	0	0	0	0	0	0	0	0	0	0	0	0	0	0	0.0827513	0.364558	0	0	0	0	0	0	0	0	0	0	0	0	0	0	0	0	0	0	0
ARHGAP44	ENSG00000006740	0.682855	0.663513	0.532137	0.42008	0.0727444	0	0.474032	0.534146	0.545783	0	0	0.101325	0.108764	0	0.348047	0	0	0.273328	0	0	0	0.625846	0	0	0.332529	0.242066	0	0	0	0	0	0	0	0	0	0	0	0	0
ELAC2	ENSG00000006744	0.0470023	0	0	0	0	0	0	0.0303479	0	0	0	0	0	0	0	0	0	0.0365369	0	0.118728	0	0.015984	0	0	0	0	0	0	0.0515043	0	0	0	0	0	0	0	0	0	0
SCIN	ENSG00000006747	0	0.713173	0.619956	0.129633	0	0	0	0.690838	0.0190303	0	0	0	0	0	0.341548	0	0	0	0	0	0.841093	0	0	0.60012	0	0	0	0	0	0	0.20827	0	0	0	0	0	0	0	0
ARSD	ENSG00000006756	0.3823	0	0.34717	0.223794	0	0	0	0.479827	0.322765	0	0	0	0	0	0.176478	0	0	0	0	0.159904	0	0	0	0	0	0	0	0	0	0	0	0	0	0	0	0	0	0	0
PNPLA4	ENSG00000006757	0.177577	0	0.27531	0	0	0	0	0.3825	0	0	0	0.204913	0	0.101784	0.0653423	0	0	0.0967106	0	0.159826	0	0	0	0.34443	0	0	0	0	0	0	0	0	0	0	0	0	0	0	0
MYH13	ENSG00000006788	0	0.0171688	0	0.233843	0	0	0	0	0	0.730527	0	0	0	0.213778	0	0.125257	0	0	0	0	0	0.108587	0	0.140875	0	0	0	0	0	0	0.00396406	0	0.0146246	0	0	0	0	0	0
ADIPOR2	ENSG00000006831	0	0	0	0	0	0	0	0	0	0	0	0	0	0	0	0	0	0	0.123596	0.464028	0	0	0	0	0	0	0	0	0	0.308381	0	0.48335	0	0	0	0	0	0	0
UPP2	ENSG00000007001	0.293399	0	0	0.121487	0	0.0100972	0.31976	0.558619	0.272431	0	0	0.202833	0.191349	0.081489	0.151481	0	0	0	0	0	0.224739	0	0	0.271016	0	0	0	0	0.172415	0	0	0	0	0	0	0	0	0	0
PRSS21	ENSG00000007038	0	0	0	0	0	0.132011	0	0	0	0	0	0	0	0	0	0	0	0	0.0986874	0.867882	0	0	0	0	0	0	0	0	0	0	0	0	0.0221271	0	0	0	0	0	0
MARK4	ENSG00000007047	0	0	0	0	0	0	0	0.0733998	0	0	0	0	0	0	0	0	0	0.145241	0.0638476	0	0	0	0	0.0681543	0	0	0	0	0	0	0.02574	0.146123	0	0.0751979	0	0	0	0	0
PROM1	ENSG00000007062	0	0	0	0	0	0	0	0.759282	0.55596	0	0	0	0	0	0.707336	0	0	0	0	0	0.815641	0	0	0	0	0	0	0	0	0	0	0	0	0	0	0	0	0	0
CCDC124	ENSG00000007080	0.16452	0	0.0493195	0.131281	0	0	0	0	0	0	0	0.0523568	0	0	0	0	0	0.117795	0	0.266777	0	0	0	0	0	0.0924779	0	0	0	0	0	0	0	0	0	0	0	0	0
CEACAM21	ENSG00000007129	0	0	0	0	0	0.230959	0	0	0	0	0	0	0	0	0	0	0	0	0	0.326359	0	0	0.248479	0	0	0	0.632008	0.477336	0.239247	0	0	0	0	0	0	0	0	0	0.0461621
PAFAH1B1	ENSG00000007168	0	0.152839	0.0148598	0.0991303	0.195543	0	0.109717	0	0.0877789	0	0	0	0	0	0	0.137497	0	0	0.0841937	0.0684524	0	0	0.175152	0	0	0	0.0834256	0.0936658	0.0997135	0	0	0	0	0	0.137441	0	0	0.154973	0.152621
NOS2	ENSG00000007171	0	0	0	0	0	0	0	0.0682347	0	0	0	0	0	0.233698	0	0	0	0	0	0	0	0	0	0.885548	0.527332	0	0	0	0	0.113171	0.887645	0.0537815	0.393788	0	0	0	0	0.0922625	0
DNAH9	ENSG00000007174	0	0	0	0.0575714	0	0	0	0.70163	0.0873237	0	0	0	0	0	0.271251	0	0	0	0	0	0	0.104777	0	0.0101096	0.122488	0	0	0	0	0	0	0	0	0	0	0	0	0	0
KIAA0100	ENSG00000007202	0	0	0	0	0	0	0	0	0	0.308729	0	0	0	0	0	0	0	0	0	0.150168	0	0	0	0	0	0	0	0	0	0	0	0	0	0	0	0	0	0	0
GAS7	ENSG00000007237	0	0	0	0	0	0	0	0.0267302	0	0	0	0.47797	0.189206	0.274318	0	0.192558	0.163129	0.467752	0.34161	0	0.296913	0	0	0	0	0	0	0	0	0	0	0	0	0	0.237452	0.55918	0.615287	0.503861	0
TRAPPC6A	ENSG00000007255	0	0	0	0	0	0	0	0	0	0.0288317	0	0	0	0	0	0.0297544	0	0.0862563	0	0.0343796	0	0	0.134772	0	0	0	0	0	0	0	0	0	0	0	0.207417	0	0	0	0
MATK	ENSG00000007264	0	0	0	0	0	0	0	0	0	0	0	0	0	0	0	0.901375	0.64759	0	0	0	0.0514458	0	0.922001	0	0	0	0.0131202	0.827965	0	0	0	0	0	0	0	0	0	0	0
CEACAM7	ENSG00000007306	0.266967	0.408422	0.287836	0.631837	0	0	0.226467	0.418737	0.788577	0	0	0	0.0328229	0	0.145493	0.192602	0.156609	0	0	0	0	0	0	0	0	0.397702	0	0	0	0.0604148	0	0	0	0	0	0	0	0	0
CD79B	ENSG00000007312	0	0	0	0	0.967359	0.732869	0	0	0	0	0	0	0	0	0	0.367697	0	0	0	0	0	0	0.748184	0	0	0	0	0	0.770082	0	0	0	0.485793	0	0	0	0	0.864972	0
SCN4A	ENSG00000007314	0.0758342	0.0721339	0	0.299106	0.0771636	0	0	0.0592084	0.0422058	0	0	0.0647044	0	0	0	0	0	0	0	0	0	0.0400706	0	0	0.390443	0	0	0	0	0.231953	0	0	0.487596	0.0645904	0.177048	0	0	0	0
ST7L	ENSG00000007341	0	0	0	0	0	0	0.102429	0.0357968	0	0	0	0.112085	0	0	0	0	0	0.137554	0	0.0289471	0	0	0	0	0	0	0	0	0	0.149254	0	0.132721	0	0.0992744	0	0	0	0.0223928	0
TKTL1	ENSG00000007350	0.0408712	0.0287225	0.265847	0	0	0	0.440109	0	0	0	0	0.0434604	0	0	0	0	0	0	0	0	0	0	0.835501	0.110052	0	0	0	0	0	0	0	0	0.0123539	0	0	0	0.493094	0	0
RPUSD1	ENSG00000007376	0	0	0	0	0	0	0	0	0	0	0	0	0	0	0	0	0	0	0	0.0810414	0	0	0	0	0	0	0	0	0	0	0	0	0.102964	0	0	0	0	0	0
RHBDF1	ENSG00000007384	0.549147	0.0474537	0.396462	0.523994	0	0	0.283857	0.209814	0.433008	0	0	0.724644	0.434428	0.399501	0.33012	0	0	0.348986	0	0	0	0.334321	0	0	0.456786	0.725319	0	0	0	0.275633	0.738095	0.40202	0	0.23779	0	0	0	0	0
LUC7L	ENSG00000007392	0	0	0	0	0.203659	0	0	0	0	0	0	0	0	0	0	0.128163	0	0	0	0	0	0.0315085	0.165265	0	0	0	0.0828025	0.0485175	0	0	0	0	0	0	0.0470423	0.204032	0	0.0849404	0.202788
CACNA2D2	ENSG00000007402	0.736403	0.883919	0.876959	0	0	0	0	0	0.405681	0	0	0	0	0	0	0	0	0	0	0	0.298199	0	0.548364	0.583599	0	0	0	0.00797394	0	0	0	0	0	0	0	0	0	0	0
BAIAP3	ENSG00000007516	0	0	0	0	0.234649	0.217548	0	0.8885	0	0	0	0	0	0	0	0	0.672947	0	0	0	0	0	0.0710436	0.55792	0	0	0	0	0	0	0	0	0	0	0	0	0	0	0
TSR3	ENSG00000007520	0	0	0	0.070726	0	0	0	0.00137263	0	0	0	0	0	0	0	0	0	0	0	0.159301	0	0	0	0	0	0.0798866	0	0	0	0	0	0	0	0	0	0	0	0	0
PIGQ	ENSG00000007541	0.384363	0	0.236208	0.0933596	0	0	0	0.569237	0.0511099	0	0	0	0	0.0117284	0	0	0	0.0720215	0	0.036033	0	0	0	0.365096	0	0	0	0	0	0	0.0797569	0	0	0	0	0	0	0	0.0401083
CRAMP1	ENSG00000007545	0.0417346	0	0	0.167086	0	0	0.00482233	0.162744	0.136729	0	0	0.0294036	0	0.0928944	0	0.278727	0	0.12684	0	0	0	0.0324931	0.700425	0	0	0	0	0	0	0	0	0	0	0	0	0	0	0	0
TEAD3	ENSG00000007866	0.459145	0.458749	0.461721	0.446738	0	0	0.468344	0.408495	0.612982	0	0	0.446724	0.417243	0.511555	0.436275	0	0	0	0	0	0	0.416167	0	0	0.416669	0.698434	0	0	0	0.313574	0	0.337509	0	0.187664	0	0	0	0	0
DNAJC11	ENSG00000007923	0	0.0393897	0	0	0.0954799	0	0.0105149	0.145025	0.106279	0	0	0	0	0	0.00199641	0	0	0.160993	0	0.0043565	0	0.101385	0	0	0.0439978	0	0	0	0	0	0.0938161	0.0428028	0.0624538	0	0	0	0	0	0
FMO3	ENSG00000007933	0	0	0	0	0	0	0.336064	0.734639	0.384312	0	0	0.40383	0.915556	0.43634	0.509373	0	0	0	0	0	0	0	0	0	0.734977	0.290237	0	0	0	0	0	0	0	0	0	0	0	0	0.492206
MYLIP	ENSG00000007944	0	0.238882	0.375092	0	0.0664091	0	0	0.190505	0.147173	0	0	0.02851	0	0	0	0.212653	0	0	0	0	0	0	0.470904	0	0.0417572	0	0.20216	0.321699	0	0.229148	0.00348837	0.032276	0	0	0	0	0	0.0322253	0
E2F2	ENSG00000007968	0.314879	0	0	0	0	0.647167	0.037309	0	0	0	0	0.327163	0	0	0	0	0	0	0	0.0412293	0	0	0	0.102781	0	0	0	0	0	0	0	0	0	0	0.0462197	0	0.00834492	0	0
PSMB1	ENSG00000008018	0.0481956	0	0	0	0	0	0	0	0	0	0	0.265979	0.0968431	0.0540504	0	0	0	0.191366	0.121622	0.109213	0	0	0	0	0.0652499	0.176051	0	0	0	0.0618666	0.112421	0.0776294	0	0	0.147402	0	0	0	0
SYN1	ENSG00000008056	0	0	0	0	0	0	0	0	0	0	0	0.123633	0	0.354101	0	0	0	0	0.0492829	0	0	0.548071	0	0.499636	0.136144	0	0	0	0	0.149232	0	0	0	0.423669	0.0751035	0.117208	0.840903	0.713264	0
JARID2	ENSG00000008083	0	0	0	0	0	0	0	0	0	0.200601	0.293265	0	0	0	0	0	0	0	0.463949	0	0.244687	0	0	0	0	0	0	0	0	0	0	0	0	0	0.506446	0.272608	0.712902	0.403734	0.0359252
CDKL5	ENSG00000008086	0.503972	0.584627	0.456497	0.340237	0	0	0.0351342	0.262729	0.184962	0	0.256058	0	0	0.133607	0.0415253	0	0	0.0612943	0	0.128438	0	0	0	0.265651	0	0	0	0	0	0	0.292219	0.147514	0	0	0	0.359553	0	0	0
CAMK1G	ENSG00000008118	0.550101	0.938994	0.618749	0.79792	0	0	0.888631	0.140538	0.659511	0	0.378743	0	0.0573928	0.142523	0.376838	0	0	0	0	0	0	0	0	0	0.0429616	0	0	0	0	0	0	0	0	0	0	0	0	0	0
CDK11A	ENSG00000008128	0	0	0	0	0	0	0	0	0	0	0	0	0	0	0	0	0	0	0.184953	0	0.0877812	0	0.175614	0	0	0	0	0.0397574	0	0	0	0	0	0	0	0	0.124702	0	0
NADK	ENSG00000008130	0.0790163	0.0101715	0.056415	0	0	0	0	0	0	0	0	0.00547303	0	0	0	0	0	0	0	0.220078	0	0.0513982	0	0.0959713	0	0	0	0	0	0	0	0	0	0	0	0	0.0686458	0.423352	0.342384
TFAP2D	ENSG00000008197	0.202367	0	0.0755892	0	0	0	0.0286638	0.210146	0	0.546057	0	0.0202133	0	0.128916	0	0	0	0	0	0	0.00966631	0.288334	0	0.844042	0	0	0	0	0	0	0	0	0	0	0	0	0	0	0
DLEC1	ENSG00000008226	0.0223807	0.267295	0.308766	0	0	0	0	0.672787	0.0156323	0	0	0	0	0	0	0	0	0	0	0	0	0	0	0	0	0	0	0	0	0	0	0	0	0	0	0	0	0	0
CYTH3	ENSG00000008256	0.108003	0	0	0.114166	0	0	0	0	0	0.354283	0	0.287532	0	0.308867	0	0.169444	0.00556316	0	0.00356817	0	0.695265	0.197699	0.03747	0	0.240558	0	0	0	0.0823782	0	0	0	0	0	0.442073	0.0920372	0.0876148	0.349992	0
ADAM22	ENSG00000008277	0	0.210654	0.00282075	0.00636852	0	0	0.133113	0.336539	0.0412018	0	0.208477	0.0111694	0.0962493	0	0.0463968	0	0	0.363453	0	0	0	0	0.0787285	0	0	0	0.0269316	0.221818	0	0	0	0	0.0262519	0	0.00258908	0	0	0	0
SYPL1	ENSG00000008282	0.328131	0	0.301839	0	0.293559	0	0.0296229	0.28649	0	0	0	0.299248	0.228869	0.130818	0.0778099	0.0155976	0.127525	0.60126	0	0	0	0.0930813	0	0	0.175112	0.310435	0	0	0	0.333836	0.218757	0.20284	0.302989	0.279336	0	0	0	0	0
CYB561	ENSG00000008283	0.456578	0.107664	0.484951	0.0408647	0	0.0560963	0.189529	0.620926	0.354488	0	0	0.286126	0	0.0939573	0.45116	0	0	0	0	0	0	0.237295	0	0	0	0	0	0	0	0	0.502362	0	0	0	0	0	0	0	0
SPAG9	ENSG00000008294	0.0358847	0.356665	0.236913	0.178248	0	0	0.100109	0	0.0704905	0.218351	0.15964	0	0	0.0642664	0	0	0	0	0.332788	0	0	0	0	0	0	0	0	0	0	0.0946656	0	0	0.0539143	0	0.344937	0.257974	0.232286	0	0
AASS	ENSG00000008311	0.354377	0.554401	0.536893	0.397627	0	0	0.456216	0.172225	0.462731	0	0	0.523517	0.756929	0.279147	0.262734	0	0	0.327515	0	0	0.438884	0.449029	0	0.279153	0.533267	0.51585	0	0	0	0.432866	0.420737	0.420473	0.392636	0.413651	0	0	0	0	0
PLEKHG6	ENSG00000008323	0.229299	0.474627	0.35809	0.0846958	0	0	0.29932	0	0.548121	0	0	0	0	0	0.48422	0	0	0	0.051043	0	0	0.0316507	0	0	0	0	0	0	0	0.0657822	0	0.202575	0.199499	0.0626099	0.158852	0	0.329567	0	0
SS18L2	ENSG00000008324	0	0	0	0	0.0181075	0	0	0	0	0	0	0.104593	0	0	0	0.00776748	0	0.131562	0	0	0	0	0.112549	0.143317	0	0	0.105096	0.236675	0.116762	0	0	0	0	0	0	0.0164667	0	0	0
MPND	ENSG00000008382	0	0	0	0	0	0	0	0	0	0	0	0	0	0	0	0	0	0	0	0.28228	0	0	0	0	0	0	0	0	0	0	0	0	0	0	0	0	0	0	0
MGST1	ENSG00000008394	0.418909	0.56112	0.625324	0.233728	0	0	0.382418	0.313673	0.578421	0	0	0.575798	0	0	0.48748	0	0	0	0	0.397552	0	0.158625	0	0	0	0	0	0	0	0	0	0	0	0	0	0	0	0	0
CRY1	ENSG00000008405	0	0.267077	0.266485	0.160809	0	0	0.0740392	0.19902	0.292845	0	0	0.239313	0.0411871	0.134338	0.0435716	0.165497	0	0.127441	0	0	0	0.437807	0.355451	0.124849	0	0	0.333054	0.181941	0.231969	0	0	0	0.11803	0	0	0	0	0	0
NFIX	ENSG00000008441	0.507144	0.413783	0.530181	0.41216	0	0	0.454866	0.428805	0.41264	0	0	0.613244	0.516977	0.517337	0.359988	0.334725	0.0199418	0.428061	0	0	0	0.534211	0	0	0	0.325236	0	0	0	0.237958	0.302169	0.258646	0.0413128	0.203695	0	0	0	0	0
ST3GAL1	ENSG00000008513	0	0	0	0	0	0	0	0	0	0	0.232116	0	0	0	0	0	0.247341	0	0.15829	0.113029	0	0	0	0	0	0	0.337352	0.192161	0	0	0	0	0	0	0	0	0	0.19849	0
MMP25	ENSG00000008516	0	0.149849	0	0.0798896	0	0	0.236956	0	0.0228929	0	0.305374	0	0.041397	0	0	0.871028	0.393852	0.0649918	0	0	0	0	0.486637	0	0	0	0.387796	0.655681	0	0	0	0	0	0	0	0.133349	0	0	0
IL32	ENSG00000008517	0.440918	0	0	0.300359	0	0	0	0	0	0	0.298558	0.157925	0	0.109159	0	0.229492	0.184611	0.360976	0	0	0	0	0.350487	0	0	0	0.786356	0.850021	0.781647	0.275999	0.617469	0.407122	0	0.0581025	0	0	0	0	0
PKD1	ENSG00000008710	0.0303842	0.147155	0.147724	0.0486777	0	0	0.209157	0.43512	0.165023	0	0.360804	0.329042	0.205016	0.241112	0	0.0709095	0	0.111715	0	0	0	0.220622	0.106958	0	0.0296035	0.00547566	0	0	0	0.0739819	0.0781184	0	0	0	0.0257592	0	0	0	0
MAPK8IP2	ENSG00000008735	0.203329	0	0.377607	0.240503	0	0	0	0.265123	0.123073	0	0	0	0.0697151	0	0.362925	0	0.652758	0	0	0	0	0.348609	0	0.869239	0.284918	0	0	0	0	0	0	0	0	0	0	0	0	0	0
MED24	ENSG00000008838	0.0972643	0.472937	0.358847	0.0555395	0	0	0	0.292919	0.308407	0	0	0.0379203	0	0	0.222044	0	0	0.0995557	0	0.0136206	0	0	0	0	0	0	0	0	0	0.322393	0.163161	0.367895	0.240472	0.296206	0	0	0	0	0
RHOBTB2	ENSG00000008853	0.836907	0.545052	0.796158	0.0902562	0	0	0.147256	0	0.541879	0.0821091	0	0	0	0	0	0	0	0	0	0.160167	0	0.0503623	0	0.183876	0	0.182044	0	0	0	0	0	0	0	0	0	0	0	0	0
HEATR5B	ENSG00000008869	0	0	0	0	0	0	0	0	0	0	0	0	0	0	0	0	0	0	0	0.608449	0	0	0	0	0	0	0	0	0	0	0	0	0	0	0	0	0	0	0
SEC62	ENSG00000008952	0.160012	0	0.0960509	0	0	0	0	0.0129858	0	0	0	0.216177	0.236129	0.134698	0	0	0	0.197241	0.189569	0.150946	0	0	0	0	0.0260728	0.147069	0	0	0	0.105721	0.166332	0.148442	0.120846	0	0	0	0.146308	0	0
RPS20	ENSG00000008988	0	0	0.126061	0	0.206641	0	0	0	0	0.0864951	0	0.0819558	0	0	0	0.00350789	0	0.078072	0	0.229894	0.0480366	0	0	0	0	0	0.179729	0.22153	0	0	0	0	0	0	0.164165	0.130558	0	0	0
CSDE1	ENSG00000009307	0	0	0	0.0769879	0	0	0	0	0	0	0	0	0	0	0	0	0	0.0921606	0.0658214	0.286233	0	0	0	0	0	0	0	0	0	0	0	0	0	0	0	0	0	0	0
UBE3C	ENSG00000009335	0.046915	0.132629	0.0704606	0	0	0	0.172335	0.114561	0.161553	0	0	0	0	0	0	0	0	0.123144	0	0.0893648	0	0.216512	0	0	0	0	0.127042	0	0.0696991	0	0	0	0.0809177	0	0	0	0	0	0
REV3L	ENSG00000009413	0	0.187718	0.100006	0.0954473	0.277551	0	0	0.29032	0	0	0	0.325586	0.216068	0.127183	0	0	0	0.271921	0.0749317	0	0	0.0106998	0	0.0714358	0	0.111007	0	0	0	0	0	0	0.185377	0.156497	0.183956	0.160492	0	0	0
TENM1	ENSG00000009694	0	0.00744582	0	0.0922021	0	0	0	0.0673309	0	0	0	0.343937	0.479148	0.276056	0	0	0	0	0	0	0.100814	0	0.593257	0.563107	0	0.0184735	0.166042	0.345866	0.230362	0	0	0	0	0	0	0	0	0	0
PAX7	ENSG00000009709	0.0304565	0	0.125136	0	0	0	0	0.297813	0	0	0.176223	0	0	0	0.115582	0	0	0	0	0	0	0	0	0.503002	0	0	0	0	0	0	0	0.104612	0	0	0	0.078297	0	0	0
MASP2	ENSG00000009724	0	0.174671	0.153023	0	0	0	0.429986	0.160899	0.242846	0.154512	0	0.202702	0	0.0599206	0	0	0.270329	0.0810159	0	0.0385524	0	0.0876451	0	0.139163	0	0	0	0	0	0.171189	0	0	0	0	0	0	0	0	0.096558
IYD	ENSG00000009765	0.637594	0.166948	0.24643	0.743674	0	0	0	0.255099	0.549968	0.452206	0	0.16446	0	0	0.00636057	0	0	0	0	0	0	0	0	0	0	0.0378719	0	0	0	0.196147	0	0	0	0	0	0	0	0	0.106793
FAM76A	ENSG00000009780	0.102125	0	0	0	0.00826743	0	0	0.363641	0	0	0	0	0.185596	0	0	0	0	0	0	0.0830884	0	0	0	0	0	0.0670907	0	0	0	0	0	0	0	0	0	0	0	0	0
TRAF3IP3	ENSG00000009790	0	0	0	0.00378574	0.614829	0	0	0	0	0	0	0	0	0	0	0.0608322	0.0578098	0	0	0	0	0	0.831395	0	0	0	0.704977	0.729169	0.742802	0	0	0	0	0	0	0	0.0898353	0.823853	0
POMT2	ENSG00000009830	0.274921	0	0.132668	0.486219	0	0	0	0.276379	0.117315	0	0	0.13643	0	0.246202	0.000336984	0	0	0.0686472	0.00541069	0.0178984	0	0.10431	0	0.322072	0	0	0	0	0	0	0	0	0.0259528	0	0	0	0	0	0.0412635
VTA1	ENSG00000009844	0	0	0	0	0.0370237	0	0	0.0120286	0	0	0	0	0	0	0	0.030882	0	0	0	0.0973914	0	0	0.0917113	0	0	0	0	0	0	0	0	0	0	0	0	0	0	0	0
MLXIPL	ENSG00000009950	0	0.702458	0.52601	0.00771299	0	0	0.0554809	0.23679	0.368675	0	0	0.760064	0.00974186	0	0.389976	0	0	0	0	0	0	0.48055	0	0	0	0	0	0	0	0.0394207	0	0	0	0.0111038	0	0	0	0	0
BAZ1B	ENSG00000009954	0.0918801	0.10946	0.072787	0	0.147331	0	0	0.177074	0.152603	0	0	0.0916173	0.00345281	0.128803	0	0	0	0	0	0.008713	0	0.193524	0.024441	0.0252423	0	0	0.102326	0.0124102	0.0160458	0	0	0.0113615	0	0	0	0	0	0	0
RANBP9	ENSG00000010017	0	0.093106	0.0210539	0	0	0	0	0.00158937	0.176401	0	0	0	0	0.0273177	0	0	0	0.115106	0.138096	0	0	0	0	0	0	0	0.076087	0	0.198782	0	0	0	0	0	0.28159	0	0.0234774	0.180411	0.0504429
ETV7	ENSG00000010030	0.305622	0	0.0871544	0.500064	0	0	0	0.0748007	0.11562	0	0	0.0714913	0	0.46313	0.0535383	0	0	0	0	0	0	0.728671	0	0.162195	0	0.0227323	0.441016	0	0.656164	0	0	0.116459	0	0	0	0	0	0	0
SPRTN	ENSG00000010072	0	0	0	0	0	0	0	0	0	0	0	0	0	0	0	0	0.111263	0	0	0	0.196999	0.169663	0.132831	0	0	0	0	0.0466083	0.0802292	0	0	0	0.0357275	0	0	0	0	0	0
METTL13	ENSG00000010165	0	0	0	0.202609	0	0	0	0	0	0	0	0	0	0	0	0	0	0.00210452	0	0.15665	0	0	0	0	0.0169903	0	0	0	0	0	0	0	0	0	0	0	0	0	0
DYRK4	ENSG00000010219	0	0	0	0	0	0	0	0	0	0	0	0.00491455	0	0.294886	0	0	0	0	0	0.207039	0	0	0	0	0.0381586	0	0	0	0	0.00340888	0	0	0.0618076	0	0	0	0	0	0
ZNF207	ENSG00000010244	0	0	0	0	0	0	0	0	0	0	0	0	0	0	0	0	0	0	0.0863954	0.215892	0	0.102304	0	0	0	0	0	0	0	0	0	0	0	0	0	0	0	0	0
UQCRC1	ENSG00000010256	0	0	0	0	0	0	0	0	0	0	0	0	0	0	0	0	0	0	0.228266	0.383118	0	0	0	0	0	0	0	0	0	0	0	0	0	0	0	0	0	0	0
STARD3NL	ENSG00000010270	0	0	0	0	0	0	0	0	0	0	0	0	0	0	0	0.0536206	0	0	0.0659581	0.107581	0	0	0.233711	0.02812	0	0	0	0	0	0	0	0	0	0	0	0	0	0	0
CD9	ENSG00000010278	0.473778	0.14762	0.338468	0.217938	0	0	0.25984	0.220937	0.282452	0	0	0	0	0	0.280023	0	0	0.48308	0.17355	0.466293	0.113134	0.0363332	0	0	0	0.150221	0	0	0	0.130459	0.0857822	0	0	0	0	0	0	0	0
NCAPD2	ENSG00000010292	0	0.231177	0.0417882	0.0693462	0	0	0	0.161213	0.105444	0	0	0	0	0.0265873	0	0	0	0	0	0.084873	0	0	0	0	0	0	0	0	0	0	0	0	0	0	0	0	0	0	0
IFFO1	ENSG00000010295	0	0	0	0	0	0	0	0	0	0	0	0	0	0	0	0	0	0	0.00919166	0.186936	0	0	0	0	0	0	0	0	0	0	0	0	0	0	0	0	0	0	0
GIPR	ENSG00000010310	0	0.166294	0.0771011	0.0119941	0	0	0.310003	0.718173	0.235085	0.299035	0	0	0	0	0.423135	0	0	0	0	0	0.0358368	0	0.389009	0.285204	0	0	0	0.137643	0	0	0	0	0	0	0.405987	0	0	0	0
PHF7	ENSG00000010318	0	0	0	0	0.101686	0	0	0.347357	0	0	0	0	0	0	0	0	0	0	0	0.00986773	0	0	0.0658381	0	0	0	0	0	0	0	0	0.00941384	0	0	0	0	0	0	0
SEMA3G	ENSG00000010319	0	0	0	0.256936	0	0	0	0	0.00502449	0	0	0	0	0	0	0	0	0	0	0	0	0	0	0	0	0	0	0	0.246125	0.969511	0.766163	0.979071	0.417371	0.311594	0	0	0	0	0
NISCH	ENSG00000010322	0.296243	0	0	0.0186297	0.0821801	0	0.087926	0.0230277	0	0	0	0	0	0	0	0.0280631	0	0	0	0	0	0	0.262633	0.0374966	0	0.022677	0.0295624	0.113938	0	0	0.0215116	0.134854	0	0	0	0	0.137231	0	0
STAB1	ENSG00000010327	0	0	0	0	0	0	0	0	0	0	0	0	0	0	0	0	0	0.624175	0.87533	0	0	0	0	0	0	0	0	0	0	0.0196384	0.0494728	0.0559839	0	0.357572	0	0	0.879779	0	0
FUZ	ENSG00000010361	0	0	0	0	0	0	0	0.55721	0	0	0	0	0	0	0	0.0701579	0	0	0	0	0	0.0433244	0.0495749	0	0	0	0	0	0	0.126123	0	0	0	0	0	0	0	0	0.698947
SLC6A13	ENSG00000010379	0.468138	0.23665	0	0.0995259	0	0	0	0.0777615	0.0459427	0	0	0	0	0	0	0	0	0	0	0	0.403903	0	0	0.0460101	0	0	0	0	0	0	0	0	0	0	0	0	0	0	0
IDS	ENSG00000010404	0.100146	0	0	0.150071	0.0569285	0	0	0.129757	0	0	0	0	0	0	0	0	0	0	0	0.202035	0.471301	0	0	0	0	0	0.100595	0.136006	0.0506447	0	0	0	0	0	0	0	0	0	0.118787
PRSS3	ENSG00000010438	0	0.0473345	0	0.279096	0	0	0.0125483	0.159753	0.0736351	0.140471	0.275005	0	0	0	0	0	0	0	0	0	0	0	0	0	0	0	0	0	0	0	0	0.0514407	0	0	0.256749	0.919667	0	0	0
CD4	ENSG00000010610	0	0	0	0	0	0	0	0	0	0	0	0	0	0	0	0	0	0	0.0315062	0.534645	0	0	0	0	0	0	0.00984386	0	0.250597	0	0	0	0	0	0.178405	0	0.0385514	0.140528	0.550355
LRRC23	ENSG00000010626	0.18711	0.607834	0.579972	0	0	0	0	0.67501	0.306074	0	0	0.121799	0	0	0.116609	0	0	0	0	0	0	0	0	0	0	0	0	0	0	0	0	0	0.00230798	0	0	0	0	0	0
BTK	ENSG00000010671	0	0	0	0	0.119938	0	0	0	0	0.0216195	0	0	0	0	0	0	0	0	0.0322513	0.508057	0.555679	0	0	0	0	0	0	0	0	0	0	0	0	0	0.160804	0	0.0349007	0.421077	0
HFE	ENSG00000010704	0	0.210983	0	0	0	0	0.405472	0.403793	0	0	0	0.264392	0	0	0	0	0	0	0	0.215647	0	0	0	0	0	0	0	0	0	0	0	0	0	0	0	0	0	0	0
SCMH1	ENSG00000010803	0.309274	0.34517	0.346588	0.13317	0.102265	0.127183	0.305845	0.212224	0.367774	0	0.200563	0.262851	0.251911	0.272863	0.25544	0	0.0606813	0.340489	0	0.0142505	0	0.383108	0	0	0.0664041	0.143252	0.129673	0	0	0.194559	0.0738901	0.114914	0	0.0929529	0	0.0620442	0	0	0.237399
FYN	ENSG00000010810	0	0	0	0	0	0	0	0	0	0	0	0	0	0	0	0.63022	0.300222	0	0	0	0.155928	0	0.683781	0	0	0	0.731845	0.75021	0.486561	0.187166	0	0.353357	0	0.0877858	0	0.159021	0	0.367336	0
HIVEP2	ENSG00000010818	0	0.495739	0.372826	0.244759	0.168	0.178423	0.239885	0.118731	0.334209	0.0315552	0.318001	0.232598	0.149046	0.256871	0.146536	0.17765	0.170404	0.240014	0	0	0	0.268894	0	0	0	0	0.162143	0.044699	0.202292	0.164087	0.0979915	0.117789	0.215006	0.177331	0.401638	0.346056	0	0	0.215693
FMO1	ENSG00000010932	0.00174622	0	0	0.00375035	0	0	0	0	0	0.0472193	0	0.270509	0.0282391	0.513512	0	0.174212	0	0	0	0.0255879	0	0.0209178	0	0	0	0	0	0	0	0	0	0	0.191473	0	0	0	0	0	0
ELOA	ENSG00000011007	0.0614668	0	0.286998	0	0.0474479	0	0.0710297	0.0207159	0.044398	0	0	0.024126	0	0	0	0	0	0.0477026	0	0.0169798	0	0	0	0	0	0	0	0.0318396	0	0	0	0	0	0.0158861	0	0.138596	0	0	0
LYPLA2	ENSG00000011009	0.00919674	0	0	0.23332	0	0	0	0.544842	0	0	0	0	0	0	0	0	0	0.0629604	0	0.0936385	0	0	0	0	0	0	0	0	0	0	0	0	0	0	0	0	0	0	0
CLCN6	ENSG00000011021	0	0.305169	0.106209	0	0.0789001	0	0	0.0999584	0.0548873	0	0	0	0	0	0	0	0	0	0.0813834	0	0	0	0	0	0	0	0	0	0	0	0	0	0	0	0.138032	0	0.0205852	0.306005	0
MRC2	ENSG00000011028	0.286687	0.547786	0.552154	0.326385	0	0	0.339889	0	0.267821	0	0	0.700799	0.683306	0.630442	0	0	0	0	0	0	0	0.42542	0	0	0.162082	0.0680863	0	0	0	0.365395	0	0	0	0	0.338948	0.440469	0	0	0
NME1-NME2	ENSG00000011052	0	0	0	0	0	0	0	0	0	0.162941	0	0.20306	0	0.14793	0	0	0	0.207939	0.197009	0.345694	0	0.0602599	0	0	0	0.124834	0	0	0	0	0	0	0.172221	0	0.259115	0.211597	0	0	0
TSPAN9	ENSG00000011105	0.0178987	0	0.105211	0	0.378717	0	0.0617114	0	0	0.0200977	0.0847295	0.191607	0.18341	0.167912	0	0.224317	0.11811	0.321109	0	0	0.0386961	0.0706971	0	0.129645	0.0812059	0.157522	0.294485	0.366455	0.00881089	0.27816	0.219134	0.293127	0.160635	0.193107	0.0613042	0.0387556	0	0	0
BTBD7	ENSG00000011114	0	0	0	0.065229	0	0	0	0	0	0	0	0	0	0	0	0	0	0.140974	0.238516	0	0.00162028	0	0	0	0	0.00442478	0	0	0	0.161922	0	0.0801799	0.144249	0.0978452	0.377809	0	0.29789	0.144951	0
APBA3	ENSG00000011132	0	0	0	0.472081	0	0	0	0	0	0.0766877	0.476027	0.169437	0	0	0	0	0	0	0	0	0	0	0.0182037	0	0	0	0.0319856	0.0550314	0	0	0	0	0	0	0	0	0	0	0
MKS1	ENSG00000011143	0.090558	0	0	0	0	0	0	0.650877	0	0	0	0	0	0	0	0	0	0.013124	0	0.00666597	0	0	0	0	0	0	0	0	0	0	0	0	0	0	0	0	0	0	0
ABHD5	ENSG00000011198	0	0.0816826	0.00989235	0	0	0	0	0	0	0	0	0	0	0	0	0	0	0	0.0342393	0.628202	0	0	0	0	0	0	0	0	0	0	0	0	0	0	0	0	0	0.0390324	0
ANOS1	ENSG00000011201	0.745623	0	0	0.16573	0	0	0.596093	0.013925	0	0	0	0	0	0	0	0	0	0	0	0.469011	0	0	0	0	0	0	0	0	0	0	0	0	0	0	0	0	0	0	0
AKAP8L	ENSG00000011243	0	0.119931	0	0	0	0	0	0.174025	0.0688052	0	0	0	0	0	0	0	0	0	0	0	0	0	0.0228701	0	0	0	0	0.00932165	0	0	0	0	0	0	0.0774969	0	0	0.13626	0
MBTD1	ENSG00000011258	0	0	0	0	0.00242631	0	0	0	0.0348966	0	0	0	0	0	0	0	0	0	0	0.310281	0	0	0	0	0	0	0	0	0	0	0	0	0	0	0	0	0	0	0.00621309
UTP18	ENSG00000011260	0	0	0	0	0	0	0	0	0	0	0	0	0	0	0	0	0	0	0	0.216861	0	0	0	0	0	0	0	0	0	0	0	0	0	0	0	0	0	0	0.013841
RNF216	ENSG00000011275	0	0	0	0	0.181299	0	0	0	0	0	0	0	0	0.0360936	0	0.105425	0	0	0	0	0.0977888	0	0.2056	0	0	0	0.147258	0.188567	0.0540115	0	0	0	0	0	0	0	0	0	0.18424
TTC19	ENSG00000011295	0	0.155465	0	0.0589279	0	0	0.173169	0	0.157572	0	0	0	0	0	0	0	0.00616227	0	0.120331	0	0	0	0	0	0	0	0.113611	0.117812	0.13245	0	0	0	0	0	0.235714	0.0113503	0.0908472	0	0
PTBP1	ENSG00000011304	0	0	0.056764	0.00563543	0	0	0	0.0846518	0	0	0	0.0801687	0	0.0133663	0	0	0	0.102976	0.0536745	0.169104	0	0.174086	0	0	0	0	0	0	0	0.0119772	0	0	0	0	0	0	0	0	0
DPF1	ENSG00000011332	0.13412	0.232346	0.286432	0	0.119852	0	0.250488	0.261695	0.334107	0.118398	0	0.0529457	0	0	0	0	0	0	0	0	0	0	0	0.42531	0	0	0	0	0	0.00665013	0	0	0.000108331	0	0.349951	0.771574	0	0	0.309072
SYT7	ENSG00000011347	0.474033	0.394498	0.33617	0.0507713	0	0	0	0.257065	0.194226	0	0	0.0299169	0.129627	0.543668	0.324561	0	0	0	0	0	0	0.0858936	0	0.903887	0	0	0	0	0	0	0	0.198276	0.269689	0.307525	0	0	0	0	0
LARS2	ENSG00000011376	0	0.0408523	0	0	0.132324	0	0	0.187664	0.0128429	0	0	0	0	0	0	0	0	0.0896761	0	0.137151	0	0.12437	0	0	0	0	0	0	0	0	0	0	0.216151	0	0	0	0	0	0
PIK3C2A	ENSG00000011405	0.100349	0.0842641	0.120653	0.123758	0.0589055	0	0.0232777	0.00597818	0.132671	0	0	0	0	0	0	0.122087	0.110236	0.293863	0	0	0	0.146153	0.209157	0.113389	0	0	0	0	0	0.305884	0.246342	0.50684	0.344795	0.388731	0	0	0	0	0.0221457
PLAUR	ENSG00000011422	0	0	0	0	0	0	0	0	0	0.0848986	0	0	0	0	0	0	0	0	0.609594	0.0984127	0	0	0	0	0	0	0	0	0	0	0	0	0	0	0.474943	0	0.827196	0.606163	0
ANLN	ENSG00000011426	0	0.0889045	0.17099	0	0	0.0358054	0	0	0	0	0	0	0	0.113195	0	0	0	0	0	0.171531	0	0	0.226744	0	0	0	0	0	0	0	0	0	0	0	0.232919	0	0	0	0
WIZ	ENSG00000011451	0.434203	0	0.134826	0.0419261	0	0	0	0	0	0	0	0.228136	0	0.146697	0	0	0	0.119184	0	0.112954	0	0.283759	0	0	0	0.0245022	0	0	0	0	0.0178118	0	0.020962	0.0314424	0	0	0	0	0
RABGAP1	ENSG00000011454	0.17273	0.239543	0.19435	0.133564	0.196396	0	0.218254	0.215003	0.302676	0	0.190965	0	0	0	0.199884	0	0	0.172337	0.098846	0	0	0.0605553	0	0	0	0.128374	0	0	0	0.0936521	0.0892178	0.117372	0.0393741	0.109774	0	0	0	0	0.131644
DCN	ENSG00000011465	0	0	0	0	0	0	0.0762146	0	0	0	0	0.826558	0.828476	0.652086	0	0	0	0	0	0.404625	0	0.3179	0	0	0.568799	0.375368	0	0	0	0	0	0	0	0	0	0	0	0	0
QPCTL	ENSG00000011478	0	0	0	0	0	0	0	0	0	0	0	0	0	0	0	0	0	0	0.164487	0.0636941	0	0	0.0423554	0	0	0	0	0	0	0	0	0	0	0	0.296986	0	0	0	0
PPP5C	ENSG00000011485	0.0822796	0	0.272457	0.053814	0	0	0.183532	0.347985	0.16972	0	0	0.311986	0.182881	0	0.0852074	0	0	0.372883	0	0	0	0	0.0985493	0.450767	0.273505	0.244901	0	0	0	0.353929	0.148485	0.482524	0.286735	0.303523	0	0	0	0	0
CEP68	ENSG00000011523	0	0	0	0	0	0	0	0	0	0.0517468	0.458309	0	0	0	0	0	0	0.133257	0.382252	0	0	0	0	0	0	0	0	0	0	0	0	0	0	0	0.553025	0.538436	0.171131	0.391312	0
MAP4K3	ENSG00000011566	0	0.190633	0.0979411	0.0870163	0	0	0	0.0572713	0.0933868	0.158715	0	0	0	0.0489199	0	0	0	0	0.377205	0.105688	0	0.0910463	0	0.0418518	0	0	0	0	0	0	0	0	0	0	0.366026	0.315449	0.0820007	0.147869	0.0658219
ZBTB32	ENSG00000011590	0	0	0	0	0.867154	0.644416	0	0.0560864	0	0	0	0	0	0.212356	0	0	0	0	0	0	0.889852	0.0708342	0	0	0	0	0.00796178	0.102001	0.881918	0	0	0	0	0	0	0	0	0	0
TYROBP	ENSG00000011600	0	0	0	0	0	0	0	0	0	0.185763	0.019171	0	0	0	0	0	0	0	0.359845	0.507816	0	0	0.0648102	0	0	0	0	0	0	0	0	0	0	0	0.352961	0	0.536476	0.43474	0
TMEM159	ENSG00000011638	0	0	0.0645438	0.463706	0	0	0	0	0.269324	0	0.0753868	0.461213	0.138655	0.13594	0.213012	0	0	0	0	0.185571	0	0	0	0.157905	0	0.367973	0	0	0	0	0	0	0	0	0	0	0	0	0.00916585
GABRA3	ENSG00000011677	0	0.00179497	0.121851	0.0767761	0.0534687	0	0	0.245109	0.000942093	0	0.0301169	0	0	0	0	0	0	0	0	0	0	0	0	0.611525	0	0.0225626	0	0	0.0729226	0	0	0	0	0	0.189012	0	0	0	0
BRCA1	ENSG00000012048	0	0.136113	0.181133	0	0.0687455	0	0.0467368	0.490603	0	0	0	0	0	0	0	0	0	0.0933883	0	0.129278	0	0	0	0	0	0	0	0	0	0	0	0.0778149	0	0	0	0	0	0	0.00166092
ERCC1	ENSG00000012061	0.198573	0.410157	0.354196	0.0791179	0	0	0.260192	0.118961	0.416257	0.212125	0	0.33375	0.174819	0.220689	0.153923	0	0.169035	0.12329	0.214437	0	0.281834	0.297666	0	0.0225666	0.122963	0	0	0	0	0.0857748	0	0	0	0	0.306436	0	0.0651582	0	0.0962721
CD22	ENSG00000012124	0	0	0	0	0.947135	0	0	0	0	0	0	0	0	0	0	0	0	0	0	0.0883634	0.829498	0	0	0	0	0	0	0	0	0	0	0	0	0	0	0	0.112856	0.184202	0
SEMA3B	ENSG00000012171	0.866968	0.372522	0.407737	0.554118	0	0	0.368911	0.183728	0.542785	0	0	0.496591	0.434226	0.387027	0.374754	0	0	0	0	0	0	0.599964	0	0	0	0.210697	0	0	0	0.370769	0.299669	0.288707	0	0.275096	0	0	0	0	0
MBTPS2	ENSG00000012174	0	0	0	0	0	0	0	0.193699	0.0544224	0	0	0.232232	0.168927	0.0282261	0	0	0	0.00476441	0	0.127992	0	0.00771301	0	0.0371307	0	0	0	0	0	0	0	0	0	0	0	0	0	0	0
PRICKLE3	ENSG00000012211	0.267477	0.0406196	0.228129	0	0	0	0.103234	0.150589	0.227022	0	0	0.0783181	0	0.0669753	0	0	0	0	0	0	0	0	0	0	0	0	0	0	0	0	0	0.0132165	0	0	0	0	0	0	0.0743857
LTF	ENSG00000012223	0	0	0.484146	0	0	0	0.20881	0	0.6843	0	0	0	0	0	0.96765	0	0	0.268991	0	0	0	0	0	0	0	0	0	0	0	0.171142	0	0	0	0.273781	0	0	0	0	0
EXTL3	ENSG00000012232	0	0	0	0.137542	0	0	0	0	0	0	0	0	0	0	0	0	0	0	0.0445241	0	0.0873046	0.255402	0	0.333837	0	0	0	0	0	0	0	0	0	0	0.0461646	0	0.412739	0.275154	0
NR1H4	ENSG00000012504	0	0	0	0	0	0	0	0	0.161526	0.0480063	0.0753671	0.0256513	0	0	0.0132687	0	0	0	0	0	0	0.393179	0	0	0	0	0	0	0	0	0.00924947	0	0.251875	0	0	0.163128	0	0	0
ELOVL5	ENSG00000012660	0.221912	0.248626	0.278237	0.0617678	0.31022	0	0	0	0.204015	0.0577573	0	0.181438	0	0.164716	0	0.195502	0.206179	0	0	0	0.608634	0.314637	0.106034	0	0.00414177	0.0284845	0.364975	0.193059	0.214398	0.136263	0	0	0.16959	0.0621702	0.201606	0.401651	0	0	0
ALOX5	ENSG00000012779	0	0	0	0	0	0	0	0	0	0.277923	0.0709845	0	0	0	0	0	0	0	0.513755	0.637964	0.546694	0	0	0	0	0	0	0	0	0	0	0	0	0	0.412847	0	0.105724	0.0902969	0
KDM5D	ENSG00000012817	0	0	0.0297082	0.103665	0	0	0	0	0	0	0	0.0737472	0	0	0	0	0	0	0.00495437	0	0	0.00670022	0	0	0	0.0827987	0.0935336	0	0.0602436	0	0	0	0	0	0	0	0	0	0.00713583
CALCOCO1	ENSG00000012822	0.337352	0	0	0.110152	0	0	0	0.0892995	0	0	0	0.0324472	0	0	0	0	0	0	0	0.279765	0	0.063739	0	0.09375	0	0.0157633	0	0	0	0	0	0	0	0	0	0	0	0	0
UBR7	ENSG00000012963	0.0201688	0	0	0	0.0211179	0	0	0.0162293	0	0	0	0.00753937	0	0	0.00994103	0	0	0.00192915	0	0.0634317	0	0	0	0	0	0	0	0	0	0.159642	0	0	0.0678083	0	0	0	0	0	0
MAP4K5	ENSG00000012983	0	0.129404	0	0.12571	0	0	0.0984046	0	0.161059	0	0	0.205019	0	0.249206	0	0	0	0.16427	0	0.264809	0.0832063	0.346147	0	0	0	0	0	0	0	0	0.162896	0.150297	0.015925	0	0	0.14773	0	0	0
EHD3	ENSG00000013016	0	0	0	0.277178	0.935982	0.585773	0	0	0	0	0	0	0	0.213621	0	0	0	0	0	0	0	0	0	0.195129	0.327566	0.260509	0	0	0	0	0.487302	0.446697	0.248898	0	0	0	0	0.379985	0
PSMC4	ENSG00000013275	0	0	0	0	0	0	0	0.0603778	0	0	0	0.18098	0	0	0	0	0	0.0520285	0	0.0313615	0	0.0425693	0.0645906	0	0	0	0	0	0	0.104293	0	0	0	0	0.0456381	0	0	0	0
MAN2B2	ENSG00000013288	0	0	0	0	0	0	0	0	0	0	0	0	0	0	0	0	0	0	0	0.442206	0	0	0	0	0	0	0	0	0	0	0	0	0	0	0	0	0	0	0
SLC7A14	ENSG00000013293	0	0	0.102073	0.109786	0	0	0	0	0	0	0	0.160547	0	0.114242	0	0.0899306	0.0179598	0	0	0	0	0.181497	0	0.723818	0	0	0	0	0	0.106756	0.326057	0.0889139	0.0646734	0.0979619	0	0	0	0	0.215999
CLDN11	ENSG00000013297	0.0881029	0.183689	0.101655	0.251397	0.0357207	0	0.16559	0.164639	0.0704764	0	0	0.6699	0.228853	0.246768	0	0	0	0.331107	0	0	0	0.390759	0	0.162781	0	0	0	0	0	0.457914	0.301379	0.477497	0.143431	0.487359	0.0183869	0	0	0	0
SLC25A39	ENSG00000013306	0	0	0	0	0	0	0	0	0	0	0	0	0	0	0	0	0.0915782	0	0	0.281759	0	0	0	0.0157512	0	0	0	0	0	0	0	0	0	0	0.176215	0.0224653	0	0	0
MVP	ENSG00000013364	0.232336	0	0.415345	0.085907	0	0	0	0.276971	0.0911785	0	0.114323	0.172749	0	0	0.0937313	0	0	0	0	0.186481	0	0.0776224	0	0	0	0	0	0	0	0	0.033351	0	0	0	0	0	0	0	0
NUB1	ENSG00000013374	0.0967695	0	0.0207631	0	0	0	0	0.0151532	0	0	0.766218	0	0	0	0	0.0177274	0	0	0	0.0223336	0	0	0.253741	0	0	0	0	0.151842	0	0	0	0	0	0	0.108215	0.301348	0	0	0.403733
PGM3	ENSG00000013375	0	0	0.0556174	0.00969431	0	0.320626	0	0.0597939	0.0841852	0	0	0.571186	0.476159	0.523609	0	0	0	0	0	0.183786	0	0.250758	0	0	0	0	0	0	0	0	0	0	0	0	0	0	0	0	0
RWDD2A	ENSG00000013392	0	0	0	0	0	0	0	0.0401182	0	0	0	0.379106	0.463202	0.108497	0.223471	0	0	0	0	0.217825	0	0	0	0	0	0	0	0	0	0	0	0	0	0	0	0	0	0	0
CLK1	ENSG00000013441	0	0	0	0	0.154385	0.151802	0	0	0	0	0	0	0	0	0	0.192496	0.160476	0	0.0155633	0	0.122665	0	0.208418	0	0	0	0.191775	0.201089	0.198281	0	0	0	0	0	0.0993067	0.186721	0.062181	0.101941	0.126169
POLR3B	ENSG00000013503	0.152094	0.408722	0.397368	0	0	0	0.0691232	0.173857	0.415801	0	0	0.00385346	0	0.0122412	0.262799	0	0	0	0	0.0273725	0	0.273153	0	0	0	0	0	0	0	0	0	0	0	0	0	0	0	0.0639432	0
ANGEL1	ENSG00000013523	0	0	0	0	0	0	0	0	0	0	0	0	0	0	0	0	0	0	0	0.282627	0	0	0	0	0	0	0	0	0	0	0	0.210953	0	0	0	0	0	0.288057	0.142029
RNF14	ENSG00000013561	0	0	0	0	0	0	0	0.00207701	0	0	0	0	0	0	0	0	0	0	0	0.108624	0	0	0	0	0	0	0	0	0	0.0968307	0.0566596	0	0	0.0137973	0	0	0	0	0
DNASE1L1	ENSG00000013563	0	0	0	0	0	0	0	0	0	0.115159	0	0	0	0	0	0	0	0.038846	0	0.0118098	0	0	0	0	0	0	0	0	0	0	0	0	0	0	0.225089	0.00917431	0	0.0651484	0
DDX11	ENSG00000013573	0	0	0.0842445	0.0390249	0.279541	0.340221	0.456239	0.0287781	0.0916237	0	0	0	0	0.0231922	0.0278012	0.121855	0	0.12578	0	0	0	0.00382403	0.0377472	0	0	0	0	0	0	0.221436	0	0	0.207209	0	0	0	0	0	0
HEBP1	ENSG00000013583	0.528079	0	0.183078	0	0	0	0	0	0	0	0	0.329011	0.143374	0	0	0	0	0.674331	0.138462	0.170882	0	0.245571	0	0	0	0	0	0	0	0	0	0	0.0254339	0	0	0	0	0	0
GPRC5A	ENSG00000013588	0.70022	0.678257	0.657311	0.472985	0	0	0.542849	0.405081	0.693361	0	0	0.57591	0.0778938	0.33083	0.610181	0	0	0.321995	0	0	0	0.585312	0	0.0793619	0	0	0	0	0	0.284202	0	0	0.103634	0	0	0	0	0	0
MAMLD1	ENSG00000013619	0	0	0	0	0	0	0	0	0	0	0	0	0.0398762	0	0	0	0	0	0.744738	0	0	0	0	0	0	0	0	0	0	0	0	0	0	0	0.699307	0	0.462895	0	0
CD6	ENSG00000013725	0	0	0	0	0	0	0	0	0	0	0	0	0	0	0	0	0	0	0	0	0	0	0.0280293	0	0	0	0.946762	0.890617	0.756957	0	0	0	0	0	0	0	0	0	0
TACC3	ENSG00000013810	0	0	0	0	0.776074	0	0	0	0	0	0	0	0	0	0	0	0	0	0	0	0	0	0	0	0	0	0.592939	0.0289996	0.731656	0	0	0	0	0	0.0356328	0	0.0170126	0	0
UFL1	ENSG00000014123	0	0	0	0	0	0	0	0.0804555	0	0	0	0.0866469	0.0248274	0.0737174	0	0.0016913	0	0	0	0.020759	0	0	0	0	0	0	0	0	0	0	0	0	0	0	0	0	0	0	0.110974
POLA2	ENSG00000014138	0	0	0	0	0	0	0	0.0169679	0	0.262552	0	0.0385346	0	0	0	0	0	0.0615866	0	0	0	0	0	0	0	0	0	0	0.0696275	0	0.062685	0.0219347	0	0	0	0	0.0463593	0.0883025	0
ZC3H3	ENSG00000014164	0	0	0	0	0	0	0	0	0	0	0	0	0	0	0	0	0	0	0.399176	0	0	0	0	0	0	0	0	0	0	0	0	0	0	0	0.0900035	0	0.504601	0.222011	0
CAPN1	ENSG00000014216	0.325379	0	0.133242	0.33755	0	0	0.242848	0.245716	0	0	0	0.0736904	0	0.0147615	0.135282	0	0	0	0	0.0880485	0	0.0220887	0	0	0	0	0	0	0	0	0	0	0	0	0	0	0	0	0
ACPP	ENSG00000014257	0.0525968	0.633379	0.594554	0	0	0	0	0.175419	0.0323128	0	0	0	0	0	0	0	0	0	0.105215	0	0	0.0343208	0	0.361327	0	0	0	0	0	0	0	0	0	0	0.295809	0.104064	0.520599	0.553516	0
MDH1	ENSG00000014641	0	0	0	0	0	0	0	0	0	0	0	0.00974534	0	0.00738074	0	0	0	0	0.0199666	0.38975	0	0	0	0	0	0	0	0	0	0	0	0	0	0	0	0	0	0	0
SLC30A9	ENSG00000014824	0.0862922	0	0.00828778	0	0.0649712	0	0	0.144781	0.0441074	0	0	0.0773763	0.0378987	0.0616112	0	0	0	0.0439612	0	0.0868938	0	0	0	0.0438712	0	0.00204646	0	0	0	0	0	0.00213319	0	0	0	0	0	0	0
MTMR11	ENSG00000014914	0	0	0	0	0	0	0	0	0	0	0	0	0	0	0	0	0	0	0	0.475393	0	0	0	0	0.019162	0	0	0	0	0	0	0	0	0	0	0	0.243495	0.755348	0
COX15	ENSG00000014919	0	0	0	0	0	0	0	0.022504	0	0	0	0	0	0	0	0	0	0	0	0.241393	0	0	0	0	0	0	0	0	0	0	0	0	0	0	0	0	0	0	0.161914
CCDC88C	ENSG00000015133	0	0.149036	0	0	0.404293	0.504388	0	0.474538	0.0651732	0	0	0	0	0	0.0992385	0.160298	0.144129	0	0	0	0	0	0.538454	0	0	0	0.534558	0.508659	0.653559	0	0	0	0	0	0	0	0	0.339148	0
YAF2	ENSG00000015153	0	0.0606635	0	0	0.0722951	0	0.0112038	0	0	0	0	0.12708	0	0	0	0.211726	0.198134	0	0	0	0.0919748	0.00899304	0.313821	0	0.0886067	0	0.124896	0.169194	0.135745	0	0	0	0	0	0	0	0	0.0920452	0.0464444
ZMYND11	ENSG00000015171	0.297343	0.00920755	0.0668256	0.003683	0	0.00566704	0.149992	0.012155	0.0974837	0	0	0.107422	0.0640825	0.0394239	0	0	0	0.216247	0	0.0557422	0	0.250882	0.156625	0	0	0	0	0.144823	0	0.151787	0	0.156604	0.0594073	0.0997691	0	0	0	0	0.10796
WAS	ENSG00000015285	0	0	0	0	0	0	0	0	0	0.281098	0	0	0	0	0	0	0	0	0	0.0152215	0	0	0.0571928	0	0	0	0	0	0	0	0	0	0	0	0.439625	0.246243	0.676332	0.756554	0
DPEP1	ENSG00000015413	0	0	0	0	0	0.73604	0	0.127065	0	0	0	0	0.0516765	0.481171	0	0	0	0.215508	0	0	0	0	0	0	0	0	0	0	0	0.000875253	0	0	0.0723164	0	0.0541926	0	0	0.0671158	0
BID	ENSG00000015475	0	0	0	0	0	0	0	0	0	0.19337	0.182398	0	0	0	0	0	0	0	0.0917856	0.303826	0	0	0	0	0	0	0	0	0	0	0	0	0	0	0.546821	0.603986	0.232331	0.684303	0.50013
NPC1L1	ENSG00000015520	0	0.0344288	0.423939	0	0	0	0	0	0.523451	0	0	0.128255	0	0.0129189	0	0	0	0	0	0	0	0	0	0	0	0	0	0	0	0.0003945	0.148909	0	0	0.470735	0	0	0	0	0
XYLT2	ENSG00000015532	0.277051	0	0.181495	0	0	0	0	0.13095	0	0	0	0.0260806	0.00731667	0.202283	0.192263	0	0	0	0	0.0765536	0	0.033228	0	0	0	0	0	0	0	0	0	0	0.0137555	0	0	0	0	0	0
RGPD5	ENSG00000015568	0	0.128241	0	0.137868	0.204035	0	0	0	0.0828103	0	0	0	0	0	0	0.0737284	0	0	0.0106286	0.241913	0.221214	0	0	0	0	0	0	0	0	0	0	0	0	0	0	0	0	0	0.199434
STMN4	ENSG00000015592	0	0	0	0	0	0.175673	0	0.0684363	0	0	0	0.26533	0	0	0	0	0	0	0	0	0	0	0	0	0.277259	0.651079	0.0293568	0	0	0.0496506	0.620175	0.252949	0	0	0	0.146324	0	0	0
NUDCD3	ENSG00000015676	0.0955763	0.0412844	0.0928522	0.0115815	0.151689	0	0.123423	0.0869056	0	0	0	0.0233162	0	0	0	0	0	0.0828949	0	0.0424102	0	0.0911448	0	0.165316	0	0	0.112019	0.0653077	0.0340258	0	0	0	0	0	0	0	0	0	0
ISL1	ENSG00000016082	0	0.157162	0	0	0	0	0.161491	0.183766	0.0383118	0	0	0.689326	0	0	0.084246	0.727929	0	0.167389	0	0	0	0	0	0.905847	0	0	0	0	0	0	0	0	0	0	0	0	0.261719	0	0
CHDH	ENSG00000016391	0	0	0	0.438936	0	0	0	0	0.0410675	0	0	0	0.454064	0	0	0	0	0	0	0.369651	0	0	0	0.479934	0	0	0	0	0	0	0	0	0	0	0	0	0	0	0
IL20RA	ENSG00000016402	0.210293	0.770309	0.88322	0.0606779	0	0	0.439339	0.753474	0.430469	0	0	0	0	0	0.528056	0	0	0	0	0	0	0.0372598	0	0.60399	0	0	0	0	0	0.297057	0	0	0	0	0	0	0	0	0
CLCA1	ENSG00000016490	0	0.0669234	0	0	0	0	0	0.261007	0.609154	0	0.437096	0.36345	0	0	0	0	0	0	0	0	0	0	0	0	0	0	0	0	0.611901	0	0	0	0	0.125141	0	0.249062	0	0	0
GLT8D1	ENSG00000016864	0.206645	0	0	0.0248726	0	0	0.0417331	0.462764	0	0	0	0.548037	0.262457	0.329662	0	0	0	0.128859	0	0	0	0	0.0458326	0	0.0258012	0	0	0	0	0.0622351	0.019186	0	0	0.0682168	0	0	0	0	0.149623
ATP2C1	ENSG00000017260	0	0	0	0.0109602	0	0	0	0	0	0.0302404	0	0	0	0	0	0	0	0	0.129973	0.444121	0	0	0	0	0	0	0	0	0	0	0	0	0	0	0.104748	0	0	0	0
IGF1	ENSG00000017427	0	0	0	0	0	0.85753	0	0	0	0	0	0.90702	0	0.616485	0	0	0	0.884437	0	0.277395	0	0	0	0	0	0	0	0	0	0	0	0	0	0	0	0	0	0	0
SLC38A5	ENSG00000017483	0	0	0.0670854	0.146158	0	0.732188	0.304848	0	0.197351	0	0	0.370053	0.903136	0.704364	0.155725	0.100121	0	0	0	0	0	0.318073	0.304266	0	0	0	0.0583692	0.261693	0	0	0	0	0	0	0	0	0	0	0.216466
RALBP1	ENSG00000017797	0.0860594	0	0	0	0	0	0	0	0	0	0	0	0	0	0	0	0	0.163831	0	0.31662	0	0	0	0	0	0	0	0	0	0	0	0	0	0	0	0	0	0	0
RUFY3	ENSG00000018189	0.0248254	0.536068	0.424682	0.11293	0	0	0.163561	0.181853	0.248427	0.0720323	0.449053	0.259912	0.129645	0.178773	0.117588	0	0	0.126155	0	0.260731	0	0.323955	0	0.170557	0	0	0	0	0	0.137	0	0	0.126754	0.0479332	0.137923	0.301743	0	0	0.0437377
CNTN1	ENSG00000018236	0	0.485285	0.34402	0.179933	0	0	0.308606	0.0969814	0.268085	0	0	0.10565	0.440758	0.322369	0	0	0	0	0	0	0	0.23745	0.107329	0.486355	0	0	0.0159928	0.00460467	0	0	0	0	0	0	0	0	0	0	0
SLC11A1	ENSG00000018280	0	0	0	0	0	0	0	0	0	0	0	0	0	0	0	0	0	0	0.666413	0.642345	0	0	0	0	0	0	0	0	0	0	0	0	0	0	0	0	0.73385	0.653383	0
WWTR1	ENSG00000018408	0.411807	0.563688	0.450163	0.375101	0	0	0.50437	0.415196	0.575221	0	0	0.391887	0.169023	0.326576	0.432724	0	0	0.5084	0	0.0423053	0	0.257494	0	0.115206	0	0.0821903	0	0	0	0.556561	0.147463	0.634162	0.439209	0.502688	0	0	0	0	0
AGPS	ENSG00000018510	0	0	0	0	0	0	0	0	0	0	0	0	0	0	0	0	0	0	0	0.490403	0.0454545	0	0	0	0	0	0	0	0	0	0	0	0	0	0	0	0	0	0
CXorf56	ENSG00000018610	0.0271246	0.038459	0	0	0.0829889	0	0	0	0	0	0	0	0	0	0	0	0	0	0	0.00556372	0	0	0.0339586	0	0	0	0.0351011	0.0343666	0	0	0	0	0	0	0	0	0	0	0
ATP1A2	ENSG00000018625	0	0.0214789	0	0	0	0	0	0	0	0	0	0	0.2964	0	0	0	0	0.111358	0	0	0	0	0	0	0.75686	0.988915	0	0	0	0	0	0	0.145119	0	0.0371003	0	0	0	0
TTC27	ENSG00000018699	0.0313155	0.122723	0	0	0.146792	0	0.0677665	0.138685	0.258054	0	0	0.256591	0.0887044	0	0.0169195	0	0	0.129984	0	0.0957905	0	0.332807	0	0	0	0	0	0	0	0	0	0.115609	0.0801329	0.00819041	0	0	0	0	0
ZNF582	ENSG00000018869	0	0	0	0.0516204	0	0	0	0.0236544	0	0.131864	0	0.0110857	0.131988	0	0	0.243819	0	0.210755	0	0.0426727	0	0.166504	0	0	0	0	0	0	0	0	0	0.145155	0.460515	0	0	0	0	0	0
VSIG2	ENSG00000019102	0.894018	0.33109	0.74378	0.438098	0	0	0.338193	0.345414	0.485107	0	0	0	0	0	0.624664	0	0	0	0	0	0	0.401229	0	0.377098	0	0	0	0	0	0.301724	0.356019	0.36511	0.347163	0.0874609	0	0	0	0	0
PHLDB1	ENSG00000019144	0.0300931	0	0	0.027137	0	0	0.0117114	0	0	0	0	0.634848	0.511331	0.477705	0	0	0	0.0116918	0.168123	0	0	0.267789	0	0	0.63846	0.358617	0	0	0	0.322189	0.795997	0.557581	0.219017	0.243402	0.252331	0	0	0	0
MARCO	ENSG00000019169	0	0	0	0	0	0	0	0	0	0	0	0	0	0	0	0	0	0	0.630786	0.78177	0	0	0	0	0	0	0	0	0	0	0	0	0	0	0	0	0	0	0
CYP24A1	ENSG00000019186	0	0	0	0.493716	0	0	0.96387	0.192558	0.133548	0	0	0	0	0.302117	0.898775	0	0	0	0	0	0	0.0861224	0	0	0	0	0	0	0	0	0	0	0	0.042366	0	0	0	0	0
PRDM11	ENSG00000019485	0	0.035833	0.0727609	0	0	0	0.301634	0.633111	0.109673	0	0	0	0	0.0244709	0	0.182769	0.00975693	0.0769093	0	0	0	0.127518	0	0	0.170858	0.13271	0	0	0	0.256004	0.21643	0.237747	0.0313076	0.0890747	0	0	0	0	0
SYT13	ENSG00000019505	0	0	0	0.0717874	0	0	0	0.0762432	0	0	0	0.299825	0	0.14208	0	0.137115	0	0	0	0	0.0157574	0	0	0.908806	0	0	0	0	0	0.105966	0	0.141516	0.0128913	0	0.0860647	0	0	0	0.0111413
SNAI2	ENSG00000019549	0	0	0	0	0	0	0.47924	0	0	0	0	0.901456	0.910899	0.858618	0	0	0	0.542097	0	0	0	0.207505	0	0	0.917554	0.539151	0	0	0	0	0	0	0	0	0	0	0	0	0
CD74	ENSG00000019582	0	0	0	0	0.269536	0	0	0	0	0.239294	0.240806	0	0	0	0	0	0	0	0.245521	0.361545	0	0	0	0	0	0	0	0	0	0	0	0	0	0	0.303739	0.297061	0	0	0.222995
HGF	ENSG00000019991	0	0	0	0	0	0	0	0	0	0.0184505	0	0.633211	0.77261	0.623727	0	0	0	0.394315	0.205606	0	0	0	0	0.648288	0.746382	0	0	0	0	0	0	0	0	0	0	0	0.0356047	0.382703	0
ZRANB1	ENSG00000019995	0	0	0	0	0	0	0	0	0	0	0	0	0	0	0	0.0496743	0	0	0	0.0821699	0	0	0	0	0	0	0	0	0	0	0	0	0	0	0	0	0	0	0.0191929
NCDN	ENSG00000020129	0.261551	0	0.299261	0.22416	0	0	0	0.207791	0.222407	0.00297307	0	0.156708	0.0319542	0.109965	0.290769	0	0	0.0641991	0	0.0227535	0	0.11301	0	0.578089	0	0.0561777	0	0	0	0	0	0	0	0	0	0	0	0	0
ADGRA2	ENSG00000020181	0.633883	0.327847	0.349412	0.313865	0	0	0	0.206247	0.648169	0	0	0	0	0.110341	0.371036	0	0	0.357672	0	0.0135944	0	0	0	0.437383	0.235625	0.272099	0	0	0	0	0	0	0	0.0977894	0	0.394578	0	0	0
ZFP64	ENSG00000020256	0	0	0	0.00965893	0	0	0.0425308	0.23495	0	0	0	0	0	0.0649939	0	0	0	0.28367	0	0.00246693	0	0	0	0	0	0	0	0	0	0	0	0	0	0	0	0.0606916	0	0	0.0789862
MNAT1	ENSG00000020426	0	0.142767	0.109242	0.210022	0.160092	0	0.252	0.40361	0.312913	0	0	0.174995	0.0654801	0	0.159364	0.362725	0	0.113264	0	0	0	0.166832	0.460473	0.097082	0.0580527	0.0668695	0.15882	0.415353	0	0.0421043	0	0	0	0.123791	0	0	0	0	0.371114
SAMD4A	ENSG00000020577	0.443544	0.320689	0.225584	0.362053	0.125	0	0.176106	0	0.358706	0	0	0.563577	0.421301	0.388523	0.177442	0	0	0.439698	0	0.325488	0.177564	0.491222	0	0.0121668	0.182985	0.273951	0	0	0	0.242289	0.265255	0.0717399	0.44132	0.366712	0	0	0	0	0
RUNX3	ENSG00000020633	0	0	0	0	0.122484	0	0	0	0	0.370811	0.348008	0	0	0	0	0.711662	0.378244	0	0	0	0.121331	0	0.829027	0	0	0	0.613051	0.871783	0.58949	0	0	0	0	0	0.351547	0.263813	0	0	0
MRE11	ENSG00000020922	0	0	0	0.0775614	0.0390457	0	0.0486584	0.2119	0	0	0	0	0	0.165167	0	0	0.0879836	0.0127441	0	0	0	0.00236314	0.155517	0.133913	0	0	0	0	0.0541547	0	0	0	0	0	0	0.159361	0	0	0.125
PLEKHB1	ENSG00000021300	0.19704	0	0.27905	0.052505	0	0	0	0.732392	0	0	0	0	0	0	0	0	0	0	0	0.094662	0	0	0	0.767897	0	0	0	0	0	0	0	0	0	0	0	0	0	0	0
SERPINB1	ENSG00000021355	0.0556461	0	0.276768	0	0	0	0	0.124043	0.103702	0	0.155932	0	0	0	0.109952	0	0	0	0	0.0512005	0	0	0	0	0	0	0	0	0	0	0.251526	0.0945094	0	0.180959	0.348042	0.37442	0.591076	0.190941	0
CYP3A43	ENSG00000021461	0	0	0.0417686	0.42507	0	0	0	0.348477	0	0	0	0.0796499	0	0	0.282902	0	0	0.0259261	0	0	0	0	0	0	0	0	0	0	0	0	0	0	0	0	0	0	0	0	0
SLC7A9	ENSG00000021488	0	0	0.00786461	0	0	0	0.0466002	0.148517	0	0	0.006368	0.102963	0	0	0	0.0980336	0	0	0	0	0	0.0433717	0	0	0	0	0.49068	0	0	0	0	0	0	0	0	0.187947	0.0893327	0.0755873	0
SPAST	ENSG00000021574	0	0	0	0	0	0	0	0	0	0	0	0	0	0	0	0	0	0	0.0189797	0.18881	0	0	0	0	0	0	0	0	0	0	0	0	0	0	0	0.00170548	0	0.200761	0
NRXN3	ENSG00000021645	0.370211	0.496088	0.404495	0.37431	0	0	0.285156	0.492633	0.415473	0	0	0	0.0898142	0.287146	0.545019	0	0	0.386812	0	0	0	0	0	0.19361	0.161529	0.021958	0	0	0	0.110973	0	0.713571	0	0	0	0	0	0	0
OSBPL5	ENSG00000021762	0	0	0	0	0	0	0	0.140195	0	0	0	0.239911	0.113614	0.315565	0	0.255004	0	0.467175	0	0	0	0	0.901412	0	0.404254	0.233441	0	0.235478	0	0.0675327	0	0.272845	0.217016	0.223218	0	0	0	0	0
AQR	ENSG00000021776	0	0	0	0	0.11543	0	0	0	0	0	0	0	0	0	0	0	0	0	0	0	0	0.0171656	0.150388	0	0	0	0.143658	0.137354	0.127937	0	0	0	0	0	0	0	0	0.0397107	0
CPS1	ENSG00000021826	0	0.246797	0.4886	0	0	0	0.0569078	0.162298	0	0.0439839	0	0.294947	0.2904	0.204383	0	0	0	0.122789	0	0	0.0473512	0	0	0	0.652292	0	0	0	0	0	0	0	0	0	0	0	0	0	0
C8B	ENSG00000021852	0	0	0	0	0	0.196025	0.0916599	0	0	0.0625	0	0	0	0	0	0	0	0	0.0717972	0.917503	0	0	0	0	0	0	0	0	0	0	0	0	0	0	0	0	0	0	0
FHL1	ENSG00000022267	0	0	0	0	0	0	0	0	0	0	0	0.483035	0.695938	0	0	0	0	0.365617	0	0.614904	0	0	0	0	0	0.357034	0	0	0	0	0	0	0	0	0	0	0	0	0
RTF2	ENSG00000022277	0	0	0	0	0	0	0	0	0	0.0159654	0	0	0	0	0	0	0	0.125248	0.0675676	0.0382899	0.0157263	0	0	0	0	0	0	0	0	0	0.0132664	0	0	0	0.198777	0	0.10854	0.0693986	0
GABRA1	ENSG00000022355	0.0489987	0.185151	0	0	0.205804	0	0	0.0286821	0	0	0.142279	0	0	0	0.66615	0	0	0	0	0	0	0	0	0	0.0270567	0.162321	0	0	0	0.0658814	0	0.135917	0.305721	0	0	0	0	0	0
NLRP2	ENSG00000022556	0	0.141078	0.227402	0.0912164	0.0194554	0.0945434	0	0.160287	0.0638935	0.256467	0	0	0	0	0	0.436356	0	0	0	0	0	0	0.350466	0	0	0	0	0	0	0	0	0	0	0	0	0	0	0	0
SLC45A4	ENSG00000022567	0.132276	0.274777	0.196902	0	0	0	0	0.215663	0.245262	0	0	0	0	0	0.41149	0	0	0	0	0.111196	0	0	0	0	0	0	0	0	0	0.114935	0	0	0	0	0	0	0	0	0
RNF10	ENSG00000022840	0	0.0497274	0	0	0.0884705	0	0	0	0.119363	0	0	0	0	0	0	0	0.123845	0	0	0	0	0.108113	0	0	0	0	0.0952645	0.108884	0	0	0	0	0	0	0.0380902	0	0	0	0.111097
ZNF839	ENSG00000022976	0	0	0.228731	0.261177	0	0	0.435023	0.255381	0	0	0	0	0	0.122464	0	0	0	0	0	0	0	0	0	0	0	0	0	0	0	0	0	0	0.110687	0	0	0	0	0	0
ZDHHC6	ENSG00000023041	0	0	0	0	0	0	0	0	0	0	0	0	0	0	0	0	0	0	0	0.0440111	0	0	0	0	0	0	0	0	0	0	0	0	0	0	0	0	0	0	0
GRAMD1B	ENSG00000023171	0	0	0	0	0	0	0	0	0	0	0.440418	0	0	0	0	0.0448869	0.348678	0	0.389638	0	0	0	0	0	0	0	0.746236	0.22056	0	0	0	0	0	0	0	0	0	0	0.458751
RNH1	ENSG00000023191	0.173836	0	0	0	0	0	0	0	0	0	0	0.183961	0	0	0	0	0	0	0.227135	0.325134	0	0.0136537	0	0	0	0	0	0	0	0	0	0	0	0	0.146437	0.146142	0	0.179079	0
NDUFS1	ENSG00000023228	0	0	0	0	0	0	0	0.140105	0	0	0	0.0593656	0	0.00256526	0	0	0	0.0561499	0	0.101039	0	0	0	0	0	0	0	0	0	0	0	0	0	0	0	0	0	0	0
RB1CC1	ENSG00000023287	0.18443	0.260361	0.233047	0.12216	0	0	0.158086	0.242648	0.186396	0	0	0.172735	0	0.132268	0	0	0.0257617	0.0832749	0.119268	0	0	0.275906	0.0748937	0	0	0	0.0534478	0	0.0531519	0.12986	0	0	0	0.141711	0	0	0	0	0
ERP44	ENSG00000023318	0	0	0	0	0	0	0	0	0	0	0	0	0	0	0	0	0	0	0.213123	0.318996	0	0	0	0	0	0	0	0	0	0	0	0	0	0	0	0	0	0.100736	0
ALAS1	ENSG00000023330	0	0	0.0198574	0	0	0	0	0	0	0	0	0	0	0	0	0	0	0	0	0.582176	0.413135	0	0	0	0	0	0	0	0	0	0	0	0	0	0	0	0	0	0
BIRC3	ENSG00000023445	0.199151	0.0497607	0.12243	0.217922	0.426529	0.44615	0	0	0	0	0.778849	0	0	0	0.0832002	0.134741	0.270641	0	0	0	0.746147	0	0	0	0	0	0.454814	0.216272	0.384943	0.18535	0.0161205	0	0	0.184585	0.0949184	0.40832	0.0569922	0.423282	0
AKAP11	ENSG00000023516	0.484909	0	0	0.291755	0.265896	0	0	0.209861	0	0	0	0.0401541	0.121547	0.278947	0	0	0	0.215334	0	0.0518581	0	0.000131285	0	0	0	0.0599558	0	0	0.0275788	0	0.0520613	0.0197088	0	0	0	0	0	0	0
GLRX2	ENSG00000023572	0	0	0	0	0	0	0	0	0	0	0	0	0	0	0	0	0	0	0	0.335809	0	0	0	0	0	0	0	0	0	0	0	0	0	0	0	0	0	0	0
SNAPC1	ENSG00000023608	0	0	0.025852	0	0	0	0.0994561	0.243184	0	0	0	0	0	0	0	0	0	0.045715	0.351866	0	0	0.347282	0	0	0	0	0	0	0	0.0752257	0	0	0.155675	0	0	0	0.0920381	0	0
DERA	ENSG00000023697	0.226156	0.183465	0.143266	0.165092	0	0	0	0	0.155442	0.012115	0	0.0216129	0	0	0	0	0	0.0721969	0.0866263	0.114937	0	0	0	0	0	0	0	0	0	0	0.17796	0.165554	0	0	0	0	0	0	0
STRAP	ENSG00000023734	0	0	0.0376003	0.0348332	0.129089	0	0	0	0	0.0167168	0	0.139478	0	0.0927543	0	0.150276	0	0	0	0	0	0.116942	0.131307	0	0.0875204	0.117367	0.118596	0.1583	0	0	0	0	0.146649	0	0.231224	0.087156	0	0	0.0273745
ABCC2	ENSG00000023839	0.03334	0	0	0	0	0.200045	0	0.303372	0	0.00419727	0	0.288784	0	0.20396	0	0	0	0.0850406	0	0	0	0.0466401	0	0.235417	0	0	0	0	0	0	0	0	0	0	0	0	0	0	0.145096
DEF6	ENSG00000023892	0	0	0	0	0.204489	0.121576	0	0	0	0.213592	0	0	0	0	0	0.379258	0.309684	0	0	0	0	0	0.62371	0	0	0	0.484665	0.44791	0.435163	0	0	0	0	0	0.297815	0.0661609	0	0	0
PLEKHO1	ENSG00000023902	0.378093	0	0	0.071095	0	0	0	0	0	0.481347	0.457757	0	0	0	0	0	0	0	0.369032	0	0	0	0	0	0	0.17825	0	0	0	0	0	0	0.0217411	0	0.537173	0.648029	0.0465294	0.0470693	0
GCLM	ENSG00000023909	0.129737	0.0368634	0.0445213	0	0	0	0.0336838	0.398926	0.180284	0	0	0.48102	0	0	0.257853	0	0	0.0200514	0	0	0	0.516234	0.0918499	0	0	0	0	0	0	0.0457896	0	0	0.0944886	0	0	0	0	0	0
UBR2	ENSG00000024048	0	0	0	0.120918	0.0475827	0.0514679	0	0.0431477	0	0	0	0	0	0	0	0	0	0	0.10249	0	0.064716	0	0.0882924	0	0	0	0.061548	0.105065	0	0	0.136047	0	0	0	0	0	0	0.168358	0
EHD2	ENSG00000024422	0.797869	0.257524	0.436243	0.448452	0	0	0.396409	0.149901	0.373734	0	0	0.468696	0.400505	0.50675	0.0777591	0	0	0.644499	0	0	0	0.427423	0	0	0.616836	0.439221	0	0	0	0.434802	0.47713	0.440141	0.456761	0.4247	0	0	0	0	0
CCDC28A	ENSG00000024862	0	0	0	0	0	0	0	0.271036	0	0	0	0	0	0	0	0	0	0	0	0.133372	0	0	0.0429218	0	0	0	0	0	0	0	0	0	0	0	0	0	0	0	0
RRAGD	ENSG00000025039	0	0	0	0	0	0	0	0.0948135	0	0	0	0	0	0	0	0	0	0	0.390384	0.53632	0	0	0	0	0	0	0	0	0	0	0	0	0	0	0	0	0	0	0.0925926
HSF2	ENSG00000025156	0.099468	0.0577383	0.0111994	0	0	0	0	0.365772	0.256857	0	0	0.018988	0	0.0290564	0	0	0	0.168429	0	0	0	0.108516	0.127001	0.49389	0	0	0.0219468	0.107863	0	0	0	0.0193842	0	0	0	0	0	0	0
PHF20	ENSG00000025293	0	0	0	0	0.35196	0	0	0	0	0	0	0	0	0	0	0.224568	0.218333	0	0.139007	0	0.530757	0	0.222232	0	0	0	0.188106	0.21305	0	0	0	0	0	0	0.20366	0	0.179143	0.221644	0
HSD17B6	ENSG00000025423	0.693664	0.354032	0.703031	0.415677	0	0	0	0.0408598	0.563923	0	0	0.0189043	0	0.263879	0	0	0	0.0481995	0	0.0431451	0.0493709	0.520183	0	0	0	0.0662611	0	0	0	0	0.0994186	0	0	0	0	0	0	0	0
NR1H3	ENSG00000025434	0	0	0	0	0	0	0	0	0	0	0	0	0	0	0	0	0	0	0.229319	0.687855	0	0	0	0	0.108712	0	0	0	0	0	0	0	0	0	0	0	0	0	0
TYMP	ENSG00000025708	0	0	0	0	0	0.253608	0	0	0	0	0.45613	0	0	0	0	0	0	0	0.459404	0	0	0	0	0	0	0	0	0	0	0	0	0	0	0	0.626476	0.557683	0.404937	0.57478	0
NCAPH2	ENSG00000025770	0.232826	0.197423	0.215093	0	0.0556254	0	0	0.0940818	0.0396327	0	0	0	0	0	0	0	0	0	0	0	0	0	0	0	0	0	0	0	0.0530802	0	0	0	0	0	0	0	0	0	0
TOMM34	ENSG00000025772	0	0	0.130589	0.263067	0	0	0	0.476779	0.0264993	0	0.771957	0	0	0.308137	0.026369	0	0	0	0	0	0	0.0755992	0	0	0	0	0	0	0	0	0	0	0.373896	0.023197	0.420515	0.580654	0	0	0
SEC63	ENSG00000025796	0.0956054	0.16434	0.166947	0	0	0.156169	0	0.121041	0.116341	0	0	0.25793	0.149745	0.234828	0.117938	0	0	0.0620542	0.041983	0.06382	0	0.273567	0	0	0	0	0	0	0	0	0	0	0	0	0	0	0	0	0.156558
KPNA6	ENSG00000025800	0	0	0.0581017	0	0.117586	0	0.0959391	0	0.132729	0	0	0	0	0.0124212	0	0	0	0	0	0.0530738	0.0669081	0.15216	0.0891702	0.0532108	0.00183324	0	0	0.0594677	0	0	0	0	0	0	0.0473056	0	0	0	0.114788
VIM	ENSG00000026025	0	0	0	0	0	0	0	0	0	0.191679	0.0922823	0.192812	0.0986929	0.169937	0	0	0	0.215655	0.273729	0.367532	0.2373	0	0	0	0	0.0749447	0	0	0	0	0	0	0	0	0.223714	0.204364	0.108115	0	0
RTEL1-TNFRSF6B	ENSG00000026036	0	0	0	0	0	0	0	0	0	0	0.316017	0.214576	0.180584	0.458486	0.33414	0	0	0.379474	0	0	0	0.16341	0	0	0	0	0	0	0	0.727932	0.392048	0.859431	0.871998	0.887192	0	0	0	0	0
FAS	ENSG00000026103	0.295974	0	0	0	0	0	0	0	0	0	0.263329	0.327521	0.253191	0.197165	0	0	0	0	0	0	0	0.498637	0	0	0	0	0.711488	0.29528	0.729024	0	0.0064482	0	0	0	0	0	0	0	0
CD44	ENSG00000026508	0	0.0628573	0	0	0	0	0	0	0	0	0	0	0	0.0951395	0	0.203458	0.183927	0	0.341016	0.162037	0.385846	0	0	0	0	0	0.144697	0.0650831	0.208954	0	0	0	0	0	0.195366	0	0.256759	0	0
KCNG1	ENSG00000026559	0	0	0	0	0.659601	0	0	0.459297	0	0	0.0017231	0	0	0	0	0	0	0.129556	0	0	0	0.0828465	0	0	0	0	0	0	0	0	0	0.409658	0	0.582208	0	0.0197009	0	0	0
AGPAT4	ENSG00000026652	0	0	0	0	0	0	0	0	0	0	0	0	0	0	0	0.195186	0	0	0.479043	0.129485	0	0	0.274515	0	0	0	0	0.0028445	0	0	0	0	0	0	0	0	0.0837429	0.0974244	0
SLAMF7	ENSG00000026751	0	0	0	0	0	0.887677	0	0	0	0	0.333575	0	0	0	0	0.180298	0	0	0	0	0	0	0.689891	0	0	0	0	0.503188	0	0	0	0	0	0	0.326465	0.924808	0	0.417167	0.784835
BTN3A1	ENSG00000026950	0	0	0	0	0	0	0	0	0	0	0	0	0	0	0	0.109763	0	0	0	0	0	0	0.749828	0	0	0	0.384097	0.718057	0.15915	0	0.0704545	0	0	0	0	0	0	0	0
MIPEP	ENSG00000027001	0	0.187454	0.208123	0.0737438	0	0	0.0804569	0.650138	0.12148	0	0	0	0	0	0.200822	0	0	0.0765521	0	0.0667384	0	0.210472	0	0	0	0	0	0	0	0	0.00290698	0	0	0	0	0	0	0	0
PRKCH	ENSG00000027075	0	0	0	0	0	0	0.0271211	0	0	0	0	0	0	0	0	0.299794	0.117083	0.228075	0	0.0712302	0	0	0.64851	0	0	0	0.481991	0.53304	0.22808	0.204487	0.202537	0.356504	0.193224	0.206464	0	0	0	0	0
IFNGR1	ENSG00000027697	0	0	0	0	0	0	0	0	0	0	0	0	0	0	0	0	0	0	0.219762	0.209384	0	0	0	0	0	0	0	0	0	0.192786	0.337858	0.393181	0	0.0387533	0.188476	0	0.205236	0.207244	0
B4GALT7	ENSG00000027847	0	0	0	0	0	0.041224	0	0	0	0	0	0	0	0	0	0	0	0	0	0.216698	0	0	0	0	0	0	0	0	0	0	0	0	0	0	0	0	0	0	0
SH2D2A	ENSG00000027869	0	0	0	0	0	0	0	0	0	0	0	0	0	0	0	0.817636	0	0	0	0	0	0	0.941955	0	0	0	0.827385	0.920672	0.791179	0	0	0	0	0	0	0	0	0	0
VRK2	ENSG00000028116	0	0	0	0.0298633	0	0	0	0	0	0	0	0	0	0	0	0	0	0	0.136046	0.389363	0	0	0	0	0	0	0	0	0	0	0	0	0	0	0	0	0	0.0943289	0
TNFRSF1B	ENSG00000028137	0	0	0	0	0	0	0	0	0	0	0	0	0	0	0	0	0	0	0.409837	0	0	0	0.492606	0	0	0	0.0637908	0.334101	0.357478	0	0	0	0	0	0.340583	0	0.826734	0.811789	0.118172
VEZT	ENSG00000028203	0.261642	0.255956	0.28086	0.347193	0.188354	0.0887217	0.22256	0.0183861	0.348992	0	0.212068	0	0	0.10315	0.160645	0	0.17999	0.298027	0	0	0	0.100499	0	0.0703251	0	0	0.144766	0.078504	0.132307	0.143818	0.00887949	0.120618	0	0.148692	0.0719238	0.15414	0	0	0.162279
POU2F2	ENSG00000028277	0	0	0	0	0.786849	0.28489	0	0.0759791	0	0	0	0	0	0	0	0	0	0	0	0	0	0	0	0	0	0	0	0	0	0	0	0	0	0	0	0	0.085148	0.874944	0
BRD9	ENSG00000028310	0.228677	0	0	0.153334	0	0	0.0291516	0.000397341	0	0	0	0	0	0	0	0	0	0	0	0.0955543	0	0	0	0	0	0	0	0	0.141857	0	0	0	0	0	0	0	0	0	0
SNX1	ENSG00000028528	0.196228	0.0329079	0.11914	0	0	0	0	0	0.0726116	0	0	0	0	0	0	0	0	0	0.100364	0.163257	0	0	0	0	0	0	0	0	0	0	0	0	0	0	0	0	0	0	0
TBPL1	ENSG00000028839	0	0	0	0	0.216038	0	0	0.0958864	0	0	0	0.202341	0	0	0	0.279453	0	0.286088	0	0	0	0	0.512131	0	0.203399	0	0.118734	0.376321	0.143911	0	0.0659091	0	0	0	0	0	0	0	0.104392
ARNTL2	ENSG00000029153	0.161189	0.105854	0.11074	0.489545	0	0	0.622192	0.180434	0.372615	0.304192	0.834445	0	0	0.373537	0.540071	0	0	0.151155	0.285842	0	0	0.334369	0	0	0	0	0	0	0	0.283994	0	0	0.392855	0.386829	0.412134	0.0124677	0	0	0
BCLAF1	ENSG00000029363	0	0	0	0	0.139288	0	0	0.180171	0.0616574	0	0	0	0	0	0	0	0	0.0731615	0	0	0	0	0.063297	0	0	0	0.0845334	0.0665993	0	0	0	0	0	0	0	0	0	0.0640066	0.103654
SLC39A9	ENSG00000029364	0	0	0	0	0	0	0	0.277192	0	0	0	0	0	0	0	0	0	0	0	0.122507	0	0	0	0	0	0	0	0	0	0	0	0	0	0	0	0	0	0	0
ANK1	ENSG00000029534	0	0	0	0	0.0658249	0	0	0	0	0	0	0	0	0	0	0.141299	0	0	0	0	0	0.0431765	0	0.485715	0	0.155033	0	0	0	0.226777	0	0	0.0131622	0	0	0	0	0	0
IBSP	ENSG00000029559	0	0	0	0	0	0	0	0.874611	0.0031155	0	0.365023	0	0	0	0	0	0	0	0.332126	0	0.284883	0	0	0	0	0	0	0.0302696	0	0	0	0.0627494	0	0	0	0	0	0	0
TFB1M	ENSG00000029639	0	0.00498604	0.0874961	0.02091	0.202054	0	0.00728789	0.0467229	0	0.0737368	0	0	0	0	0	0.0363317	0	0	0	0	0.36418	0	0	0	0	0	0	0.0307165	0.0391117	0.0520545	0	0	0	0	0	0	0	0	0.093873
RABEP1	ENSG00000029725	0	0.0554448	0	0	0.408458	0	0.0993474	0.0732011	0.108845	0	0	0.00932648	0	0	0	0	0	0	0	0.0250369	0	0.19472	0	0	0	0	0	0	0	0	0	0	0	0	0	0	0	0.0893174	0
HMGB3	ENSG00000029993	0.176903	0	0.333974	0.596334	0	0.0530472	0.621559	0.387609	0.436311	0	0.0281516	0	0	0	0.613984	0	0	0	0.00860495	0.0535114	0	0	0	0	0	0	0	0	0	0	0	0	0	0	0.116593	0	0	0	0
NUP160	ENSG00000030066	0.134139	0.124651	0.143437	0	0.120507	0	0.224017	0.230603	0.260612	0	0	0.0512677	0	0	0	0	0	0	0	0	0	0.0830051	0.130752	0	0	0	0.103019	0.146226	0.0917622	0.179234	0	0.0526804	0	0	0	0	0	0	0.151944
BAK1	ENSG00000030110	0	0	0	0	0	0	0	0	0	0.15669	0	0	0	0	0	0	0	0	0	0.178406	0	0	0	0	0	0	0	0	0.0340178	0	0	0	0	0	0.0668773	0	0	0	0
MUSK	ENSG00000030304	0	0	0	0	0	0	0.166736	0.22666	0.260929	0	0.530154	0.566081	0.850513	0.348284	0.56447	0	0.0168607	0	0	0.0130957	0	0.369881	0	0	0.326891	0	0	0	0	0	0	0	0	0	0	0	0	0	0
IKZF2	ENSG00000030419	0	0	0	0.294291	0	0	0.251809	0.448014	0.30413	0	0	0	0	0	0.515895	0.0893886	0	0	0	0.25155	0	0	0.285124	0	0	0	0	0.231829	0.914453	0	0	0	0	0	0	0	0	0	0.239776
GRN	ENSG00000030582	0	0	0	0	0	0	0	0	0	0	0	0	0	0	0	0	0	0	0.51537	0.625514	0	0	0	0	0	0	0	0	0	0	0	0	0	0	0.0422652	0	0.0436624	0	0
FAM13B	ENSG00000031003	0	0	0	0	0.203001	0	0.0118927	0	0	0	0	0	0	0	0	0.187923	0.135741	0	0	0	0	0	0.133016	0	0	0	0.128358	0.173798	0	0	0	0	0	0	0	0	0	0.188341	0.00147638
ARHGAP31	ENSG00000031081	0	0	0	0	0	0	0	0	0	0.181536	0.246171	0	0	0	0	0	0.152431	0.183269	0.103705	0.394484	0.0299276	0	0	0	0	0	0	0	0	0.394367	0.520905	0.553934	0.277002	0.299367	0.390667	0.216776	0	0	0
CENPQ	ENSG00000031691	0.0302678	0	0	0	0	0	0	0.0949271	0	0	0	0.0213057	0	0	0	0	0	0	0	0.187776	0	0	0	0.102206	0	0	0	0	0	0	0.133827	0	0	0	0	0	0	0	0
SARS	ENSG00000031698	0.137951	0.129936	0.345801	0	0	0.0183017	0.134336	0	0.16261	0	0	0.284633	0.211433	0.166254	0	0	0	0.259223	0	0.0041203	0	0.0189051	0	0	0.144758	0.22493	0	0.0673293	0	0	0.167442	0.0963643	0.108429	0	0	0	0	0	0
RANBP3	ENSG00000031823	0.00355064	0.0284204	0	0	0	0	0.010116	0.413084	0	0	0	0	0	0	0	0	0	0	0	0	0	0	0.072214	0.113381	0	0	0.0364857	0	0.117407	0	0	0	0	0	0	0	0	0	0
ARID4A	ENSG00000032219	0	0	0	0	0.0173886	0	0	0	0	0	0.087476	0	0	0	0	0.0484841	0	0	0	0.0188957	0	0	0.06764	0	0	0	0.0652866	0.073394	0.172135	0	0	0	0	0	0	0.120383	0	0.111901	0
EIPR1	ENSG00000032389	0	0	0	0.0371562	0	0	0	0.188051	0	0	0	0	0	0	0	0	0	0	0	0.134212	0	0	0	0	0	0	0	0	0.0749284	0	0	0	0	0	0	0	0	0	0.0748031
PNPLA6	ENSG00000032444	0	0	0	0	0	0	0	0	0	0	0	0	0	0	0	0	0	0	0.224661	0.716343	0	0	0	0	0	0	0	0	0	0	0	0	0	0	0	0	0.0351928	0	0
IFT88	ENSG00000032742	0.203908	0.154361	0.0146272	0	0	0	0	0.620265	0.202651	0	0	0.154002	0.106873	0.0183168	0	0	0	0.172769	0	0	0	0	0	0	0.0807985	0	0	0	0	0	0	0.0749861	0	0	0	0	0	0	0
ALG1	ENSG00000033011	0	0	0.0412406	0	0	0	0.0210817	0.0863226	0.142963	0	0	0.100881	0	0	0.102359	0	0.140958	0.134671	0	0	0	0	0	0.765798	0	0	0	0	0	0	0	0	0.0634599	0.239065	0	0	0	0	0
ZCCHC8	ENSG00000033030	0	0	0	0	0	0	0	0	0.00627615	0	0	0	0	0	0	0	0	0	0	0.0333823	0	0	0	0	0	0	0.00491554	0	0	0	0	0	0	0	0.0136037	0	0	0	0.189033
ABCF2	ENSG00000033050	0	0	0.212002	0.0493561	0	0	0	0.0315797	0.102308	0	0	0.473843	0.162427	0.227097	0	0	0	0.226763	0	0	0	0.270685	0	0	0	0	0	0	0	0	0	0	0.220627	0.0335312	0	0	0	0	0
CHPF2	ENSG00000033100	0	0	0	0	0	0.0371866	0	0	0	0	0	0	0	0	0	0	0	0	0	0.138358	0	0	0	0	0	0	0	0	0	0	0	0	0	0	0	0	0	0	0
LRRC7	ENSG00000033122	0.106956	0.0669791	0	0	0.0629493	0	0	0	0.0416667	0	0	0	0	0	0	0	0.308365	0.0508593	0	0	0	0	0	0.206536	0	0	0	0	0	0	0	0	0	0	0.0509675	0.200804	0	0	0.107677
FUT8	ENSG00000033170	0	0.398177	0.347559	0.199941	0.426718	0.363414	0	0.371094	0.399416	0.185841	0	0.0734949	0	0.235067	0.162585	0.196245	0.417177	0	0	0	0	0	0	0.218828	0	0	0.394562	0.37674	0.379635	0.190821	0	0	0	0	0	0	0	0	0
UBA6	ENSG00000033178	0	0	0	0.0840877	0	0	0	0	0	0	0	0	0	0	0	0	0	0.105782	0.0358336	0.212806	0	0	0	0	0	0	0	0	0	0.0606689	0	0	0.0276034	0	0	0	0	0	0.0695743
GAB2	ENSG00000033327	0	0	0	0	0	0	0	0	0	0	0	0	0	0	0	0	0	0	0.431277	0.192146	0	0	0	0	0	0	0	0	0	0	0	0	0	0	0.290829	0	0.645933	0.564383	0.205401
ATP6V0A1	ENSG00000033627	0	0.550891	0.44462	0.109602	0	0	0	0	0.0466062	0.0761645	0	0.0394281	0	0	0	0	0	0	0.418176	0.211553	0	0.377272	0	0.128806	0	0	0	0	0	0	0	0	0	0	0	0	0	0	0
PIAS1	ENSG00000033800	0	0	0	0	0	0	0	0	0	0	0.11295	0	0	0	0	0	0	0	0.195339	0.343686	0	0	0	0	0	0	0	0	0	0	0	0	0	0	0	0	0	0.0730145	0
SLC4A7	ENSG00000033867	0	0	0	0	0.267026	0	0.166207	0	0.32341	0.209849	0.00872013	0.300477	0	0.210781	0.108804	0	0	0.144452	0	0	0	0.312473	0	0.0940529	0	0	0.686097	0.346835	0.164112	0.208911	0	0	0.428844	0.100099	0	0	0	0	0
APBA2	ENSG00000034053	0	0	0	0	0	0	0	0	0	0	0	0	0	0	0	0.858342	0	0.0197591	0	0	0	0	0.922758	0.0685582	0	0	0.582194	0.869285	0	0	0	0	0	0	0	0	0	0	0
MAP2K3	ENSG00000034152	0	0.170057	0.234596	0.0741037	0	0	0	0	0.144381	0.0802968	0	0	0	0.0792079	0.0225095	0	0	0	0.286527	0.022075	0	0.196025	0	0	0	0	0	0	0	0	0	0	0	0	0.1571	0.173253	0.119513	0.12186	0.267184
EFCAB1	ENSG00000034239	0	0	0	0	0	0	0.18304	0.953771	0.017893	0	0	0	0	0	0.0191238	0	0	0	0	0	0.0831325	0	0	0	0	0	0	0	0	0	0	0	0	0	0	0	0	0	0
TMSB10	ENSG00000034510	0	0	0	0	0	0	0	0	0	0.187923	0.222054	0	0	0	0	0	0	0.138489	0.233146	0.245503	0	0	0.0384402	0	0	0	0	0	0	0.205869	0.198097	0.210304	0	0.0266601	0.232227	0.206657	0.204917	0	0
ASTE1	ENSG00000034533	0	0	0	0	0	0	0	0	0	0	0	0	0	0	0	0	0	0	0	0.0984674	0	0	0.0381168	0.0491104	0	0	0	0.0662624	0	0	0.0172443	0	0	0	0	0	0	0	0
RNF19A	ENSG00000034677	0	0	0	0.188543	0.208708	0	0	0.111346	0.0665388	0	0	0	0	0	0.0859453	0.20208	0.0713797	0	0	0	0	0	0	0.0156502	0	0	0.821771	0.613451	0.459328	0	0	0	0	0	0	0	0	0	0
PEX3	ENSG00000034693	0	0	0	0	0.0964684	0	0.134368	0.203427	0.0362331	0	0	0.046046	0.0522854	0	0	0.00344525	0	0.0986515	0	0.0499423	0	0	0.139531	0	0	0	0	0.0432951	0.215845	0.0284227	0	0	0	0	0	0	0	0	0
GABARAPL2	ENSG00000034713	0.111845	0	0.0697045	0	0	0	0	0.103309	0	0.1713	0.490623	0.289947	0.142387	0.193644	0	0	0	0.369022	0	0.000209952	0	0	0	0.280938	0.0827675	0.189934	0	0	0	0.281092	0.195137	0.151039	0.168575	0.150616	0.398075	0.182418	0	0	0.0936885
MYOC	ENSG00000034971	0	0	0	0.089407	0	0	0	0	0	0	0	0.969896	0	0	0	0	0	0	0	0	0	0.0839652	0	0	0	0	0	0	0	0	0	0	0.357025	0	0	0	0	0	0
SH3YL1	ENSG00000035115	0.425956	0.290803	0.567572	0.367927	0.0459202	0	0.287046	0.357668	0.375138	0.331738	0	0.0392047	0.0950345	0.267774	0.345147	0.0492984	0	0	0	0	0	0.0260601	0	0.225711	0.0168387	0	0.0393243	0	0	0	0	0.107448	0	0	0	0	0	0	0
FAM136A	ENSG00000035141	0.0937136	0	0	0	0	0.157279	0	0	0	0	0	0	0	0	0	0.0162866	0	0	0	0.157569	0	0	0	0	0	0	0	0	0	0	0	0	0	0	0	0	0	0	0
VCL	ENSG00000035403	0.359903	0.283425	0.266478	0.258846	0	0	0.319128	0.114633	0.334151	0	0	0.284258	0.176134	0.260374	0.360363	0	0	0	0.0523838	0	0	0.205302	0	0	0.1912	0.243233	0	0	0	0.15621	0.412227	0.294118	0.00336965	0.188984	0	0	0.258935	0.445877	0
DEPDC1B	ENSG00000035499	0	0.10334	0	0	0	0.139356	0	0	0	0	0	0	0	0.00216049	0	0	0	0	0	0.0277924	0	0.356841	0	0	0	0	0	0	0	0	0	0	0.336281	0	0.00733963	0	0	0	0
DAPK2	ENSG00000035664	0.77371	0.601633	0.570344	0.478648	0	0	0.446411	0	0.603779	0	0	0	0	0	0.208861	0	0	0	0	0	0	0	0	0	0	0	0.694001	0.518491	0	0	0	0	0	0	0	0	0	0	0
NSMAF	ENSG00000035681	0	0	0	0	0	0	0	0	0	0	0	0	0	0	0	0	0	0	0.121166	0.311337	0	0	0	0	0	0	0	0	0	0	0	0	0	0	0.00421274	0.0878029	0	0	0
ADSS	ENSG00000035687	0	0	0	0	0	0	0	0	0	0	0	0	0	0	0	0	0	0	0	0	0	0	0.494971	0	0	0	0.363497	0.380344	0.125448	0	0	0	0	0	0	0	0	0	0
STAP1	ENSG00000035720	0	0	0	0.0595811	0.909659	0.727817	0	0	0	0	0	0	0	0	0	0.452788	0.544589	0	0	0	0.756811	0	0.2502	0	0	0	0	0	0	0	0	0	0	0	0	0	0	0	0.695432
TIMP2	ENSG00000035862	0.110914	0	0	0.00838658	0	0	0	0	0	0	0	0.488061	0.271273	0.320379	0	0	0	0.125161	0.307863	0.441555	0	0	0	0	0	0	0	0	0	0	0	0	0	0	0	0	0	0.312479	0
RFC1	ENSG00000035928	0.305856	0.0658157	0.232947	0.0564331	0	0.0774805	0.00373459	0.0196503	0.135191	0	0	0	0	0	0	0.0625157	0.116655	0.31507	0	0	0	0.0932782	0.212687	0	0	0	0.130435	0.169418	0.126504	0.0829648	0.168288	0.0124281	0	0.0723395	0	0	0	0	0
TBC1D23	ENSG00000036054	0	0	0	0.0650515	0	0	0	0	0.140778	0	0	0	0	0.111566	0	0	0	0	0.0754257	0.0387098	0	0.0882565	0	0	0	0	0	0	0	0	0	0	0	0	0	0	0	0	0
CUL3	ENSG00000036257	0	0.0816048	0	0	0.426169	0	0.145975	0	0.168381	0	0	0	0	0	0	0.222501	0.188377	0	0	0	0.0995997	0.0453262	0.209573	0	0	0	0.200637	0.207828	0.223066	0	0	0	0	0	0	0	0	0.0678127	0
MYOM2	ENSG00000036448	0	0	0	0	0	0	0	0	0	0	0	0	0	0	0	0	0.69732	0	0	0	0	0	0.952985	0	0	0	0	0	0	0	0	0	0	0	0	0	0	0	0.420952
CYP46A1	ENSG00000036530	0	0	0	0	0	0.0793166	0.0262296	0.502337	0.264185	0	0	0.309914	0.290124	0	0	0	0	0.785766	0	0	0	0.484351	0	0.0489306	0	0	0	0	0	0	0	0	0.315274	0	0	0	0	0	0.935383
ENSG00000036549	ENSG00000036549	0	0.11202	0.0574037	0	0.137266	0	0.127339	0.187099	0.184925	0	0	0.0275885	0	0	0.172256	0.131546	0.0822492	0.291933	0	0	0	0.321208	0	0	0.12921	0	0.110703	0.137859	0.121203	0.00566611	0	0.109256	0.170285	0.154683	0	0	0	0	0.197348
SLC18A1	ENSG00000036565	0	0	0	0.140108	0	0	0	0	0	0	0	0	0	0.375248	0	0	0	0	0	0	0	0	0	0.887854	0	0	0	0	0	0	0	0.24224	0	0	0.46148	0	0.242861	0.49791	0
USP2	ENSG00000036672	0	0.201038	0.0849776	0.248223	0	0	0	0.639538	0.137692	0	0	0.510424	0.145394	0	0.26457	0	0	0	0	0	0	0.660562	0	0.324659	0.201649	0.795425	0	0	0	0.26794	0	0.0370061	0	0	0	0	0	0	0
TUBG2	ENSG00000037042	0.199543	0.0846945	0.0511359	0.00803142	0	0	0	0.158176	0	0	0	0.339397	0.326971	0	0	0	0	0.286665	0	0.153711	0	0	0	0	0	0.287189	0	0	0	0.446445	0	0	0	0	0	0.203188	0	0	0.106219
RPL26L1	ENSG00000037241	0	0	0.236826	0	0	0	0	0.0926368	0	0	0	0	0	0.0477948	0	0	0	0.0248451	0	0.302146	0	0.00971511	0	0	0	0	0	0	0	0	0	0	0	0	0.028085	0	0	0	0
FLT4	ENSG00000037280	0	0	0	0	0	0	0	0	0	0	0	0	0	0	0	0	0	0.935791	0	0	0	0	0	0.145868	0	0	0	0	0	0.336663	0.795105	0.284872	0.24034	0	0	0	0	0	0
NSUN2	ENSG00000037474	0	0	0	0	0.150611	0	0	0	0	0	0	0	0	0	0	0	0	0	0	0.0272675	0	0.178118	0	0	0	0	0	0	0	0	0	0	0	0	0.104626	0	0	0	0.482008
FBXO42	ENSG00000037637	0	0	0	0	0	0	0	0	0	0	0	0	0	0	0	0	0	0	0.0283176	0.310052	0	0	0	0	0	0	0	0	0	0	0	0	0	0	0	0.100388	0	0.0992134	0
MFAP3	ENSG00000037749	0.0751455	0	0.0100882	0.239434	0	0	0	0	0.0289691	0	0	0.193142	0	0	0	0.0100226	0	0.312563	0	0	0	0	0.234565	0	0	0	0.0334395	0.104841	0	0.352303	0.0301797	0.106845	0.113543	0.0787709	0	0	0	0	0
MRI1	ENSG00000037757	0.14638	0.00299162	0	0	0	0	0	0.278854	0	0	0	0	0.0912529	0	0	0	0	0.0898515	0	0.0373976	0	0	0	0.164334	0	0.0403761	0	0	0	0	0.124101	0.0860694	0	0	0	0	0	0	0
METTL1	ENSG00000037897	0	0	0.182977	0.0170181	0	0	0	0	0	0.643028	0	0.152663	0	0	0	0	0	0	0	0.129252	0	0	0	0	0	0.00807253	0	0	0	0	0	0	0	0	0	0	0	0	0
AGA	ENSG00000038002	0	0	0	0	0	0.079685	0	0	0	0	0	0	0	0	0	0	0	0	0	0.135498	0	0	0	0	0	0	0	0	0	0	0	0	0	0	0	0	0	0.0568384	0
BOD1L1	ENSG00000038219	0	0	0	0	0.199024	0	0	0	0	0	0	0	0	0.0710621	0	0	0	0	0.00933799	0	0	0	0	0	0	0	0	0	0	0	0	0	0	0	0	0	0.0421912	0.0922989	0
MAT2B	ENSG00000038274	0	0	0	0	0	0	0	0.119747	0	0	0	0	0	0	0	0	0	0	0	0.103244	0	0	0.286531	0	0	0	0	0	0.0452006	0	0	0	0	0	0	0	0	0	0
TLL1	ENSG00000038295	0	0	0	0.141357	0	0	0	0	0.322226	0	0	0	0	0	0.60505	0	0	0.831214	0	0	0	0.42543	0	0.0055266	0	0	0	0	0	0.765462	0	0.414063	0.800892	0.833417	0	0	0	0	0
EDC4	ENSG00000038358	0.288175	0	0.118804	0.31403	0	0	0	0	0	0	0	0	0	0	0	0	0	0	0.0126467	0.143502	0	0.0985657	0	0	0	0	0	0	0	0	0	0	0	0	0	0	0	0	0
TRIO	ENSG00000038382	0.186903	0.243768	0.171775	0.213924	0.225692	0.208658	0.208376	0	0.224009	0.0453606	0	0.199291	0	0.212421	0.182571	0	0	0.148837	0.312346	0.363026	0.43179	0.229236	0	0	0	0	0	0	0	0	0	0	0.213719	0.122966	0.173293	0.130028	0	0	0
VCAN	ENSG00000038427	0	0	0	0	0	0	0	0	0	0	0	0.441562	0	0.428468	0	0	0	0	0.670978	0	0	0	0	0	0	0	0	0	0	0	0	0	0	0	0	0	0.944852	0.529137	0
CLEC16A	ENSG00000038532	0.298447	0.375647	0.350301	0.206864	0.198059	0	0.17868	0.218097	0.349342	0.119365	0.323138	0	0	0	0	0	0	0	0	0	0.196245	0.312508	0	0	0	0	0	0	0.141691	0	0	0	0	0	0.227174	0.147554	0	0	0.173105
MSR1	ENSG00000038945	0	0	0	0	0	0.0284743	0	0	0	0	0	0	0	0	0	0	0	0	0.500486	0.754386	0	0	0	0	0	0	0	0	0	0	0	0	0	0	0	0	0.0540304	0.20825	0
CDH1	ENSG00000039068	0.614874	0.790458	0.652224	0.56775	0	0.341824	0.56829	0.522776	0.684151	0.290617	0	0	0	0	0.631611	0	0	0	0	0	0	0	0	0.437572	0	0	0	0	0	0	0	0	0	0	0	0	0	0	0
MTREX	ENSG00000039123	0	0	0	0	0.170336	0	0	0.0662115	0.00023245	0	0	0.113705	0.0714403	0.10027	0	0.0717239	0	0.286428	0	0	0	0.10877	0.0760488	0	0.0310293	0	0.133204	0.0875449	0.136819	0.315331	0.141121	0.110601	0.24369	0.113731	0	0	0	0	0.093627
DNAH5	ENSG00000039139	0.365804	0.555602	0.465305	0.435569	0	0	0.423928	0.699407	0.668717	0	0	0	0	0	0.630883	0	0	0	0	0	0	0	0	0.392511	0	0	0	0	0	0	0	0	0	0	0	0	0	0	0
ZFYVE16	ENSG00000039319	0	0	0	0	0	0	0	0	0	0	0	0	0	0	0	0	0	0	0.499469	0.00695465	0	0	0	0	0	0	0	0	0	0	0	0	0	0	0.15359	0	0.252004	0	0
RIPOR1	ENSG00000039523	0.255709	0	0	0.00390486	0.415326	0.0647529	0	0	0	0	0	0	0	0	0	0	0	0.299011	0.156447	0.133398	0	0.0159512	0	0	0	0	0	0	0	0.151369	0.511548	0.392818	0.0636078	0.10686	0	0	0	0	0.148253
C6	ENSG00000039537	0	0	0	0	0	0	0	0.807018	0	0	0	0.300693	0	0.0220899	0.0289806	0	0	0	0	0	0	0	0	0	0	0	0	0	0	0	0	0	0.108182	0	0	0	0	0	0
RAI14	ENSG00000039560	0.459407	0.600172	0.527198	0.526565	0	0	0.445395	0.386809	0.524865	0	0	0.339943	0.0916639	0.44216	0.515309	0	0	0.576215	0	0	0	0.445798	0	0.00579619	0	0	0	0	0	0.375726	0.443679	0.419599	0.615416	0.527781	0	0	0	0	0
SOX30	ENSG00000039600	0	0	0	0	0	0	0.038516	0.441351	0	0	0	0	0	0	0	0.204185	0	0.153808	0	0	0	0	0	0	0	0	0	0	0	0	0	0	0	0	0	0	0	0	0.0250009
PNKP	ENSG00000039650	0	0	0	0	0	0	0	0.184474	0	0	0	0	0	0	0	0	0	0.0322694	0	0.0580779	0	0	0.0234245	0	0	0	0	0	0	0	0	0	0	0	0	0	0	0	0
PHLPP2	ENSG00000040199	0.187998	0	0	0	0.246181	0.143281	0.0592821	0.20419	0.0331241	0	0.266648	0.190496	0	0	0	0	0	0.101456	0	0	0.0528021	0.308085	0	0	0	0.102102	0.0846718	0.0665431	0	0.0505804	0	0.0564367	0	0.226375	0	0.288603	0	0	0.441394
SPDL1	ENSG00000040275	0	0	0	0.0327271	0	0	0	0	0	0	0	0.0332961	0	0.0930776	0.0215249	0	0	0	0	0.0567132	0	0	0	0	0	0	0	0	0.122038	0	0	0.162282	0.141748	0	0	0	0	0	0.0605315
STAU2	ENSG00000040341	0.147293	0.0441098	0	0.0797391	0	0	0	0.0702572	0.137901	0	0	0	0	0	0	0	0	0.303448	0	0.201742	0	0	0.140639	0.0193861	0	0	0	0	0	0.182053	0.178647	0.222049	0.188331	0.201622	0	0	0	0	0
PQLC2	ENSG00000040487	0.0875437	0	0.0874958	0.177878	0	0	0	0	0.00674105	0	0	0	0.0438178	0.203273	0	0	0	0	0	0.166885	0	0	0	0	0	0	0	0	0	0	0	0	0.0252031	0	0	0	0	0	0
CTNS	ENSG00000040531	0.0032014	0	0.025096	0.0650706	0	0	0	0.22454	0.0506741	0.189117	0	0	0	0	0	0	0	0	0.251912	0.0265851	0	0	0	0	0	0	0	0	0	0	0	0	0	0	0.209217	0.0276406	0	0	0.773842
RTN4R	ENSG00000040608	0.485568	0	0.217015	0.0568214	0	0	0	0	0	0.68704	0	0	0	0	0	0	0	0	0	0.214859	0	0	0	0	0	0	0	0	0	0	0	0	0	0	0	0	0	0	0
PHF23	ENSG00000040633	0.214742	0	0.0927913	0.0555831	0	0	0	0	0	0	0.0387282	0.0737854	0	0.14696	0.102392	0	0	0.123054	0	0.104294	0	0.137096	0	0	0.286061	0	0	0	0	0	0	0	0.268641	0	0	0	0	0	0
CDH10	ENSG00000040731	0.172843	0	0	0	0	0	0	0.0692485	0	0	0	0.00713046	0	0	0	0	0	0	0	0	0	0	0	0	0	0	0	0	0	0.364093	0	0.358992	0.734149	0.0237547	0	0	0	0	0
INPP4A	ENSG00000040933	0	0	0	0	0	0	0	0	0	0	0	0	0	0	0	0	0	0	0	0	0	0	0.402658	0	0	0	0.0676405	0	0	0	0	0	0	0	0	0	0.248915	0.488577	0.800095
RAB27B	ENSG00000041353	0.36158	0.678269	0.571296	0.569002	0	0	0	0.0112936	0.511105	0	0	0	0	0	0.387816	0.246593	0.452513	0	0	0	0.917861	0.142946	0.513733	0	0	0	0.219097	0.0252695	0	0	0	0	0	0	0	0	0	0	0
PSMA4	ENSG00000041357	0	0	0	0	0	0	0	0	0	0	0	0.154585	0	0.0152115	0	0	0	0.140915	0.0396295	0.310537	0	0	0	0	0	0	0	0	0	0	0	0	0	0	0.0746007	0	0	0.0337478	0
MYO16	ENSG00000041515	0.847848	0.373503	0.382801	0.52652	0	0	0	0.0389557	0.311039	0	0	0	0.370932	0.0107143	0.0176183	0	0	0	0	0	0.0921655	0	0	0.20302	0	0	0	0	0	0	0.055074	0	0	0	0	0	0	0	0
LSG1	ENSG00000041802	0	0	0	0	0	0	0	0.177678	0	0	0	0.160574	0.0205524	0	0	0	0	0	0	0.0663447	0.176363	0	0	0.298933	0	0	0	0	0	0.0776212	0.129493	0.386464	0.143461	0.169072	0	0	0	0	0
PARP3	ENSG00000041880	0.516885	0	0	0	0	0	0	0.0058619	0	0	0.0492101	0	0	0	0	0	0	0	0	0.232364	0	0	0	0	0	0.0113015	0	0	0	0	0	0	0	0	0	0.0345511	0	0	0
TNC	ENSG00000041982	0	0.73342	0.50885	0.597842	0	0	0.47723	0	0.329114	0	0	0.424373	0.654166	0.792429	0.405304	0	0	0	0	0	0	0.460212	0	0.00943566	0.414236	0.631308	0.0257105	0	0	0	0	0	0.441421	0.206497	0	0	0	0	0
THAP3	ENSG00000041988	0.0656627	0	0	0	0	0	0	0	0	0	0	0.177384	0	0	0	0	0	0	0	0.0889408	0	0	0.0469876	0	0	0	0	0	0	0	0.17828	0	0	0	0	0	0	0	0
RIPOR3	ENSG00000042062	0.400705	0.499219	0.419368	0	0.276573	0.262689	0	0	0.154841	0.279361	0.568607	0.0310231	0	0.0490999	0	0	0	0	0.0115396	0	0.132196	0.113496	0	0	0	0	0.00706176	0	0	0	0	0	0	0	0.44399	0.28487	0.00765566	0	0.213965
TDP1	ENSG00000042088	0	0	0	0	0.127307	0	0	0.0228291	0	0	0	0	0	0	0	0	0	0	0.115766	0	0	0	0	0	0	0	0	0	0	0	0	0	0	0	0.373826	0.14194	0	0	0
AIFM2	ENSG00000042286	0.317019	0	0	0	0	0	0	0	0	0	0	0.364446	0	0	0	0	0	0	0.0852021	0.303529	0	0	0	0	0	0	0	0	0	0	0	0	0	0	0	0	0	0	0
C2orf83	ENSG00000042304	0	0	0	0	0	0	0	0	0	0	0	0	0	0	0	0	0	0	0	0.20305	0	0.157345	0	0	0	0	0	0	0.143719	0	0	0	0.0377112	0	0	0	0	0	0
SPATA7	ENSG00000042317	0.4662	0	0.188992	0.139634	0	0	0.135237	0.61397	0.120447	0	0	0.283252	0.202982	0.243183	0.112434	0	0	0.296062	0	0	0	0	0	0	0	0	0	0	0	0	0.0271142	0	0	0	0	0	0	0	0
RETSAT	ENSG00000042445	0.489168	0	0.278358	0	0	0	0	0	0	0	0	0	0.0210868	0	0	0	0	0	0	0.191607	0	0.214329	0	0	0	0	0	0	0	0	0	0	0	0	0	0	0	0	0
CAPG	ENSG00000042493	0	0	0	0	0	0	0	0	0	0.00300526	0	0	0	0	0	0	0	0	0.553407	0.617888	0.283114	0	0	0	0	0	0	0	0	0	0	0	0	0	0.112017	0	0	0	0
AP2S1	ENSG00000042753	0	0	0	0	0	0	0	0	0	0	0	0	0	0	0	0	0	0	0.430694	0.374706	0	0	0	0	0	0	0	0	0	0	0	0	0	0	0.11212	0	0.260892	0	0
USH2A	ENSG00000042781	0	0.0416833	0	0	0.229135	0	0	0.154398	0	0	0	0	0	0	0	0	0	0.00368292	0	0	0	0.00406984	0.00152467	0.0263571	0	0	0.0271393	0.0217318	0	0	0	0	0	0.0698109	0	0	0	0	0
ZPBP	ENSG00000042813	0	0	0.160686	0.220078	0	0	0.215095	0.411183	0.239251	0.664871	0	0	0	0.136858	0	0	0.0891811	0	0	0	0.522829	0	0	0	0	0	0	0	0	0	0	0	0	0	0	0	0	0	0
TG	ENSG00000042832	0	0	0	0	0	0	0	0	0	0	0	0	0	0	0	0.0977143	0.00476758	0	0.214398	0	0	0	0.427795	0	0	0	0.458837	0.376378	0.0573279	0	0	0	0	0	0	0	0.514984	0.409044	0
ADAM28	ENSG00000042980	0	0	0	0	0.932068	0.453152	0.0980421	0	0	0.651948	0.513613	0	0	0	0.387957	0.15466	0.00693256	0	0.377765	0	0	0	0	0.145997	0	0	0	0	0	0	0	0	0	0	0.755223	0.472462	0.280613	0	0
BARX2	ENSG00000043039	0	0	0	0.274479	0	0.122072	0.054138	0.731918	0.236242	0	0	0	0	0	0.416237	0	0	0	0	0	0	0.685638	0	0	0	0	0	0	0.456334	0.0833915	0	0	0	0	0	0	0	0	0
DCUN1D1	ENSG00000043093	0	0	0	0	0	0	0	0	0	0	0.109997	0	0	0	0	0.0293786	0	0	0	0.20507	0	0	0.0453705	0	0	0	0	0	0	0	0	0	0	0	0.0437072	0.278118	0	0	0
JADE2	ENSG00000043143	0	0	0	0.05117	0.424059	0	0	0.0600309	0	0	0.118303	0	0	0	0	0.151341	0	0.0273881	0	0	0	0	0.417063	0	0	0	0.11465	0.39124	0.115043	0	0	0	0	0	0	0	0	0	0
LCP2	ENSG00000043462	0	0	0	0	0	0	0	0	0	0	0	0	0	0	0	0	0	0	0.522991	0	0.294465	0	0	0	0	0	0	0	0	0	0	0	0	0	0.545076	0	0.84128	0.768816	0
TRIT1	ENSG00000043514	0.242414	0.199838	0	0.0869718	0.0160406	0	0.35979	0.482341	0.248886	0	0	0.26815	0.0700839	0	0.22759	0.0188549	0	0.159253	0	0	0	0.208098	0	0.193646	0	0	0	0	0	0	0	0	0.152	0	0.178578	0.26287	0	0	0.465502
ADRB1	ENSG00000043591	0.661959	0.00191706	0.285042	0	0	0	0.248698	0.430884	0.392296	0	0	0	0	0	0.379427	0	0	0	0	0	0	0	0	0	0	0.0105495	0	0	0	0.187186	0.957885	0.950525	0	0.481701	0	0	0	0	0
CUL7	ENSG00000044090	0.317342	0	0.0990214	0.169887	0	0	0	0.231161	0.168796	0	0	0.0580144	0.0249096	0	0.0213564	0	0	0	0	0.0209164	0	0.0786473	0	0	0	0	0	0	0	0	0	0	0	0	0	0	0	0	0
CTNNA1	ENSG00000044115	0.274221	0.329401	0.286801	0.200524	0	0	0.225816	0.224259	0.331871	0	0.170558	0.073104	0	0.0583708	0.211919	0	0	0.203233	0.241802	0.342417	0	0.168734	0	0	0	0.024281	0	0	0	0.211351	0.192918	0.201122	0.192808	0.174417	0.00912761	0	0	0	0
PHKA2	ENSG00000044446	0.0584109	0.0721646	0	0.000672233	0	0	0.0981871	0	0	0	0	0	0	0	0	0	0	0	0	0.130669	0	0	0	0	0	0	0	0	0	0	0	0	0	0	0	0	0	0	0
CNTLN	ENSG00000044459	0	0	0	0	0	0	0	0	0	0	0.119335	0	0	0.307333	0	0	0	0.146528	0	0.384195	0	0	0	0	0	0	0	0	0	0	0.0559725	0.167038	0	0.0494173	0	0	0	0.0475768	0
EPHA3	ENSG00000044524	0	0	0	0	0	0	0	0.134372	0.0610687	0	0	0.575189	0.51003	0.344729	0	0	0	0	0	0	0	0.0806229	0	0.490316	0	0	0	0	0	0	0.189132	0.0924039	0	0.0291337	0	0	0	0	0
HSPA5	ENSG00000044574	0.0180151	0	0.192182	0	0	0.175588	0	0	0	0	0	0.202476	0	0	0	0	0	0	0.313152	0	0	0.142477	0	0	0	0	0	0	0	0	0	0	0	0.112247	0	0	0.079789	0	0
DSG2	ENSG00000046604	0.576116	0.299428	0.555683	0.713417	0	0	0.451982	0.398875	0.451728	0	0.67678	0	0	0.389378	0.432177	0	0	0	0	0	0	0.626446	0	0.0515367	0	0	0	0	0	0	0	0	0	0	0.284845	0.311941	0	0	0.50868
GEMIN8	ENSG00000046647	0.11081	0	0.126356	0	0	0	0	0.500078	0	0	0	0.239135	0.215003	0.0801722	0	0	0	0.0187361	0	0.0608598	0	0.191559	0	0	0	0.0478429	0	0	0	0	0.0123679	0	0.0581148	0.392916	0	0	0	0	0
OFD1	ENSG00000046651	0.266375	0.292853	0.226462	0	0.526778	0.0504459	0	0.322643	0.277428	0	0	0	0	0	0.127174	0.47932	0	0	0	0	0.0219215	0	0.480289	0	0	0	0.337645	0.506256	0.194206	0	0	0	0	0	0	0.0407551	0	0	0.42398
GPM6B	ENSG00000046653	0	0.357114	0.32374	0	0.344661	0	0	0.383968	0.409832	0	0	0	0.624634	0.112197	0.051448	0.0545603	0	0	0	0	0	0.261664	0.191138	0	0.486373	0.550189	0.0325395	0.271005	0	0.0845771	0	0	0	0	0	0	0	0	0.579613
PREX2	ENSG00000046889	0	0.215049	0.256938	0	0	0	0.312699	0	0	0	0	0.371317	0.438087	0.230472	0	0	0	0.47215	0	0	0	0	0	0	0.491182	0.42003	0	0	0	0.842695	0.544417	0.741839	0.706636	0.764749	0	0	0	0	0
WDR37	ENSG00000047056	0	0	0	0	0	0	0	0	0	0	0	0	0	0	0	0	0	0	0.106058	0.145129	0	0.123146	0.140778	0	0	0	0	0	0	0	0	0	0	0	0.0915833	0	0	0	0
YTHDC2	ENSG00000047188	0	0	0	0	0.290125	0	0	0	0	0	0	0.0406568	0.0977475	0	0	0	0	0.0703262	0	0	0.0138201	0	0	0	0	0	0	0	0.116905	0	0	0	0	0	0	0.0436368	0	0.0928698	0.0842766
CTPS2	ENSG00000047230	0.223904	0.0833333	0	0.170039	0.052615	0	0.102139	0.26841	0.210229	0	0.0210107	0	0	0	0.137901	0.0402781	0.031924	0.176662	0	0	0.139154	0	0	0	0	0	0	0	0	0	0	0	0	0	0.100461	0.00394025	0	0	0
ATP6V1H	ENSG00000047249	0	0	0	0.0913206	0	0	0	0	0	0	0	0	0	0	0	0	0	0	0.31746	0.304143	0	0	0	0	0	0	0	0	0	0	0	0	0	0	0	0.0634557	0	0	0
POLR2B	ENSG00000047315	0	0	0	0.145032	0	0	0.242027	0.185508	0	0	0	0.337857	0.0512989	0	0	0.0661488	0.0507532	0.346011	0	0	0	0	0.175661	0	0	0.152987	0	0.0895665	0	0.0713101	0	0	0.310339	0.201847	0	0	0	0	0
FAM214A	ENSG00000047346	0	0.141504	0	0.176327	0.479548	0.505488	0	0.247638	0.180003	0	0	0	0.0116738	0	0.120333	0.210787	0	0	0	0	0	0	0.359083	0	0	0	0.449274	0.409283	0.324673	0	0	0.0896865	0	0	0	0	0	0	0.202582
ARAP2	ENSG00000047365	0.486565	0.38533	0.322384	0.131896	0.117092	0	0.158521	0.134531	0.356439	0	0.71052	0	0	0	0	0.322157	0	0	0	0	0	0.387196	0.344342	0	0	0	0.317916	0.357223	0.20043	0	0	0	0.169498	0	0	0	0	0.232316	0
TPR	ENSG00000047410	0.0371071	0	0	0.157824	0.0318566	0	0	0.0438701	0	0	0	0.188168	0.100255	0.119892	0	0.034014	0	0.107243	0	0	0	0.174386	0.0151543	0	0.0231532	0	0.121573	0.142015	0.130516	0.211595	0	0.164023	0.0354967	0.141436	0.0301474	0	0	0.0986425	0
CP	ENSG00000047457	0	0.140241	0.320247	0.123306	0	0	0.518111	0.614717	0.730144	0	0	0	0	0	0.81162	0	0	0	0	0	0	0	0	0	0	0	0	0	0	0.489594	0	0	0	0	0	0	0	0	0
KIAA0556	ENSG00000047578	2.91e-05	0	0	0	0	0	0	0.574858	0.0658705	0	0	0	0	0	0.0303454	0	0	0.200368	0	0.0515169	0	0	0	0	0	0	0	0	0	0	0	0	0	0	0	0	0	0	0
DTNBP1	ENSG00000047579	0	0	0	0	0.14459	0	0	0.0528464	0	0.0771976	0.145702	0	0	0	0	0	0	0.0632527	0.0213331	0.0562408	0	0	0	0	0	0	0	0	0	0	0	0	0	0	0.279024	0.135674	0	0	0.460663
ANO2	ENSG00000047617	0	0	0	0.0556185	0	0	0	0	0	0	0.404796	0	0	0	0	0	0	0.38587	0	0	0	0	0	0.233986	0.262898	0	0	0	0	0.817842	0.265514	0.904033	0.801439	0.897838	0	0.36474	0	0	0
C12orf4	ENSG00000047621	0	0	0	0	0	0	0	0	0	0	0	0	0	0	0	0	0	0.116419	0	0.149276	0	0	0	0	0	0	0	0	0	0	0	0.174709	0	0.0309477	0	0	0	0	0
SCML1	ENSG00000047634	0	0.0517551	0	0	0	0	0	0	0	0.143125	0	0.0926505	0.0862792	0.00373537	0	0	0.176309	0	0.0818403	0.274761	0	0.0111921	0	0	0.0712249	0	0	0	0	0.0143726	0	0	0.0709934	0	0.360608	0.274825	0	0	0
WWC3	ENSG00000047644	0.452505	0.526371	0.571603	0.289668	0.0709921	0	0.258169	0.284289	0.333622	0	0	0.0593652	0.04427	0.0805157	0	0	0	0.309877	0	0	0.298531	0	0	0	0.207367	0.228923	0	0	0	0.342287	0.641926	0.520212	0.00341581	0.291478	0	0	0	0	0
ARHGAP6	ENSG00000047648	0	0	0	0	0	0	0	0.323657	0	0	0	0.196234	0.622809	0	0	0	0	0	0	0.430252	0.156596	0.260942	0	0.191524	0.445282	0.371968	0	0	0	0	0.476478	0.454073	0	0	0	0	0	0	0
FAM184B	ENSG00000047662	0	0.239965	0.320421	0	0.0473131	0	0.272844	0.126428	0.229517	0	0	0	0	0	0	0	0	0.0130364	0	0	0	0	0	0.429874	0.092835	0	0	0	0	0.207078	0.092389	0.105546	0.245137	0	0	0	0	0	0
MAP4	ENSG00000047849	0.269754	0.161548	0	0.193823	0	0.116314	0.0893401	0.14633	0.132642	0	0.185663	0.272316	0.217319	0.203943	0	0	0	0.198965	0	0.305573	0	0.229921	0	0	0.200774	0.134624	0	0	0	0.210706	0.214535	0.150204	0.108567	0.153364	0	0.172077	0	0	0
GOPC	ENSG00000047932	0.0592549	0	0	0	0.0695992	0	0.0497462	0.0293306	0	0	0	0.231568	0.0138524	0.233886	0	0	0	0.263169	0	0.00545874	0	0	0	0	0	0	0	0	0.0888968	0	0.0839852	0	0	0	0	0	0	0	0.0522884
ROS1	ENSG00000047936	0	0.969621	0.925992	0.595339	0	0	0	0	0.750692	0	0	0	0	0	0	0	0	0	0	0	0	0	0	0	0	0	0	0	0	0	0	0	0	0	0	0	0	0	0
USP28	ENSG00000048028	0	0	0.0248226	0	0.191551	0	0.433341	0.325779	0.0882743	0	0	0	0	0	0	0.172856	0	0	0	0	0	0	0.724897	0	0	0	0	0.258433	0	0	0	0	0	0	0	0	0	0	0
HDAC9	ENSG00000048052	0	0	0	0.217474	0.46908	0.394445	0	0.196546	0.26477	0.423867	0.419829	0	0	0	0.340347	0	0.191544	0	0	0	0	0.190148	0	0.0130755	0	0	0	0	0.177077	0	0	0	0.304481	0.455558	0.483164	0.849359	0.106329	0.138988	0.473877
TSPAN17	ENSG00000048140	0.478894	0	0	0.183947	0	0	0	0.0115771	0	0	0	0	0	0	0	0	0	0.0142932	0	0.0873137	0	0	0	0	0	0	0	0	0	0	0	0	0	0	0	0	0	0	0
NOP16	ENSG00000048162	0	0	0.316593	0	0	0	0	0	0.150648	0	0	0.572686	0.0739066	0.192585	0	0	0	0.269705	0	0.0745066	0	0.570917	0	0	0.0691879	0	0	0	0	0	0	0	0.326018	0	0	0	0	0	0
CC2D2A	ENSG00000048342	0.120809	0.054514	0	0.259254	0	0	0	0.579296	0	0	0	0.227906	0	0	0	0	0	0.157083	0	0.232595	0	0.030852	0	0	0	0.0905973	0	0	0	0	0.0927061	0	0	0	0	0	0	0.0187135	0
RRM2B	ENSG00000048392	0	0	0	0.257083	0.201381	0	0	0.274772	0	0.398712	0	0	0	0	0	0	0	0	0	0.216656	0	0	0	0	0	0	0	0	0	0	0	0	0	0	0.181095	0.347614	0	0	0.136688
ZNF800	ENSG00000048405	0	0	0	0	0	0	0	0	0	0	0	0	0	0	0	0	0	0	0	0.261439	0	0	0	0	0	0	0	0	0	0	0	0	0	0	0	0	0	0	0
TNFRSF17	ENSG00000048462	0	0	0	0	0.60834	0.980142	0	0	0	0	0	0	0	0	0	0	0	0	0	0	0	0	0	0	0	0	0	0	0	0	0	0	0	0	0	0	0	0	0.709193
SNX29	ENSG00000048471	0	0.125615	0	0	0.244525	0	0	0.237167	0	0	0	0	0	0	0	0	0	0	0.447241	0	0.120187	0	0	0	0	0	0	0	0	0	0	0	0	0	0.083816	0.121501	0	0	0.0557948
LMO3	ENSG00000048540	0.821253	0.914522	0.901632	0.717716	0	0	0.507866	0.492587	0.739915	0	0	0.441135	0	0	0.449666	0	0	0	0	0	0	0	0	0	0	0	0	0	0	0	0	0	0	0	0	0	0	0	0
MRPS10	ENSG00000048544	0	0	0	0.00247665	0	0	0	0.0285725	0	0	0	0.153684	0	0	0	0	0	0.0370338	0	0.166702	0	0	0	0	0	0	0	0	0	0	0	0	0	0	0	0	0	0	0
GUCA1A	ENSG00000048545	0	0	0	0.086152	0	0	0	0.332568	0	0	0.123444	0	0	0.0834215	0	0	0.0285205	0	0	0	0	0	0	0	0.194988	0	0	0	0	0	0.225208	0	0.151581	0	0	0	0	0	0
RSF1	ENSG00000048649	0	0	0	0	0	0	0	0	0	0	0	0	0	0	0	0	0	0	0.20369	0.345728	0	0	0	0	0	0	0	0	0	0	0	0	0	0	0	0	0	0	0
VPS13D	ENSG00000048707	0.270941	0.189503	0.148569	0.0595935	0	0	0.166896	0.0521059	0.26088	0	0	0.0421367	0	0	0.107207	0	0	0.122589	0.0813088	0.111515	0	0.158822	0	0	0.180201	0	0	0	0	0.0952184	0	0.112502	0.0123708	0.11571	0	0	0	0	0.188423
CELF2	ENSG00000048740	0.197468	0.218887	0.134378	0.0659389	0	0	0	0	0	0.151578	0.229745	0.163493	0.170421	0	0	0	0	0	0.109247	0.0396825	0	0.185637	0.224173	0	0	0	0.321106	0.22254	0.176862	0	0	0	0	0	0.233193	0.201247	0.0944199	0.290141	0.182271
FAM120A	ENSG00000048828	0.0947905	0	0.010905	0.0626553	0	0	0.115736	0.186147	0.168061	0	0	0	0	0	0	0	0	0	0.0775129	0.245922	0	0.0548444	0	0	0	0	0	0	0	0	0	0	0	0	0	0	0	0.0579168	0
R3HDM1	ENSG00000048991	0	0	0	0	0.0355859	0	0.0164975	0	0	0	0	0	0	0	0	0.0921448	0.077114	0.085964	0	0.0277136	0	0	0.0542876	0	0	0	0	0	0.158309	0	0	0.0434057	0	0.0349055	0	0	0	0	0.170583
COL9A2	ENSG00000049089	0	0	0	0.518901	0.620604	0.354843	0.0679771	0.0853258	0.136417	0.463517	0.643959	0	0	0	0	0	0.0935467	0	0	0.164865	0.488315	0	0	0	0	0	0	0	0.11612	0	0	0	0	0	0.37352	0	0	0	0
KITLG	ENSG00000049130	0.360067	0.734585	0.617543	0	0	0	0.455638	0.40491	0.589954	0	0	0.432872	0.580217	0.34736	0.42174	0	0	0	0	0	0	0.399214	0	0	0.363595	0.334566	0	0	0	0.41062	0.682005	0.358556	0.442077	0.401545	0	0	0	0	0
ERCC8	ENSG00000049167	0	0	0	0	0	0	0.018673	0.251982	0	0	0	0	0	0	0	0	0	0	0	0.196116	0	0	0	0	0	0	0	0	0	0	0	0	0	0	0.1556	0	0	0	0
ADAMTS6	ENSG00000049192	0	0	0	0	0.485372	0	0	0	0	0	0	0.164043	0	0	0	0	0	0.0397814	0	0.314015	0	0	0	0	0	0	0	0	0	0.400531	0.237982	0.764338	0	0.126704	0	0	0	0	0
H6PD	ENSG00000049239	0	0	0.0201524	0.0207668	0	0	0	0.0796975	0.0157775	0	0.623417	0.26518	0.173603	0.253566	0	0	0	0.127499	0	0.253261	0	0.446797	0	0	0	0	0	0	0	0.0087986	0.124419	0	0.117661	0.0168206	0	0	0	0	0
VAMP3	ENSG00000049245	0	0	0	0	0	0	0	0	0	0	0	0	0	0	0	0	0	0.12595	0.0432736	0.361114	0	0	0	0	0	0	0	0	0	0.182187	0.182306	0.168065	0.015325	0	0	0	0	0.0232175	0
PER3	ENSG00000049246	0.480182	0.433782	0.373553	0.0174427	0	0	0.326711	0.3572	0.357913	0	0	0.318995	0.277101	0	0.0849277	0	0	0.125847	0	0.117993	0	0.309955	0	0.263987	0	0	0	0	0	0.125964	0.236068	0.0991004	0	0	0	0	0	0	0
UTS2	ENSG00000049247	0	0	0	0	0	0	0	0	0	0	0	0	0	0	0	0.394009	0	0	0	0	0.488203	0	0.429095	0.0489756	0	0	0.0541324	0.724724	0.715117	0	0	0	0	0	0	0	0	0	0
TNFRSF9	ENSG00000049249	0	0.0138609	0	0.0355222	0	0	0	0	0	0.0956628	0.779726	0	0	0	0	0.353414	0	0	0	0	0.800844	0	0.340401	0.332215	0	0	0	0.50359	0.922395	0	0	0	0	0	0.101	0	0	0	0
LTBP1	ENSG00000049323	0.0368161	0	0	0.448117	0	0	0.355229	0.360579	0.396086	0	0	0.652134	0.607122	0.672846	0.396948	0	0	0.101925	0	0	0	0	0	0.170376	0.183223	0.693784	0	0	0	0.545426	0	0.413	0.170695	0.224583	0	0	0	0	0
RCN1	ENSG00000049449	0.161175	0	0.244724	0.0423658	0	0	0.207023	0.289969	0.134827	0	0	0.428425	0.296293	0.503593	0.247173	0	0	0.405946	0	0.0229635	0	0.386464	0	0	0.411415	0.112334	0	0	0	0.295073	0.160359	0.353836	0.497103	0.410854	0	0	0	0	0
ELN	ENSG00000049540	0	0	0	0	0	0	0.37894	0.533502	0	0	0	0.729711	0.810789	0.61931	0	0	0	0.505714	0	0	0	0.272947	0	0.000151454	0.144108	0.711348	0	0	0	0.49638	0.17346	0	0	0.412165	0	0	0	0	0
RFC2	ENSG00000049541	0	0	0	0	0.021028	0	0.00627266	0	0	0	0.390018	0	0	0	0	0.186379	0	0	0	0.148646	0	0	0.0410275	0	0	0	0	0	0	0	0	0	0	0	0	0	0	0	0
ARID1B	ENSG00000049618	0	0.14413	0	0.143681	0.290812	0	0	0.155342	0.0870816	0	0.252851	0	0.121876	0.0971647	0.0956279	0.15015	0.135399	0.161727	0	0	0.268795	0.11412	0.223388	0	0.143604	0	0.172944	0.192722	0.206877	0	0	0.0486459	0	0	0.15947	0.2333	0	0	0.211799
CLPTM1L	ENSG00000049656	0.548641	0	0.281389	0.0537694	0	0.200615	0	0.0720215	0	0	0	0	0	0	0	0	0	0	0.0993882	0.235649	0	0	0	0	0	0	0	0	0	0	0	0	0	0	0	0	0	0	0
NEDD4L	ENSG00000049759	0.606203	0.735081	0.640445	0.432425	0	0.225404	0.560026	0.443613	0.66694	0	0	0	0	0	0.535544	0	0	0	0	0	0	0.418229	0	0.260694	0	0	0	0	0	0.135664	0.406599	0.32586	0.0443131	0.144239	0	0.297766	0	0	0.068467
FOXP3	ENSG00000049768	0	0	0	0	0	0	0	0	0	0.201731	0	0	0	0	0	0	0.0604944	0	0	0	0	0	0	0	0	0	0.0639313	0	0.982553	0	0	0	0	0	0	0	0	0	0
PPP1R3F	ENSG00000049769	0	0	0	0.0419615	0	0	0	0.392103	0	0	0	0.0946684	0	0	0.0594356	0	0	0.0048521	0	0	0	0	0	0.440014	0	0	0.182542	0.0124663	0.704696	0	0.0385307	0	0	0	0	0	0	0	0
HEXB	ENSG00000049860	0	0	0	0	0	0	0	0	0	0	0	0	0	0	0	0	0	0	0.490768	0.531916	0	0	0	0	0	0	0	0	0	0	0	0	0	0	0.122581	0	0	0	0
PTCD2	ENSG00000049883	0	0	0	0.0356991	0	0	0	0.404873	0	0	0	0	0	0	0.0673968	0	0	0.121384	0	0.0564508	0	0	0	0	0	0	0	0	0	0.129143	0.0400634	0.0436465	0	0	0	0	0	0	0
NEXMIF	ENSG00000050030	0.0575347	0.374963	0.318882	0	0.755825	0.0547801	0	0.409398	0.625233	0	0.285432	0	0	0	0.233789	0.0590704	0	0	0	0	0	0.316631	0	0.561061	0	0	0.000346164	0	0	0	0	0	0	0	0.0706433	0	0	0	0
JKAMP	ENSG00000050130	0	0	0	0	0	0	0	0.276504	0	0	0	0.12721	0	0	0	0	0	0.101953	0	0.153685	0	0	0	0	0	0	0	0	0	0	0	0	0	0	0	0	0	0	0
DKK3	ENSG00000050165	0.257069	0	0	0.400965	0	0	0.457814	0	0	0.00603358	0	0.434473	0.895312	0.676998	0	0.387822	0	0.692098	0	0	0	0.243201	0	0.0223311	0.677502	0.541427	0	0	0	0.312211	0	0	0	0.57432	0	0	0	0	0
ARHGEF5	ENSG00000050327	0.414116	0.247489	0.377305	0.549855	0	0	0.475458	0.223459	0.411994	0.387054	0	0	0	0	0	0	0	0	0	0.382131	0	0.212453	0	0	0	0	0	0	0	0	0	0	0	0	0	0	0	0	0
NFE2L3	ENSG00000050344	0	0.426291	0.361503	0	0.0431794	0.219674	0.19013	0.0986035	0.182555	0.115421	0.0148998	0.085167	0	0.0735374	0	0	0	0.0468549	0	0	0.246898	0.148595	0	0	0.0663362	0	0.0248546	0	0	0.222322	0.12352	0.125997	0.0846104	0.164659	0.219182	0.29754	0	0	0
MCUR1	ENSG00000050393	0.0983993	0	0.331053	0.00612086	0	0	0	0	0.111721	0.0809968	0	0	0.00328839	0.178183	0	0	0	0.106863	0	0.106157	0	0	0	0.0331179	0	0	0	0	0	0	0	0	0.0505447	0	0.280337	0.388935	0	0	0
LIMA1	ENSG00000050405	0	0.339592	0.364241	0.27685	0	0	0.404181	0.249955	0.280629	0	0	0.488777	0.450218	0.37598	0.378062	0	0	0.120338	0	0.39978	0	0.376761	0	0.0222637	0.176942	0.183582	0	0	0	0.47226	0.333203	0.322864	0.109306	0.285381	0	0	0	0	0
LETMD1	ENSG00000050426	0	0	0	0	0	0	0	0.156703	0	0	0	0.196697	0.0982818	0.0251125	0	0	0	0.0500409	0	0.00642977	0	0	0	0	0	0.0392699	0.0113542	0.0251011	0	0	0	0	0	0	0	0	0	0	0
SLC4A8	ENSG00000050438	0	0	0	0	0	0	0	0.545666	0	0	0	0	0	0	0.183414	0	0	0	0	0.148121	0.655872	0	0	0	0	0	0	0	0	0	0	0	0	0	0	0	0	0.0923934	0
LAMC3	ENSG00000050555	0	0.126085	0.104909	0.226657	0	0	0	0.181886	0	0	0	0.0258618	0.243428	0.228493	0	0	0	0	0	0	0	0	0	0.0217469	0.94961	0.161541	0	0	0.0922532	0	0.0122622	0	0	0	0	0	0	0	0
PTGER3	ENSG00000050628	0	0	0	0	0	0	0	0	0	0.517863	0	0.242474	0	0.194295	0	0	0	0	0	0.207721	0.123138	0.649315	0	0	0.342337	0	0	0	0	0.0876797	0	0	0	0	0	0.3503	0	0	0
TNIP3	ENSG00000050730	0	0.0474752	0.0333271	0	0	0	0	0	0	0	0	0	0	0	0	0	0	0	0	0	0	0	0	0	0	0	0.199344	0.841973	0.829704	0	0	0	0	0	0	0	0.109735	0	0
MAPK9	ENSG00000050748	0.154877	0.0174179	0.129977	0.311548	0	0	0	0.0550712	0	0.219675	0.0125652	0.232123	0	0	0	0	0	0	0	0.0610697	0	0.205691	0.0789133	0.136371	0	0	0	0.00999551	0	0	0	0	0	0	0	0.388409	0	0	0
COL23A1	ENSG00000050767	0	0	0	0.195365	0	0	0	0	0	0	0	0	0	0	0	0	0	0.530516	0.398513	0	0	0	0	0.40211	0	0	0	0	0	0	0	0	0	0	0.341607	0	0.267059	0	0
BCAR1	ENSG00000050820	0.264241	0	0	0.343482	0	0	0	0.0763763	0.0551778	0	0	0.0813973	0	0.330845	0.201878	0	0	0.74337	0	0.406144	0	0.342324	0	0	0.149986	0.0650996	0	0	0	0.363476	0.387195	0.202132	0.533412	0.250255	0	0	0	0	0
FAM160A2	ENSG00000051009	0.0842549	0	0	0	0	0	0	0.193402	0	0	0	0	0	0	0	0	0	0	0	0.0939796	0	0.047006	0	0	0	0	0	0	0	0	0.0882664	0.0810147	0	0	0	0.301424	0	0	0
HERPUD1	ENSG00000051108	0	0	0	0	0.38476	0.541863	0	0	0	0	0.076696	0	0	0	0	0	0	0	0.2635	0	0	0	0	0	0	0	0.195168	0.214735	0	0.156071	0	0	0	0	0.457666	0.214748	0.233558	0.288572	0.420394
HOMER3	ENSG00000051128	0	0	0	0	0	0	0.181337	0	0	0	0	0	0	0.29737	0	0	0	0	0.192764	0	0.0046988	0	0	0	0	0	0	0	0	0.334882	0	0	0.170798	0.686848	0	0	0.0161103	0	0
RAD51	ENSG00000051180	0	0	0	0	0	0	0	0	0	0	0	0	0	0	0	0	0	0	0	0.386288	0	0	0	0	0	0	0	0	0	0	0	0	0	0	0	0	0	0	0
POLQ	ENSG00000051341	0	0	0	0	0	0.444239	0	0.0952628	0	0	0	0	0	0	0	0.0496116	0	0	0	0.100829	0	0	0	0.354439	0	0	0	0	0	0	0	0	0	0	0.0377543	0	0	0	0
PIK3CB	ENSG00000051382	0	0.100211	0	0.0348775	0	0	0	0.0744473	0	0	0.105191	0	0	0	0	0	0	0	0.368889	0.333186	0	0	0	0	0	0	0	0	0	0	0	0	0	0	0	0.257957	0	0	0
CYBA	ENSG00000051523	0	0	0	0	0	0.0356991	0	0	0	0	0	0	0	0	0	0	0	0	0.228363	0.27649	0	0	0.296857	0	0	0	0	0	0	0	0	0	0	0	0.168203	0	0.328345	0.222319	0.105992
THOC3	ENSG00000051596	0	0	0	0.0187871	0.05266	0	0.377643	0	0	0	0	0	0	0	0.0995438	0	0.0489558	0	0	0	0	0	0.0172796	0.233204	0	0	0.212422	0	0.0334527	0.0711719	0	0	0	0	0	0	0	0	0
HEBP2	ENSG00000051620	0.0064319	0	0.029458	0.33516	0	0	0	0.231381	0	0	0	0.0863119	0	0.165509	0.216065	0	0	0.216469	0	0.150427	0	0	0	0	0	0.102157	0	0	0	0	0	0	0.0719627	0	0	0	0.0894862	0	0
MPHOSPH9	ENSG00000051825	0	0.0661481	0.0591373	0	0.112554	0.101542	0.0138144	0.232215	0.00764179	0.018689	0	0	0	0	0	0.145703	0	0	0	0	0	0	0.371548	0	0	0	0.178067	0.266667	0	0	0	0	0	0	0	0.00829217	0	0	0
PLEKHA5	ENSG00000052126	0.353019	0.438885	0.384593	0.394024	0	0	0.435676	0.545988	0.426187	0	0.354743	0.43569	0.391797	0.423542	0.451098	0	0	0.28487	0	0	0.0318338	0.382627	0	0.279821	0.297031	0	0.200353	0.116071	0	0	0	0	0	0.0614006	0.410603	0.522785	0	0	0
PRSS8	ENSG00000052344	0.852253	0.658262	0.687675	0.750639	0	0	0.142211	0	0.0548926	0	0	0	0	0	0.190493	0	0	0	0	0.0441423	0	0.00398745	0	0	0	0	0	0	0	0	0	0	0	0	0	0	0	0	0
SIKE1	ENSG00000052723	0.0950524	0	0	0	0	0	0	0	0	0	0	0.00773484	0.0293078	0	0	0	0	0	0	0	0	0	0.135003	0	0	0.123918	0	0.115678	0.0122493	0	0	0	0	0	0	0	0	0	0
RRP12	ENSG00000052749	0	0.0263263	0	0	0.136278	0.262402	0.0526831	0.121795	0.0198164	0.11852	0	0	0	0.0878488	0	0	0	0.0862271	0	0.0777635	0	0.236627	0	0	0	0	0	0	0	0	0	0	0.118261	0	0	0	0	0.246596	0
FNIP2	ENSG00000052795	0	0.199435	0.219187	0.141684	0	0	0	0	0.168962	0.168858	0.114666	0	0	0	0	0	0	0	0.468245	0	0	0	0	0	0	0	0	0	0	0.293834	0	0	0.203564	0.205805	0.328522	0.53086	0.0780878	0.177176	0
MSMO1	ENSG00000052802	0.307814	0.509273	0.697586	0.061766	0	0	0	0.381021	0.270665	0	0	0	0	0	0.273852	0	0	0	0	0.17426	0	0.0371129	0	0	0	0	0	0	0	0	0	0	0	0	0	0	0	0	0
TTC17	ENSG00000052841	0.185012	0.190881	0.0747645	0	0.184579	0	0.0809282	0.171643	0.171693	0	0	0.0291522	0.09561	0.0315932	0	0	0	0.043552	0	0	0	0.12157	0.114812	0.0354402	0	0	0.00948491	0.0289757	0.0890401	0	0	0.11867	0	0	0	0	0	0	0.203925
ALX4	ENSG00000052850	0	0.278669	0	0.164944	0	0	0	0	0	0	0	0	0	0	0	0	0	0	0	0.1693	0	0.365653	0	0	0	0	0	0	0	0.0156407	0	0	0.0538159	0	0	0	0	0	0
FSTL4	ENSG00000053108	0.0419281	0.763142	0.449441	0	0.0872439	0	0.200417	0.205197	0.325575	0	0	0	0	0	0	0	0	0	0	0	0	0.160526	0	0.713882	0	0	0	0	0	0	0.698799	0	0	0	0	0	0	0	0.15334
FOXN3	ENSG00000053254	0	0	0	0	0.0478523	0.172891	0	0.0816356	0	0.157776	0.19864	0	0	0.0139514	0	0.23221	0.232968	0	0.202399	0	0	0	0.233275	0	0	0	0.229092	0.222372	0.237249	0	0	0	0	0	0.349466	0.201306	0	0.073966	0
METTL24	ENSG00000053328	0	0	0	0	0	0	0.101226	0	0.105584	0.0180133	0	0.45468	0.607654	0	0.212569	0	0.657384	0.00830118	0	0	0	0	0.23293	0	0.440503	0	0	0	0	0	0	0	0.107061	0	0	0	0	0	0
AKR7A2	ENSG00000053371	0.113417	0	0	0	0	0	0	0.426743	0	0	0	0.233115	0.0600132	0.403043	0	0	0	0.102274	0	0.1076	0	0	0.0215764	0	0	0	0	0	0	0	0	0	0	0	0.0989974	0	0	0	0
MRTO4	ENSG00000053372	0	0	0.0649986	0	0	0	0.154106	0	0	0	0	0.350927	0	0	0	0	0	0.00868116	0	0.167804	0	0.258963	0	0	0.0404671	0	0	0	0	0.138274	0	0	0.0638848	0	0	0	0	0	0
NNAT	ENSG00000053438	0.0221268	0	0.162509	0	0	0	0	0.0923072	0	0	0	0.0588728	0	0.294654	0.0926706	0	0	0.391333	0	0.14072	0	0	0	0.956265	0	0	0	0	0	0	0	0	0	0	0	0	0	0	0
USE1	ENSG00000053501	0	0	0	0	0	0	0	0	0	0	0	0.133492	0.00970076	0	0	0	0	0.0847948	0	0.0876286	0	0	0	0	0	0.032135	0	0	0	0	0.0576638	0	0	0	0	0	0	0	0
MCF2L2	ENSG00000053524	0	0	0	0	0	0	0	0	0	0.100582	0	0	0	0	0	0	0	0	0.406643	0.558057	0	0	0	0	0	0	0	0	0	0	0	0	0	0	0.467415	0	0	0	0
LAMA3	ENSG00000053747	0.881787	0.691117	0.565456	0.428909	0	0	0.499168	0.247016	0.417476	0	0	0.367948	0	0.0387665	0.211775	0	0	0.34426	0	0	0	0.59881	0	0	0.277162	0	0	0	0	0	0	0	0.395805	0.14961	0	0	0	0	0
AP5M1	ENSG00000053770	0	0	0	0	0	0	0	0	0	0	0	0	0	0	0	0	0	0	0	0.2219	0	0	0	0	0	0	0	0	0	0	0	0	0	0	0	0	0	0	0
ANAPC4	ENSG00000053900	0	0	0	0	0	0	0.0411168	0.549909	0	0	0	0	0	0	0	0	0	0.0398691	0	0.117442	0	0	0	0.0383927	0	0	0	0	0	0	0	0	0	0	0	0	0	0	0
KCNQ1	ENSG00000053918	0	0.207437	0.325162	0.0205893	0	0	0.0846265	0.0681931	0.128138	0.0606687	0.0789618	0	0	0	0.315245	0	0	0	0.286518	0	0.313497	0	0	0	0	0	0	0	0	0	0	0	0	0	0.534239	0	0.39118	0.306916	0
TRAPPC3	ENSG00000054116	0.0215076	0	0	0	0	0	0	0	0	0	0	0.0165866	0	0	0	0	0	0.0514732	0	0.30145	0	0	0	0	0	0	0	0	0	0	0	0	0	0	0	0	0	0	0
THRAP3	ENSG00000054118	0	0	0	0	0.183681	0	0.10892	0	0.125291	0	0	0	0	0	0	0	0	0	0.0545855	0.0659392	0	0	0.183238	0	0.0999457	0	0	0.0408805	0	0	0	0	0.095781	0	0.0459891	0	0	0.0843694	0
PHPT1	ENSG00000054148	0.206143	0	0.214164	0.101393	0	0	0	0.0777344	0	0	0	0.270141	0.14843	0.23881	0	0	0	0.163656	0.120787	0.270312	0	0	0	0.0655291	0	0.150885	0	0	0	0	0	0	0	0	0.0599877	0	0	0	0
ENTPD2	ENSG00000054179	0.101827	0	0.103101	0	0	0	0	0.839982	0	0	0	0.946439	0	0	0.754532	0	0	0	0	0	0	0	0	0	0	0	0	0	0	0	0	0	0	0	0.0292484	0	0	0	0
ARID4B	ENSG00000054267	0	0	0	0.0171725	0.214144	0	0	0	0	0	0.196718	0	0	0	0	0.224944	0.196679	0.0466503	0	0	0.106081	0	0.233842	0	0	0	0.334574	0.236578	0.23639	0.174544	0	0	0.168436	0.0670624	0	0.139438	0	0	0.129306
OPN3	ENSG00000054277	0	0	0	0	0	0	0	0	0	0.0764544	0	0	0	0	0	0	0	0	0.601563	0.597574	0	0	0	0	0	0	0	0	0	0	0	0	0	0	0.297495	0	0	0.0553876	0.602113
SDCCAG8	ENSG00000054282	0	0.278241	0.159416	0	0	0	0	0.09361	0	0	0	0	0	0	0	0	0	0.0395768	0.348926	0.411984	0	0	0	0	0	0	0	0	0	0	0	0	0	0	0	0	0	0	0
PTPRN	ENSG00000054356	0	0	0	0	0	0	0	0.00980568	0	0.772054	0	0	0	0.337547	0	0	0	0	0.100391	0	0	0	0	0.886846	0	0	0	0	0	0	0	0	0.0549236	0.353054	0	0	0	0	0.309407
HHAT	ENSG00000054392	0	0	0	0.260104	0.293712	0	0.0946597	0.552658	0.213519	0	0	0	0	0	0.0912196	0	0	0	0	0.0605973	0	0	0	0	0	0	0	0	0	0	0	0	0	0	0	0	0	0	0.580379
KIF1B	ENSG00000054523	0	0.0166201	0	0.190362	0	0	0	0	0	0	0	0.15411	0	0.0906841	0	0	0	0	0.378486	0.315649	0	0.160365	0	0	0	0	0	0	0	0	0	0	0	0	0	0	0	0	0
FOXC1	ENSG00000054598	0	0	0	0.333076	0	0	0.332663	0.503176	0.11116	0	0.103389	0.4424	0	0.324901	0.491892	0	0	0.3687	0	0	0	0.622584	0	0	0.264205	0.488252	0	0	0	0.68507	0	0.301755	0.701533	0.860869	0	0	0	0	0
TBC1D22A	ENSG00000054611	0	0	0	0	0.378563	0	0	0	0	0.0445154	0.20062	0	0	0	0	0	0	0	0.15495	0	0	0	0	0	0	0	0	0	0	0	0	0	0	0	0.312752	0.2973	0	0.134484	0
SYNE2	ENSG00000054654	0.37482	0.201679	0.159135	0.317469	0.0806075	0.378029	0.366369	0.404958	0.392725	0	0	0	0	0	0.33213	0.145139	0	0.35533	0	0	0	0.33487	0.45795	0	0.158202	0.155973	0.532133	0.472956	0.523175	0.367515	0.408396	0.454715	0.41059	0.353283	0	0	0	0	0
PLEKHH1	ENSG00000054690	0	0.146041	0.10716	0.329798	0	0	0	0.288347	0.245027	0	0	0.0891501	0	0	0.090396	0	0	0.219548	0	0	0	0.0817795	0	0	0	0	0	0	0	0	0	0	0.133377	0	0	0	0	0.0265161	0
ATP9A	ENSG00000054793	0.375608	0.337598	0.264531	0.528309	0	0	0.365001	0.548095	0.425436	0	0	0.318598	0.164861	0.390678	0.396731	0.0124655	0	0.499668	0	0	0	0.341251	0.262946	0.408313	0	0.169604	0	0	0	0.112862	0	0	0.20363	0.0132476	0	0	0	0	0
CHRDL2	ENSG00000054938	0	0.615094	0.807057	0	0	0	0	0.0228739	0	0	0	0.250813	0	0	0	0	0	0.927185	0	0	0	0.150067	0	0	0	0	0	0	0	0	0	0	0	0	0	0	0	0	0
FAM168A	ENSG00000054965	0	0	0	0	0	0	0	0	0	0	0.117138	0	0	0	0	0	0	0	0.104312	0.348252	0	0	0	0.130301	0	0	0	0	0	0	0	0	0	0	0.137748	0	0	0.0912839	0
RELT	ENSG00000054967	0	0	0	0	0	0	0	0	0	0.0992766	0	0	0	0	0	0	0	0	0.340467	0.110933	0	0	0	0	0	0	0	0	0	0	0	0	0	0	0.324119	0	0.334362	0.605732	0
GALC	ENSG00000054983	0.126659	0	0	0	0	0	0	0.184507	0	0	0	0	0	0	0	0	0	0	0	0.184064	0.899064	0	0	0	0	0	0	0	0	0	0	0	0	0	0	0	0	0	0
NOP58	ENSG00000055044	0	0.129105	0.130656	0	0.380012	0.208911	0.118274	0	0.14563	0.101521	0.148586	0.203729	0.123767	0.108461	0	0.21893	0.176053	0	0	0	0.195673	0.276421	0.167021	0	0	0.0358407	0.488352	0.405339	0.617093	0	0	0	0.182192	0	0	0.132616	0	0	0.338703
SZRD1	ENSG00000055070	0	0	0	0	0	0	0	0	0	0	0	0	0	0	0	0	0	0	0	0.208882	0	0	0	0	0	0	0	0	0	0	0	0	0.0253877	0	0	0	0	0	0
KCNH2	ENSG00000055118	0	0	0	0.39079	0	0	0.122755	0.20434	0	0	0	0	0.486031	0	0	0	0	0	0	0	0.959532	0	0	0.921425	0	0	0	0	0	0	0.0227901	0	0	0	0	0	0	0	0
CUL1	ENSG00000055130	0	0.170589	0.0947424	0	0	0	0.162509	0	0.141969	0	0.34501	0	0	0	0	0	0	0	0.020498	0.277655	0	0.149042	0	0	0	0	0	0	0	0	0	0	0.0485598	0	0.183781	0.155493	0	0	0
FAM114A2	ENSG00000055147	0	0	0	0	0	0	0	0	0	0	0	0.151751	0.085046	0	0	0	0	0.215903	0	0.132637	0	0	0	0	0	0	0	0	0	0.262217	0	0	0	0	0	0	0	0	0
CYFIP2	ENSG00000055163	0	0	0	0	0.636493	0	0	0	0	0.270237	0	0	0	0	0	0.220975	0	0	0	0	0	0	0.543836	0	0	0.0121681	0.489682	0.529731	0.382465	0	0	0	0	0	0.0935268	0.360464	0	0.521123	0.697464
TAB2	ENSG00000055208	0	0.0861255	0	0	0.146612	0	0	0	0	0.190258	0.142955	0	0	0	0	0.19995	0.124957	0	0.149785	0	0.165936	0	0	0	0	0	0.191914	0.0573899	0.515619	0	0	0	0	0	0.206526	0.276121	0.0384485	0	0
GINM1	ENSG00000055211	0	0	0	0	0.122304	0	0.0480058	0	0	0	0	0.307208	0.100995	0.17818	0	0.0352042	0	0.245901	0	0.102706	0	0	0	0	0.0602254	0.130863	0	0	0	0.149484	0.0868922	0.143248	0	0.0711851	0	0.152838	0	0	0
EIF2AK2	ENSG00000055332	0	0	0	0	0	0	0	0.0831166	0	0	0	0	0	0	0	0	0	0	0	0.329608	0	0	0	0	0	0	0	0	0	0	0	0.0762382	0.185119	0	0	0	0	0	0
USP36	ENSG00000055483	0	0	0	0	0.321264	0	0	0	0	0	0	0	0	0	0	0	0	0	0.185014	0	0	0.125016	0	0	0	0	0.284409	0.210109	0	0	0	0	0	0	0.154072	0	0.140099	0.138036	0.196666
KMT2C	ENSG00000055609	0.0830326	0.17029	0	0.115193	0.181254	0	0	0	0.137785	0.057006	0.134098	0	0	0	0.104163	0.0500501	0.017203	0	0.1384	0.0871693	0	0	0	0	0	0	0.148435	0.101247	0.114828	0	0	0	0	0	0.186238	0.210656	0.0363219	0.205214	0.173228
MCOLN3	ENSG00000055732	0.761286	0	0	0	0	0	0	0	0	0	0.0804615	0.0483451	0.926124	0.122108	0	0	0	0	0.261222	0	0	0.230234	0	0.0309579	0	0	0	0	0	0	0	0	0	0	0	0	0	0	0
PUM2	ENSG00000055917	0	0.184816	0.111609	0.130902	0.253798	0	0.203553	0.203351	0.205079	0	0	0	0	0	0.140297	0.175081	0.165782	0.0798843	0.00592165	0	0	0.101746	0.181667	0.0572496	0.0450163	0	0.171905	0.164982	0.126074	0	0	0	0	0	0	0	0	0.150723	0
MRPL43	ENSG00000055950	0.127881	0	0.0658369	0	0	0	0	0.175735	0	0	0	0.0550653	0	0	0	0	0	0.10736	0	0.240429	0	0	0	0.0116115	0	0	0	0	0	0	0	0	0.0128323	0	0	0	0	0	0
ITIH4	ENSG00000055955	0	0	0	0	0	0	0	0.0486632	0	0	0.0303109	0	0	0	0	0	0	0	0	0.314943	0	0	0	0	0	0.453975	0	0	0	0	0	0	0	0	0	0	0	0.0965138	0
ITIH1	ENSG00000055957	0	0	0	0	0.199553	0	0	0.00740356	0	0	0.944981	0.0237785	0	0	0	0	0	0	0	0	0	0	0	0	0.640218	0.375819	0	0	0	0	0	0	0.0769147	0.43658	0	0	0.0312935	0	0
HPF1	ENSG00000056050	0.0838475	0	0	0	0	0	0.00170413	0.113998	0	0	0	0.294958	0.0119615	0	0	0	0	0.337484	0	0.0533802	0	0.00682683	0	0	0	0.0290376	0	0	0	0.212077	0	0.28723	0.0457903	0.00676121	0	0	0	0	0
ZFR	ENSG00000056097	0	0	0	0	0.175863	0	0.0545323	0	0	0	0	0	0	0	0	0.0619519	0	0	0.00706043	0.0141534	0.0101029	0	0	0	0	0	0.111603	0.0166779	0.169556	0	0	0	0	0	0	0	0	0	0
ZNF280C	ENSG00000056277	0	0	0	0	0.243742	0	0	0	0	0	0	0	0	0	0	0.0110248	0	0	0	0	0	0	0.042968	0	0	0	0.0853642	0.100236	0.498858	0	0	0	0	0.0708553	0	0.0288167	0	0	0.105117
NPFFR2	ENSG00000056291	0	0.252454	0.133578	0.125672	0	0	0	0	0.156194	0	0	0	0.13775	0.0085097	0	0	0	0	0	0	0	0.275955	0	0	0	0.0597298	0	0	0	0.00715735	0.694607	0.203258	0	0	0	0	0	0.093309	0
PHF21B	ENSG00000056487	0	0	0	0	0	0	0.157151	0	0.0354855	0.060773	0	0.342597	0	0.288078	0	0	0	0	0	0	0	0.00738659	0	0.684898	0.06584	0.083836	0	0	0.0239255	0	0	0	0	0	0.030364	0	0	0	0
TRAF1	ENSG00000056558	0	0	0	0.270742	0.0153217	0.312053	0	0	0	0.383431	0.893678	0	0	0.134589	0	0.260371	0	0	0	0	0	0	0.259919	0	0	0	0.262188	0.258351	0.6912	0	0	0	0	0	0.52822	0.443958	0.201644	0	0
RC3H2	ENSG00000056586	0.104395	0	0	0.182857	0.156632	0	0	0.0166342	0	0	0	0	0	0	0	0	0	0.102771	0	0.00611484	0	0	0	0	0	0	0.0904182	0.0682839	0	0	0.0723573	0	0	0	0	0	0	0.0161127	0
IL17RB	ENSG00000056736	0	0	0	0.122353	0	0	0	0	0	0.00216195	0	0	0	0	0	0	0	0	0	0.23407	0.0478313	0	0	0.578881	0	0	0	0	0	0	0	0	0	0	0	0	0	0	0
TRAF3IP2	ENSG00000056972	0	0	0.0383727	0	0	0	0	0	0	0	0	0.390432	0	0	0	0	0	0.109114	0	0.223768	0	0.360614	0	0.182628	0	0	0	0	0	0.0902893	0.0273256	0.0726674	0.165969	0.106146	0	0	0	0	0
GYG2	ENSG00000056998	0	0	0	0	0	0	0.0304264	0.692923	0.0316783	0	0	0	0	0.0818783	0	0	0	0	0	0	0	0	0	0.0389558	0	0	0	0	0	0	0	0	0.0431156	0	0	0	0	0	0
DCBLD2	ENSG00000057019	0.357436	0.559529	0.550641	0.539094	0	0	0.333788	0.402514	0.324776	0	0.276096	0.409795	0.303325	0.579734	0.132725	0	0	0.291324	0	0.0191581	0.206491	0.573777	0	0	0.216003	0.0586836	0	0	0	0	0	0.11409	0.069147	0	0	0	0	0	0
SERPINB3	ENSG00000057149	0	0	0	0	0	0.0293345	0.951216	0.373195	0.148957	0	0	0	0	0	0.992375	0	0	0	0	0	0	0.250701	0	0	0	0	0.0447281	0	0	0	0	0	0	0	0	0	0	0	0
SOAT1	ENSG00000057252	0	0	0	0	0	0	0	0	0	0	0	0	0	0	0	0	0	0	0.419813	0.323736	0	0	0	0	0	0	0	0	0	0	0	0	0	0	0.0740978	0	0.162572	0.266109	0
PKP2	ENSG00000057294	0	0	0	0	0	0	0	0	0	0	0.190833	0	0	0	0	0	0	0	0.168945	0.520899	0	0	0	0	0	0	0	0	0	0	0	0	0	0	0.529465	0.731265	0	0.819638	0
MSH4	ENSG00000057468	0.256367	0	0	0.140625	0.0228702	0	0.263356	0	0.222102	0.0438965	0	0.264118	0.174929	0.221352	0	0	0	0.013504	0	0	0	0.154096	0	0	0	0	0	0	0	0.00704463	0	0.0354601	0	0.0839667	0	0	0	0	0
GDI2	ENSG00000057608	0	0	0	0	0.11179	0	0	0	0	0.212528	0.0635814	0.0674076	0	0.161746	0	0	0	0.107185	0.0183723	0.157726	0	0	0	0	0	0	0	0	0	0	0	0	0	0	0.329428	0.288	0	0.164869	0
PRDM1	ENSG00000057657	0	0	0	0	0	0.68877	0	0	0	0	0	0	0	0	0	0	0	0	0	0	0	0	0.656901	0	0	0	0.874756	0.754418	0.77019	0	0.0312368	0	0	0	0	0	0	0	0
ATG5	ENSG00000057663	0	0	0	0	0	0.466855	0	0.149967	0	0	0	0	0	0	0	0	0	0	0	0	0	0	0.137682	0	0	0	0.483637	0.19772	0.541355	0	0	0	0	0	0	0	0	0	0
TMCC3	ENSG00000057704	0	0	0	0	0	0	0	0	0	0	0.636847	0	0	0	0	0	0	0	0.377209	0	0	0	0.0666235	0	0	0	0	0	0	0	0	0.361527	0.145218	0.0775616	0.559065	0	0.7285	0.589729	0
PITHD1	ENSG00000057757	0	0	0	0	0	0	0.0529369	0.0933532	0	0	0	0.0899419	0	0	0	0.0648334	0	0	0	0	0	0.0544506	0.167945	0	0	0	0.113819	0.20789	0.0691977	0	0	0	0	0	0	0	0	0	0
MTA3	ENSG00000057935	0.27136	0.35624	0.237325	0.315734	0.157036	0.119287	0.0760334	0.306941	0.348321	0.0155898	0	0.274489	0.149704	0.049955	0.250064	0	0	0.243644	0	0	0	0.278157	0	0.0133784	0.0824959	0	0	0	0	0.076838	0	0.109071	0.0222489	0.0154463	0	0	0	0	0.0796014
USP13	ENSG00000058056	0.0495052	0.69464	0.585316	0.30152	0	0	0	0	0.298778	0	0	0	0	0.088767	0	0	0	0.492885	0	0	0	0.261728	0	0	0	0	0	0	0	0	0.307939	0.196914	0.356921	0.0967458	0.283808	0.354712	0	0.00888099	0
ATP11B	ENSG00000058063	0	0	0	0	0	0	0	0	0	0	0	0	0	0	0	0	0	0	0.0475251	0.205131	0	0	0	0	0	0	0.0694406	0	0	0	0	0	0	0	0	0	0.0816604	0.102005	0
LAMC2	ENSG00000058085	0.738143	0.504767	0.449534	0.777493	0	0	0.78311	0.548773	0.457747	0	0	0.296132	0	0.302781	0.45074	0	0	0.0279142	0	0	0	0.60267	0	0	0	0	0	0	0	0	0	0	0.200806	0	0	0	0	0	0
CDK14	ENSG00000058091	0	0.100352	0	0	0.346972	0.279806	0	0	0.347391	0.132701	0.248139	0.00968949	0	0.14766	0.00299461	0	0	0	0.261222	0.414543	0	0.229469	0	0.105866	0	0	0	0	0	0	0.1074	0	0	0	0.34215	0.131851	0	0	0
SEC61A1	ENSG00000058262	0	0	0.187146	0.191639	0	0.397935	0	0	0	0	0	0.129901	0	0.110891	0.0606408	0	0	0	0.0778166	0.0122822	0	0.135749	0.0144151	0	0	0	0	0	0	0	0	0	0	0	0	0	0	0	0.344436
PPP1R12A	ENSG00000058272	0	0	0	0	0	0	0	0	0	0.0820811	0.0815023	0	0	0.0873087	0	0.0912679	0	0	0.0450197	0.0248677	0	0	0.152837	0	0.161461	0.2	0.109665	0.155211	0.132808	0.0319237	0.151638	0.168893	0	0	0.00206249	0.0262291	0	0.100101	0
RASGRF1	ENSG00000058335	0	0.844545	0.824936	0.0202378	0.446708	0	0.389399	0.482503	0.337193	0	0.691622	0	0	0	0	0	0	0	0	0	0	0	0	0	0	0	0	0	0	0	0	0	0	0	0	0	0	0	0
CAMK2B	ENSG00000058404	0	0	0	0	0	0	0	0	0	0	0.0454001	0	0	0	0	0	0	0	0	0	0.19241	0.0783109	0	0.826667	0	0	0	0	0.196568	0	0	0	0	0.0524499	0	0	0	0	0
CROCC	ENSG00000058453	0	0.433905	0.338742	0	0	0.606832	0	0.420547	0	0	0	0	0.0580401	0	0	0.0224255	0.139593	0	0.103594	0	0	0	0.0702273	0	0	0	0	0	0	0	0	0	0	0	0.27284	0	0.138482	0	0.249191
POLR3E	ENSG00000058600	0	0	0	0	0.325933	0	0	0	0	0	0	0	0	0	0	0.19757	0	0	0	0	0.382842	0	0.179819	0	0	0	0.655987	0.412639	0.491486	0	0	0	0	0	0.0840355	0	0	0	0.167507
ATP2B4	ENSG00000058668	0.415923	0.445235	0.409444	0.366205	0	0.0576923	0.193449	0.333144	0.268846	0.153137	0.02156	0.294726	0	0.377561	0	0	0.0204553	0.26423	0	0	0	0.436299	0.169285	0.135581	0.135999	0.256093	0.464572	0.396017	0.33813	0.139994	0.50423	0.26788	0.150018	0.128353	0	0.0400494	0	0	0
ZC3H11A	ENSG00000058673	0	0.0963968	0	0.134052	0	0.0217391	0.179079	0	0.104079	0	0	0	0	0.0139964	0.0465662	0	0	0	0.0695415	0.147444	0	0	0	0	0	0	0	0	0	0	0	0	0.0316193	0	0	0	0	0	0
RIOK2	ENSG00000058729	0	0	0	0	0	0	0	0	0	0	0	0.18324	0.03646	0	0	0	0	0	0	0.155023	0	0	0	0	0	0.111036	0	0	0	0	0	0	0	0	0	0	0	0	0
YIPF1	ENSG00000058799	0	0	0	0	0	0	0	0.170925	0	0	0	0	0	0	0	0	0	0	0	0.0691266	0	0	0	0	0	0	0	0	0	0	0	0	0	0	0	0	0	0.0604542	0
NDC1	ENSG00000058804	0	0	0	0	0.00310029	0	0.0524293	0.106327	0	0	0	0	0	0	0	0	0	0	0	0.0985986	0	0.25719	0	0	0	0	0	0	0	0	0	0	0	0.0583773	0	0	0	0	0
DGKG	ENSG00000058866	0	0	0	0	0.411318	0	0	0	0	0.13917	0.228839	0	0	0	0	0	0.140363	0	0	0	0	0	0	0.245506	0.674857	0.657195	0.102811	0.0387466	0	0	0	0	0	0	0.0208443	0.0348741	0	0.112598	0.360759
FLYWCH1	ENSG00000059122	0	0	0	0	0	0	0	0.00101142	0	0	0	0.0679978	0	0.010261	0	0	0	0.0585175	0	0.0320176	0	0	0.0382554	0	0	0	0	0	0	0	0	0	0.0931499	0	0	0	0	0	0
UNKL	ENSG00000059145	0	0	0	0	0.416794	0	0	0	0	0	0.0351552	0	0	0	0	0.275541	0.358765	0	0	0	0	0	0.523379	0	0	0	0.100803	0.287688	0	0	0	0	0	0	0	0	0	0.0964222	0.237268
TBXAS1	ENSG00000059377	0	0	0	0	0	0	0	0	0	0	0	0	0	0	0	0	0	0	0.334455	0.435578	0.109186	0	0	0	0	0	0	0	0	0	0	0	0	0	0.385332	0.0311721	0.69574	0.806282	0
PARP12	ENSG00000059378	0.0123981	0	0	0	0	0	0	0	0	0	0	0	0	0	0	0	0	0	0	0.43194	0	0	0	0	0	0	0	0	0	0	0	0	0	0	0	0	0	0	0
ALDH18A1	ENSG00000059573	0.118491	0	0.336933	0.205602	0	0.537674	0.0406287	0.298678	0.394381	0	0	0.329952	0	0.376434	0.361852	0.0866324	0	0.0927791	0	0	0	0.424729	0.0729532	0	0	0	0.0182083	0.0869834	0	0	0	0	0	0	0	0	0	0	0
TARBP1	ENSG00000059588	0.199247	0	0	0.175454	0.0196801	0	0.0142857	0.305359	0.190191	0	0	0	0	0	0.00888401	0	0	0	0	0.167227	0	0	0	0	0	0	0	0	0	0	0	0	0	0	0	0.114035	0	0	0.593725
GATB	ENSG00000059691	0	0	0	0	0	0	0	0.107405	0	0.0687303	0	0	0	0.0333333	0	0	0	0.042792	0	0.138437	0	0	0	0.0882408	0	0	0	0	0	0	0	0	0	0	0	0	0	0	0
MXD1	ENSG00000059728	0	0	0	0	0	0	0	0	0	0	0	0	0	0	0	0	0	0	0.579781	0	0	0	0	0	0	0	0	0	0	0	0	0	0	0	0.567952	0.23993	0.799323	0.43649	0
CDK17	ENSG00000059758	0	0	0	0	0.0504583	0	0	0	0	0	0	0	0	0	0	0.238537	0.159021	0.210482	0	0	0.189192	0	0.466511	0	0	0	0.325272	0.355095	0.178367	0.211581	0.0629493	0.184428	0.20301	0.19679	0	0	0	0	0
DNAJC25	ENSG00000059769	0	0	0	0	0	0	0	0	0.0252789	0	0.00563032	0	0	0	0	0	0	0	0	0.138831	0	0	0	0	0	0	0	0	0	0	0	0	0	0	0	0	0.0124192	0.116785	0
SLC2A3	ENSG00000059804	0	0	0	0	0.140501	0	0	0	0	0	0	0.083324	0	0	0	0	0	0.0182392	0.341596	0	0.181056	0	0	0	0.00475285	0	0.332327	0.0950696	0	0.16874	0	0.0583843	0.111198	0.11626	0.244107	0.0890379	0.648336	0	0
PSD	ENSG00000059915	0	0.334531	0.157407	0	0.18914	0	0.0777862	0.0693431	0.18566	0	0	0	0	0	0.00454928	0	0	0	0	0	0	0.0297751	0	0.121685	0	0	0	0	0	0	0	0	0	0	0.225475	0	0	0.0814431	0.0841685
CTDP1	ENSG00000060069	0	0	0	0	0	0	0	0	0	0.309245	0	0	0	0	0	0.706791	0	0	0	0	0	0	0.302841	0	0	0	0.0483246	0.0560422	0	0	0	0	0	0	0.415461	0.374637	0.155364	0.175518	0.512475
YBX3	ENSG00000060138	0.164144	0.166268	0.262494	0.155573	0	0	0.175888	0.258703	0.217402	0	0	0.352607	0.184643	0.159226	0	0	0	0.358802	0.192029	0.181104	0	0.319986	0	0	0.166961	0.209126	0	0	0	0.414778	0	0.234223	0.224618	0.253674	0	0.0586333	0.330384	0	0
STYK1	ENSG00000060140	0.221319	0.223171	0.260817	0.278839	0	0	0.431998	0.466882	0.36751	0	0	0.134193	0	0	0.18135	0.521994	0.164866	0.316167	0	0	0	0.375491	0	0	0.168511	0.0399901	0	0.711203	0	0.33639	0	0.0293545	0.500994	0.129307	0	0	0	0	0
WNK1	ENSG00000060237	0.180355	0	0	0	0.13466	0	0	0	0	0	0	0	0	0	0	0	0	0	0	0	0	0	0	0	0	0	0.364023	0.273807	0.260929	0.0353787	0	0	0.0482367	0	0	0	0	0	0
RPS17P5	ENSG00000060303	0.10575	0	0	0	0.174344	0	0	0	0	0	0	0.177033	0	0.198305	0.0909661	0	0	0	0	0	0	0	0	0	0	0.0996973	0	0.179459	0	0	0	0	0	0	0.244769	0.0697142	0	0	0
CCAR1	ENSG00000060339	0.0482538	0	0	0	0.077642	0	0	0.142325	0	0	0	0	0	0	0	0	0	0	0.0282417	0	0	0	0	0	0	0	0	0	0	0	0.0476216	0	0	0	0	0	0	0	0.106299
OGFR	ENSG00000060491	0	0	0	0	0	0	0	0	0	0	0	0	0	0	0	0	0	0	0	0.329829	0	0	0	0	0	0	0	0	0	0	0	0	0	0	0	0	0.0392991	0.0679396	0
GNA15	ENSG00000060558	0	0	0	0	0	0	0	0	0	0.48971	0	0	0	0	0	0	0.026532	0	0.427831	0	0.329696	0	0	0	0	0	0	0	0	0	0	0	0	0	0.633206	0.696886	0.5518	0.182314	0.622989
CREB3L3	ENSG00000060566	0	0	0	0	0.00741373	0	0	0.0776206	0	0	0	0	0	0.0243827	0.0610783	0	0.651109	0	0	0	0	0	0	0	0	0	0	0	0	0	0	0	0	0	0	0	0	0.006407	0
PIGV	ENSG00000060642	0	0	0.00389062	0	0	0	0	0.13507	0	0	0	0	0	0.00489418	0.0312131	0.790321	0.226774	0	0	0	0	0	0.543532	0	0	0	0	0.0275157	0	0	0	0	0	0	0	0	0	0	0
PTPRU	ENSG00000060656	0.440689	0.540566	0.480357	0.443001	0	0	0.641035	0.578966	0.598857	0	0	0.435524	0.329945	0.42405	0.625957	0	0	0.0391968	0	0	0	0.261937	0	0	0.369607	0.540787	0	0	0	0	0	0	0	0	0	0	0	0	0
SNRNP40	ENSG00000060688	0	0	0	0	0.00930086	0	0	0	0	0	0	0.0191835	0	0	0	0	0	0.0242313	0	0.088967	0	0	0.126917	0	0	0	0	0.0390274	0.13947	0	0	0	0	0	0	0	0	0	0
RIMBP2	ENSG00000060709	0	0	0.204886	0	0	0	0	0.279643	0	0	0	0.168212	0	0.109347	0	0.0521825	0	0	0	0	0	0.236489	0	0.711576	0	0.167346	0	0	0	0	0.00345304	0	0	0	0	0	0	0	0
COL11A1	ENSG00000060718	0	0.612739	0.438055	0.00481177	0	0	0	0.0184762	0	0	0	0	0.224986	0.629886	0	0	0	0	0	0	0	0.561616	0	0.432416	0	0	0	0	0	0	0	0.00881098	0	0	0.122544	0	0	0.196369	0
QSER1	ENSG00000060749	0	0	0	0	0	0	0.00380711	0	0.0890574	0	0	0	0	0	0	0	0	0	0	0.149821	0	0.0624918	0	0.104718	0	0	0	0	0	0	0	0	0	0	0	0	0	0.0371099	0
MPC1	ENSG00000060762	0.151077	0	0	0	0	0	0	0	0	0	0	0	0	0	0	0	0	0	0	0.266083	0	0	0	0	0	0.0822456	0	0	0	0	0	0	0	0	0.232397	0	0	0.290933	0
ACAA1	ENSG00000060971	0	0	0	0	0	0	0	0.688124	0	0.194985	0	0	0	0	0	0	0	0	0	0	0	0	0	0	0	0	0	0	0	0	0	0	0	0	0.158568	0.509662	0.280928	0.490902	0
BCAT1	ENSG00000060982	0	0	0	0.277532	0	0	0	0	0	0	0.209319	0	0	0	0	0	0	0.122505	0.66634	0	0	0	0	0	0	0	0	0	0	0	0	0	0	0	0.54953	0	0.523532	0.296388	0
HDAC7	ENSG00000061273	0.483713	0.359894	0.388789	0.437116	0.257603	0.10868	0.13383	0.322233	0.374423	0	0	0.493911	0.307868	0.322061	0.357122	0	0	0.398175	0	0	0	0.425268	0.171694	0	0	0	0	0	0.369414	0.386134	0.47484	0.37442	0.39852	0.378106	0	0.0179958	0	0	0
LZTS1	ENSG00000061337	0	0	0	0	0	0	0	0	0	0	0	0	0	0.342567	0	0	0	0	0	0	0	0	0	0	0.956049	0.333063	0.478672	0	0	0	0	0	0	0	0.204164	0	0	0	0
PRDM6	ENSG00000061455	0	0.252522	0.192727	0	0	0	0.187489	0.028237	0	0	0	0.698643	0.829334	0.695907	0	0	0	0.0178788	0	0	0	0.380956	0	0.553396	0.609705	0.771046	0	0	0	0.0705033	0	0	0.0755198	0.0648655	0	0	0	0	0
SPAG4	ENSG00000061656	0	0	0	0.253216	0.33424	0.876328	0	0.196262	0	0	0	0	0.133831	0	0.0210194	0.218384	0	0.132444	0	0	0.094585	0.161889	0.211547	0	0.381363	0	0	0	0.0663547	0	0	0	0	0	0	0	0	0	0.591362
NCKAP1	ENSG00000061676	0.458048	0.468488	0.469368	0.462309	0	0	0.469813	0.417617	0.477395	0	0	0.465849	0.433431	0.457047	0.463015	0	0	0.471014	0	0	0.336648	0.473135	0.148001	0.405839	0.395197	0.43173	0	0	0	0.509684	0.517991	0.473972	0.464792	0.46021	0	0	0	0	0
MRPS35	ENSG00000061794	0	0	0	0	0	0	0	0	0	0	0	0	0	0.0421692	0	0	0	0.022419	0	0.406557	0	0	0	0	0	0	0	0	0	0	0	0	0	0	0	0	0	0.530148	0
GUCY1B1	ENSG00000061918	0.0989094	0	0.284279	0	0	0	0	0.0502067	0.152279	0	0	0.344234	0.625927	0.563722	0.0141112	0	0	0.347417	0	0	0	0	0.310894	0	0.909519	0.865213	0	0	0	0.0865342	0	0.0223377	0	0.0441256	0	0	0	0.272498	0
SFSWAP	ENSG00000061936	0	0.00764526	0.0495522	0	0.119878	0	0.125816	0.00637552	0.147228	0	0	0	0	0	0.0403274	0.0239288	0.0170318	0.130539	0	0	0	0.156672	0.0458788	0	0	0	0.0111465	0	0	0.0181961	0	0	0	0	0	0	0	0	0.100763
TNK2	ENSG00000061938	0	0	0	0.00265355	0.11206	0.313853	0	0.0744573	0	0	0	0	0	0	0	0	0	0	0	0	0	0	0	0	0	0	0	0	0	0	0	0	0	0	0.336091	0.0589861	0	0.281221	0.213264
MON2	ENSG00000061987	0	0	0	0	0.0564342	0	0	0	0.0374245	0	0	0.0586116	0	0.0741224	0	0	0	0	0.00258123	0.0994265	0	0	0.0865367	0	0	0	0	0	0	0	0	0.0439158	0	0	0	0	0	0	0.115404
CDH3	ENSG00000062038	0.320359	0.380342	0.370508	0.668197	0	0	0.807779	0.395587	0.486627	0	0	0	0	0	0.508082	0	0	0	0	0	0	0.410121	0	0.156337	0	0	0	0	0	0	0	0.0260156	0.0725505	0	0	0	0	0	0
ARSF	ENSG00000062096	0	0	0	0.0356637	0	0	0	0.320219	0	0	0	0	0	0	0	0	0	0	0	0	0	0	0	0	0.483121	0	0	0	0	0.0100316	0.359051	0	0	0	0	0	0	0	0
GPBP1	ENSG00000062194	0	0.118302	0	0	0.27054	0	0	0	0	0	0.295116	0	0	0	0	0.210035	0.210972	0	0.107956	0	0.192051	0	0.183053	0	0	0	0.209776	0.195979	0.216476	0	0	0	0	0	0.192294	0.167372	0.140439	0.134166	0.158157
DGAT2	ENSG00000062282	0	0	0.0788478	0	0	0	0	0	0	0	0	0	0	0	0	0	0	0	0.248998	0.55513	0	0	0	0	0	0	0	0	0	0	0	0	0	0	0	0.755107	0.735464	0	0
ZNF112	ENSG00000062370	0	0	0	0	0	0	0	0.161871	0	0	0	0	0.417956	0	0	0	0	0.197958	0	0.172738	0	0	0	0	0	0.0268256	0	0	0	0	0.502675	0.529776	0	0	0	0	0	0	0
CS	ENSG00000062485	0	0.0076785	0.00854949	0.045749	0.0326204	0	0.153408	0	0.141068	0.0538129	0	0	0	0	0	0	0	0	0	0.0973301	0	0.0998425	0.0331732	0	0	0	0	0	0	0	0	0	0	0	0.00934703	0.0836862	0	0	0.105376
LTK	ENSG00000062524	0	0	0	0	0	0.509151	0	0.428005	0	0	0	0	0	0	0	0	0	0	0	0	0	0	0	0	0	0	0	0	0	0.140534	0.950344	0.874456	0	0.0323498	0	0	0	0	0.853912
ELMO2	ENSG00000062598	0	0	0	0	0	0	0	0.0373791	0	0	0	0	0	0	0	0	0	0	0	0	0.0321197	0	0.215424	0.0464459	0	0	0.32102	0.016341	0	0	0	0	0	0	0	0	0	0.156606	0
WAPL	ENSG00000062650	0	0.018681	0	0	0	0	0	0	0	0	0	0	0	0	0	0	0	0	0.0393258	0.22305	0	0	0	0	0	0	0	0	0	0	0	0	0	0	0	0	0	0	0
VMP1	ENSG00000062716	0	0.194289	0.0791555	0.11191	0	0	0.209318	0.141201	0.212634	0	0	0.0289568	0.0810178	0.157831	0.197195	0	0	0	0.214394	0.0160714	0.202345	0.201785	0	0	0.13532	0	0	0	0.174928	0	0	0	0	0	0.209145	0.112856	0.321735	0.354644	0
APPBP2	ENSG00000062725	0	0	0	0.0635428	0.0772376	0	0	0.00204089	0	0	0	0	0	0.0293879	0	0	0	0	0	0	0	0	0.0431528	0	0	0	0	0.070867	0	0.210286	0	0.142228	0.032127	0.0258355	0	0	0	0	0.124692
POLD1	ENSG00000062822	0	0.0290852	0.1022	0	0	0	0	0	0	0	0.320502	0	0	0	0	0	0	0	0.214857	0.0172423	0	0	0	0	0	0	0	0	0	0	0	0	0	0	0.0438827	0	0	0	0
SEZ6	ENSG00000063015	0	0	0	0	0.455533	0	0	0	0	0.118748	0.293336	0.0177021	0	0	0	0.225686	0.447441	0	0	0	0	0	0.0526126	0	0	0	0	0	0	0	0	0	0	0	0.0110597	0	0	0.604252	0.202701
EIF4B	ENSG00000063046	0	0	0.112074	0	0.0476276	0	0.0829949	0	0.144032	0.150169	0	0	0	0	0	0	0	0.0605635	0	0.0751568	0.0259245	0.153505	0	0	0	0	0	0.000842318	0	0	0	0	0.0897341	0	0.147709	0.00247001	0	0	0.0173474
SLC6A16	ENSG00000063127	0	0	0	0.237617	0.413295	0	0	0.533022	0.20392	0	0	0.0294873	0.102531	0.00679012	0	0	0	0.38098	0	0	0	0	0.125254	0	0.255582	0.216653	0	0	0	0.456696	0.356193	0.432993	0.535958	0.515468	0	0	0	0	0
RPL18	ENSG00000063177	0	0	0.17541	0	0.224254	0	0	0	0	0.134298	0.148654	0.184212	0	0.0614311	0	0.220246	0.220216	0.178125	0.0572426	0.0935185	0.014106	0	0.191277	0	0	0.164989	0.207076	0.229391	0	0	0	0	0.0585303	0	0.222178	0.181546	0.193773	0.109109	0.0735113
CA11	ENSG00000063180	0	0	0.117703	0	0	0	0.0137092	0	0	0	0	0.129119	0	0.0267196	0	0	0	0.12398	0	0	0	0.572498	0.124737	0.306042	0	0	0	0	0	0	0	0	0.0618033	0	0.271237	0	0	0	0.0761736
ISOC2	ENSG00000063241	0	0	0	0	0	0	0	0.0204089	0	0	0	0.0719312	0	0.263686	0	0	0	0	0.0901184	0.365693	0	0.0414533	0	0	0	0	0	0	0	0	0	0	0	0	0	0	0	0	0
U2AF2	ENSG00000063244	0	0	0.188296	0.174488	0	0	0	0.0562219	0.0761855	0	0	0	0	0	0	0	0	0	0	0.085739	0	0.00856636	0	0	0	0.0534845	0	0	0	0	0	0	0	0	0	0	0	0	0
EPN1	ENSG00000063245	0.181281	0	0.0738339	0	0	0	0	0.194012	0	0	0	0	0	0	0	0	0	0.114024	0.0118433	0.177311	0	0	0	0	0	0	0	0	0	0	0	0	0	0	0	0	0	0.0443415	0
MED29	ENSG00000063322	0	0	0	0	0	0.126277	0	0	0	0.0450789	0.0985993	0.0228974	0	0	0	0	0	0	0.00751594	0	0	0	0	0	0	0	0	0	0	0	0	0	0	0	0.456221	0.29282	0.0930589	0.160112	0.09172
AHRR	ENSG00000063438	0	0	0	0	0	0	0	0	0	0	0	0	0	0	0	0	0	0	0.422552	0	0	0.0147078	0	0	0	0	0	0	0	0	0	0.0270701	0	0	0.422593	0	0	0	0
ZNF275	ENSG00000063587	0	0	0.0579109	0	0	0.445899	0	0	0	0	0	0.0218921	0.324496	0.524008	0	0.0747933	0	0	0	0.0119672	0.170959	0.24685	0	0.490794	0	0.0351038	0	0	0	0	0	0	0	0	0	0	0	0	0
MTMR1	ENSG00000063601	0.198696	0.134108	0.000552518	0.230252	0.399998	0	0.336647	0.210866	0.325783	0	0.109087	0	0	0	0.174592	0	0	0	0	0.0462156	0	0.0967842	0	0.136149	0.0512629	0	0.00470784	0	0.130086	0	0	0	0.00997046	0	0	0.202953	0	0	0.44055
GPC1	ENSG00000063660	0.765366	0	0.402121	0.655981	0	0	0.522748	0.317203	0.409932	0	0	0.400194	0.388507	0.701594	0.408962	0	0	0.262061	0	0	0	0.589667	0	0.0337437	0.363836	0.714645	0	0	0	0	0	0	0	0	0	0	0	0	0
ADCK1	ENSG00000063761	0	0.00831007	0	0	0	0	0	0.0527104	0	0	0	0	0	0	0	0	0	0	0	0.158015	0	0	0	0	0	0	0	0	0	0	0	0	0	0	0	0	0	0	0
HAGH	ENSG00000063854	0.185653	0	0.049494	0	0	0	0	0.20034	0	0	0	0	0	0	0	0	0	0	0	0.304602	0	0	0	0.167125	0	0.0302544	0	0	0	0	0	0	0	0	0	0	0	0.0183329	0
RNF4	ENSG00000063978	0	0	0	0	0.135469	0	0	0.0415583	0	0	0	0	0	0	0	0	0	0	0	0	0	0.0983983	0.155655	0	0	0	0.113057	0.133985	0.0409742	0	0	0	0.103767	0	0.150386	0.161785	0	0.143491	0.146346
CASP8	ENSG00000064012	0	0	0	0	0	0.0231327	0	0.0382351	0	0	0	0	0	0	0	0.391937	0.47577	0	0	0	0	0	0.455669	0	0	0	0.794271	0.624097	0.682113	0	0	0	0	0	0	0	0	0	0
LIMCH1	ENSG00000064042	0.704899	0.657023	0.616815	0.390804	0	0	0.431695	0.462814	0.608771	0	0.479024	0.37063	0.624304	0.326062	0.453023	0	0	0.456286	0	0	0	0.314679	0	0.368804	0	0.393448	0	0	0	0.444316	0	0.296504	0.440745	0.408664	0	0.001235	0	0	0
INTS13	ENSG00000064102	0	0	0	0	0	0	0	0	0	0	0	0	0	0	0	0	0	0	0	0.0321751	0	0.0947001	0	0	0	0	0	0	0	0	0	0	0	0	0	0	0	0	0
TM7SF3	ENSG00000064115	0.168797	0.0936711	0.193282	0.277202	0	0	0.0970993	0.248799	0	0.0625746	0	0.0452921	0.0963088	0	0	0	0	0.119461	0	0.092405	0	0.112587	0.0982258	0	0	0	0	0	0	0.050304	0	0	0	0	0	0	0	0	0
DLX3	ENSG00000064195	0	0	0.432643	0	0	0	0	0.0305643	0.622997	0	0	0.140009	0	0	0.856829	0	0	0	0	0.369673	0	0	0	0	0	0	0	0	0	0	0	0	0	0	0	0	0	0	0
SPA17	ENSG00000064199	0	0	0.0134782	0	0	0	0	0.869809	0	0	0	0	0	0	0.0276327	0	0	0	0	0	0	0	0	0	0	0	0	0	0	0	0	0	0	0	0	0	0	0	0
TSPAN32	ENSG00000064201	0	0	0	0	0	0	0	0	0	0	0	0	0	0	0	0.501122	0.711577	0	0	0	0.233504	0	0.921063	0	0	0	0	0.760161	0	0	0	0	0	0	0	0	0	0.563473	0
WISP2	ENSG00000064205	0	0	0	0	0	0	0	0	0	0	0	0.963934	0.927759	0.320576	0	0	0	0	0	0	0	0	0	0	0.612613	0.968595	0	0	0	0	0	0	0	0	0	0	0	0	0
DMRT3	ENSG00000064218	0.0594085	0	0.365625	0	0	0.579375	0.192372	0.481327	0.0467906	0	0	0	0	0	0.540944	0	0	0	0	0	0	0	0	0	0	0	0	0	0	0	0	0.144761	0	0.270094	0.0738991	0	0	0	0
ST3GAL6	ENSG00000064225	0	0.278966	0.203752	0	0	0	0	0.100923	0	0	0.889093	0	0	0	0	0	0	0.226335	0.336199	0.395103	0	0	0	0	0	0	0	0	0	0	0	0	0.0445439	0	0.29723	0	0	0	0
ATP2C2	ENSG00000064270	0.551468	0.709973	0.635491	0.35193	0	0	0.506017	0.648592	0.473124	0	0	0	0	0	0.627249	0	0	0	0	0	0	0	0	0.158498	0	0	0	0	0	0	0	0	0	0	0	0	0	0	0
NGFR	ENSG00000064300	0	0	0	0	0	0	0.921559	0	0	0	0	0.579973	0	0	0	0	0	0	0.155606	0	0	0	0.577991	0	0.666525	0.311634	0	0.378567	0	0	0	0	0	0	0	0	0	0	0
CDON	ENSG00000064309	0.503336	0.600715	0.493056	0.374355	0	0	0.552419	0.574637	0.614693	0	0	0.53521	0	0	0.434548	0	0	0.225547	0	0	0	0.636049	0	0.426368	0	0	0	0	0	0.0339506	0	0	0	0	0	0	0	0	0
TAF2	ENSG00000064313	0	0.000232682	0	0	0.105365	0	0	0	0.088825	0	0	0	0	0	0	0.0491731	0	0.0693616	0	0.0262965	0	0.0608836	0.110608	0	0	0	0.00373858	0.0136456	0	0	0	0	0	0	0	0	0	0	0.0900591
HIPK2	ENSG00000064393	0	0	0	0	0.164091	0.366513	0	0	0	0	0	0	0	0	0	0	0	0	0.228799	0.349095	0.163953	0	0	0	0	0	0	0	0	0	0	0	0	0	0	0	0.190796	0.179396	0
TNPO3	ENSG00000064419	0	0	0	0	0.0996585	0	0	0.102315	0	0	0	0	0	0	0	0	0	0	0.0248254	0.193925	0	0	0	0	0	0	0	0	0	0	0	0	0	0	0	0	0	0	0
BORCS8-MEF2B	ENSG00000064489	0.0680442	0	0	0	0	0	0	0.31314	0	0	0	0	0	0	0	0	0	0	0	0.0961579	0	0	0	0	0	0	0	0	0	0	0	0	0	0	0	0	0	0.0758056	0
RFXANK	ENSG00000064490	0	0	0.207693	0	0	0	0	0	0	0	0	0	0	0.0511565	0	0	0	0	0	0.0304692	0	0	0.0596932	0	0.0101168	0	0	0	0	0	0	0	0	0	0	0	0	0	0
TMEM161A	ENSG00000064545	0.0559662	0	0.252048	0	0	0	0	0.124619	0	0	0	0.184959	0.0435301	0.032582	0	0	0	0.0887502	0	0	0	0.108966	0.0816855	0.106962	0	0.121623	0	0	0	0	0	0	0	0	0	0	0	0	0.0338337
LPAR2	ENSG00000064547	0.0183353	0	0	0	0.301176	0	0	0	0	0	0	0	0	0	0	0	0	0	0	0	0	0	0	0	0	0	0.618331	0.420314	0.380396	0	0	0	0	0	0	0	0	0	0
CTSA	ENSG00000064601	0	0	0	0	0	0	0	0	0	0	0	0.0185839	0	0	0	0	0	0	0.557604	0.397369	0	0	0	0	0	0	0	0	0	0	0	0	0	0	0	0	0	0	0
SUGP2	ENSG00000064607	0	0	0	0	0	0	0	0.145569	0	0	0	0	0	0	0	0.192867	0	0	0	0.0826685	0	0	0.201619	0	0	0	0	0	0	0	0	0	0	0	0	0	0	0	0
SLC12A2	ENSG00000064651	0	0.349974	0.389706	0.199831	0.107611	0	0.128445	0	0.350417	0	0	0.15005	0	0.171654	0.376149	0.377299	0	0	0	0	0	0.118302	0.321985	0	0.252337	0	0.419889	0.41377	0.141367	0	0.589324	0.32293	0.166734	0	0	0.153844	0	0	0.149138
SNX24	ENSG00000064652	0.554901	0.476983	0.382548	0	0	0	0	0.148811	0.00685728	0	0	0	0	0	0	0	0	0	0.0331764	0.375123	0	0.365686	0	0	0	0	0	0	0	0	0	0	0	0	0	0	0	0	0
EYA2	ENSG00000064655	0	0	0	0	0.347219	0.345806	0.811836	0.606243	0.649552	0	0.0557539	0.560137	0.121917	0.294497	0.680753	0	0	0	0	0	0	0	0	0	0.0741445	0	0	0	0	0	0	0	0	0	0	0	0	0	0
CNN2	ENSG00000064666	0	0	0.0586479	0.0340716	0.261413	0	0.368498	0.195585	0.153413	0.259546	0.257107	0	0.203549	0.164771	0.231999	0.0931471	0	0	0	0	0	0	0	0	0	0	0.0155774	0.0560984	0	0	0	0	0	0	0.411645	0.712951	0.00518884	0	0
ABCA7	ENSG00000064687	0.570757	0	0.0335291	0	0	0	0.00681653	0.25503	0	0	0.0902911	0	0	0	0	0	0	0	0	0.319935	0	0	0	0	0	0	0	0	0	0	0	0	0	0	0	0.112973	0	0	0
SNCAIP	ENSG00000064692	0.0662107	0.619191	0.548522	0.312908	0	0	0.294881	0.625846	0.361744	0	0	0	0	0.307298	0.390099	0	0	0.696086	0	0	0	0.541662	0	0.303336	0	0	0	0	0	0.317172	0	0	0	0	0	0	0	0	0
DDX20	ENSG00000064703	0	0	0	0	0.127744	0	0	0.0078444	0.0939035	0	0	0	0	0	0	0	0	0	0	0.0953968	0	0	0.0741083	0.0669104	0	0	0	0	0	0	0	0	0	0	0	0	0	0	0
BTBD1	ENSG00000064726	0	0	0	0	0	0	0	0.148792	0	0.210223	0	0	0	0	0	0	0	0	0	0.137781	0	0	0	0.0939484	0	0	0	0	0	0	0	0	0.0259878	0.0300132	0.135837	0.132406	0	0	0.0513041
FAR2	ENSG00000064763	0	0	0	0	0	0	0	0.129105	0	0	0	0	0	0	0	0	0	0	0	0.375655	0	0	0	0.027817	0.0776073	0	0	0	0	0	0.0450846	0.209268	0	0	0	0.131793	0	0	0
BCAS1	ENSG00000064787	0.088337	0	0	0.349456	0.152645	0.267849	0	0.695173	0.218761	0	0	0.0639534	0	0	0.640727	0	0.420158	0	0	0	0	0.314946	0	0	0	0	0	0	0.223466	0	0	0	0	0.0393391	0	0	0	0	0
POU1F1	ENSG00000064835	0.59812	0.286422	0.62805	0.393308	0	0	0.0854037	0.102361	0.0494599	0	0	0.0188182	0	0	0	0	0	0	0	0.0319389	0	0.229901	0	0.20888	0	0	0	0	0	0.0929892	0	0	0.215208	0	0	0	0	0	0
CHI3L2	ENSG00000064886	0	0	0.828645	0	0.00984004	0	0	0	0	0	0	0.536101	0.548974	0	0	0	0	0	0	0.128202	0	0	0.39819	0	0	0	0	0	0	0	0	0	0	0	0	0	0	0	0
SBNO2	ENSG00000064932	0	0.147288	0.161048	0.142108	0	0	0.0859681	0.111097	0.0942585	0	0.142431	0	0	0	0	0	0	0.105489	0.0210295	0	0	0.320561	0	0	0	0.0628319	0	0	0	0.0515478	0	0.153682	0.149049	0.153584	0.0725821	0	0.117132	0.119957	0
PMS1	ENSG00000064933	0.068539	0	0	0	0.0830787	0	0	0.154615	0	0	0	0.031805	0	0	0	0.0871962	0	0.168385	0	0	0	0	0.0983644	0	0	0	0	0.12646	0	0	0.0157505	0	0	0	0	0	0	0	0
HMG20B	ENSG00000064961	0.0272119	0	0	0	0	0	0	0.0435992	0	0.130738	0.0298682	0	0	0.0184518	0	0	0	0	0.0133638	0.148383	0	0	0	0	0	0.0638274	0	0	0	0	0	0	0	0	0.194975	0	0	0.0932504	0
CALCRL	ENSG00000064989	0	0	0	0	0	0	0	0	0	0	0.268328	0.309473	0	0	0	0	0	0.768873	0	0	0	0	0	0	0.233346	0	0	0	0	0.884715	0.574623	0.926987	0.653028	0.830056	0.119608	0.431164	0	0	0.371918
TAF11	ENSG00000064995	0	0	0	0.00949592	0.0556704	0	0	0	0	0	0	0.0712331	0	0	0	0.141443	0	0.0775167	0	0	0	0	0.138699	0	0	0	0	0.0607592	0	0.0021651	0	0.316792	0.00803176	0	0.049763	0	0	0	0
ANKS1A	ENSG00000064999	0.146769	0	0	0	0	0	0	0.302932	0	0	0	0	0	0	0	0	0	0.29585	0	0.418834	0	0	0	0	0	0	0	0	0	0	0	0.351466	0	0.0805849	0.150518	0	0	0.199886	0
AP3D1	ENSG00000065000	0.0839639	0.0485308	0.0880249	0.0209886	0	0.0264771	0	0.0428587	0.163441	0	0	0	0	0	0	0	0	0	0.0470695	0.178268	0	0.0443416	0	0	0	0	0	0	0	0	0	0	0.0499446	0	0.0560383	0.368599	0	0	0.0289124
ZNF76	ENSG00000065029	0	0	0	0	0.100243	0	0	0.0296922	0	0	0	0	0	0	0	0	0	0	0	0.0642452	0	0.0129316	0	0	0	0	0	0	0	0	0	0	0	0	0	0	0	0.0749175	0
SLC9A3R2	ENSG00000065054	0.420625	0	0.368008	0.388496	0	0	0	0.35531	0.346272	0	0	0	0.260778	0.357994	0.455447	0	0	0.682819	0	0	0	0	0	0.251552	0	0	0	0	0	0.729931	0.911992	0.881235	0.456563	0.454539	0	0	0	0	0
NTHL1	ENSG00000065057	0.322864	0	0.343236	0.0833569	0	0	0	0.274181	0.18492	0	0	0.109383	0	0.0334656	0.359507	0	0	0.427497	0	0.0448247	0	0	0	0.318045	0	0.248177	0	0	0	0.388224	0.688147	0.508218	0	0.107584	0	0	0	0	0
UHRF1BP1	ENSG00000065060	0	0	0	0	0	0	0	0	0	0	0	0	0	0	0	0	0	0	0	0.347626	0	0	0	0	0	0	0	0	0	0	0	0.228968	0	0	0	0	0	0	0
GNAI3	ENSG00000065135	0	0	0	0	0	0	0	0	0	0	0	0	0	0	0	0	0	0	0.0992256	0.0532339	0	0	0	0	0	0	0	0	0	0	0	0	0	0	0	0.0501647	0.289621	0.422616	0
IPO5	ENSG00000065150	0.166564	0.104674	0.130566	0	0	0	0.112437	0.0601696	0.0846118	0	0	0.33452	0.166989	0.250191	0	0	0	0.17132	0	0.00603611	0.0612848	0.465376	0	0.00555331	0.193732	0.0277655	0	0	0	0.0931914	0	0	0.106905	0.108674	0	0	0	0	0
OAT	ENSG00000065154	0	0	0.221102	0.0192137	0	0	0.3451	0	0.264873	0	0	0.311076	0.0947057	0.16125	0.272346	0	0	0	0	0	0	0.205943	0.1028	0	0	0.135232	0	0.0622754	0	0	0	0	0	0	0.132528	0	0.352041	0.121796	0
WDR3	ENSG00000065183	0	0	0.00922632	0	0	0	0.105038	0.648758	0.159315	0	0	0.220626	0	0.0204586	0	0	0	0.00751198	0	0	0	0.29287	0	0	0.0934303	0	0	0	0	0.000276396	0	0	0.036743	0	0	0	0	0	0
PKN2	ENSG00000065243	0.0664144	0	0	0.148385	0	0	0.0127991	0	0.0482334	0	0	0	0	0	0	0	0	0	0	0.259745	0	0	0	0	0	0	0	0	0	0	0	0	0	0	0	0.0498118	0	0.00431363	0
WDR18	ENSG00000065268	0.0979045	0	0	0	0	0	0	0.123725	0	0.0672438	0	0.055177	0	0.115532	0	0	0	0.0985619	0.0230117	0.0565295	0	0	0	0	0	0	0	0	0	0	0	0	0	0	0	0	0	0	0
TRAM2	ENSG00000065308	0.309919	0	0	0.326643	0.28659	0.646347	0.219181	0.263359	0	0	0	0.48876	0.323327	0.368478	0	0	0	0.154463	0	0	0	0	0.0174182	0	0.195887	0.0615044	0	0	0	0.3598	0	0.144964	0.00937038	0.450042	0	0	0	0	0.0318652
NTN1	ENSG00000065320	0	0	0	0.387663	0	0	0.585886	0.541873	0.520224	0	0.474893	0.373735	0.115123	0.0740108	0.656543	0	0	0.686689	0	0	0	0.421084	0	0.251326	0	0.107854	0	0	0	0.30976	0	0	0	0.275572	0	0	0	0	0
GLP2R	ENSG00000065325	0	0	0	0.166018	0	0	0	0.0791464	0.00640623	0	0	0.869591	0.0639095	0.494516	0	0	0	0.0861759	0	0	0	0.244315	0	0	0	0	0	0	0	0	0	0	0	0	0	0	0	0	0
DGKA	ENSG00000065357	0	0	0	0	0	0	0	0	0	0	0	0	0	0	0	0	0	0	0.300242	0	0	0	0	0	0	0	0.270102	0	0.649467	0	0	0	0	0	0.669157	0	0.31036	0	0
ERBB3	ENSG00000065361	0.801628	0.58739	0.636226	0.620071	0	0	0.396011	0.588538	0.706821	0	0	0	0	0	0.632839	0	0	0	0	0	0	0	0	0.153349	0	0	0	0	0	0	0	0	0	0	0	0	0	0	0
ANKRD44	ENSG00000065413	0	0	0	0	0.65441	0	0	0	0	0.205766	0.260942	0	0	0	0	0.231145	0.221585	0	0	0	0.206193	0	0.323385	0	0	0	0.506975	0.397561	0.235602	0	0	0	0	0	0.257793	0.243191	0	0.17172	0.133305
KARS	ENSG00000065427	0	0	0	0	0	0	0	0	0	0	0	0	0	0	0	0	0	0	0	0.112702	0	0	0	0	0	0	0	0	0	0	0	0	0.011586	0	0	0	0	0	0
ADAT1	ENSG00000065457	0	0	0	0	0	0	0	0	0	0	0	0	0	0	0	0.0125908	0	0	0	0	0	0	0	0.286223	0	0	0.491625	0.884464	0	0	0	0	0	0	0	0	0	0	0
PDIA5	ENSG00000065485	0.0265716	0.316595	0.333113	0	0.0416068	0.424324	0	0.0594653	0.269628	0	0	0.183828	0.129543	0.256756	0.0339878	0.104673	0	0.409004	0	0	0	0.281036	0	0.0449313	0.0835144	0.128256	0.0124619	0	0	0.255675	0.473979	0.539179	0.301149	0.0538698	0	0	0	0	0.0167938
TBC1D22B	ENSG00000065491	0	0.159244	0.221509	0.316902	0	0	0	0.335874	0.157152	0	0	0	0	0	0.0510082	0	0	0.166269	0	0.111931	0	0.153697	0	0.00302908	0	0	0	0	0	0	0	0	0	0	0	0	0	0	0
NDUFB4	ENSG00000065518	0.132451	0	0.124695	0.0409123	0	0	0	0.0278139	0	0	0	0.148526	0	0	0.008335	0	0	0.214225	0.0535985	0.249702	0	0	0	0.140145	0.104223	0.148728	0	0	0	0.110466	0.0660148	0	0	0	0.105231	0	0	0	0
SPEN	ENSG00000065526	0	0.100917	0	0	0.103657	0	0.0736403	0	0.133107	0.177122	0	0	0	0	0	0	0	0	0.0526116	0.143791	0.0514678	0.124984	0	0	0	0	0	0	0	0	0	0	0.0542836	0	0.179199	0.11415	0	0.0558234	0
MYLK	ENSG00000065534	0	0.138495	0.358755	0.364767	0	0	0.0754225	0.448925	0	0	0	0.341932	0.817824	0.642822	0	0	0	0	0	0	0	0.17368	0	0	0.58482	0.776716	0	0	0	0.0331092	0.712951	0.439279	0.342604	0.301578	0	0.355721	0	0	0
ZC3H15	ENSG00000065548	0	0	0	0	0	0	0	0	0	0	0	0.0904166	0	0	0	0	0	0.114463	0	0.0535802	0	0	0	0	0	0	0	0	0	0	0	0	0.119276	0	0.108127	0	0	0	0.0390625
MAP2K4	ENSG00000065559	0.124302	0.356277	0.294073	0.217832	0	0	0.2314	0.254351	0.326259	0	0.0902225	0	0	0.0165167	0.158147	0	0	0	0	0	0	0.311232	0	0.0414479	0	0	0	0	0	0	0	0	0	0	0	0.0733357	0	0	0
TMEM206	ENSG00000065600	0	0	0	0	0	0	0	0	0	0	0	0	0	0	0	0	0	0	0	0	0	0	0.0218998	0	0	0	0.0553863	0.121013	0.025788	0	0	0.0869041	0.0592688	0	0	0	0	0	0
SNAP91	ENSG00000065609	0.148196	0.100308	0	0.203001	0.0386855	0	0	0.0910558	0	0	0.0259215	0	0.0630956	0	0	0	0	0.290253	0	0	0	0.156527	0	0.627802	0	0	0	0	0	0	0.251128	0	0.013433	0.0492691	0	0	0	0	0
SLK	ENSG00000065613	0.341355	0.273723	0.329135	0.180162	0	0	0.148622	0.174406	0.303096	0	0	0.205149	0.13318	0.0666517	0.27121	0	0	0.243796	0	0	0	0.306495	0	0.0784027	0.0291282	0	0	0	0	0.140547	0.32718	0.277519	0.272359	0.0599164	0	0	0	0	0
CYB5R4	ENSG00000065615	0	0	0	0	0	0	0	0	0	0	0	0	0	0	0	0	0	0	0.490127	0	0	0	0	0	0	0	0	0	0	0	0	0	0	0	0	0	0.542408	0.370852	0
COL17A1	ENSG00000065618	0.216119	0.270975	0.283127	0.837696	0	0	0.779729	0.187274	0.27897	0	0	0.150909	0.16304	0.0934744	0	0	0	0	0	0	0	0.524777	0	0.403641	0	0	0	0	0	0	0.285043	0.00984394	0.493261	0	0	0	0	0	0
GSTO2	ENSG00000065621	0.0956471	0.274531	0.372899	0.184394	0	0	0.338483	0.239287	0.264702	0	0	0	0	0.272568	0.16261	0	0	0.0544253	0	0.250475	0	0	0	0.372638	0.0722433	0.218547	0	0	0	0.479296	0.102801	0.390114	0.335756	0.530371	0	0	0	0	0
SEC61A2	ENSG00000065665	0	0.0591012	0	0	0.400122	0.25322	0.143817	0.173011	0	0	0.235569	0.13357	0	0	0	0	0	0	0	0	0	0	0.216271	0.0193656	0	0	0.118432	0.114948	0.186543	0	0	0.0210072	0	0	0.204353	0	0	0	0.46833
PRKCQ	ENSG00000065675	0	0.0162212	0.0739306	0	0	0	0	0.0578053	0	0	0	0	0	0	0	0.487779	0.0173742	0	0	0	0	0	0.797741	0	0	0	0.854919	0.852374	0.713619	0	0	0	0	0	0	0	0	0	0
TLE2	ENSG00000065717	0.413955	0.525004	0.440772	0.599245	0	0	0.333184	0.33571	0.461067	0	0	0.41234	0.555108	0.195142	0.426981	0	0	0	0	0	0	0.170449	0	0.141371	0.34533	0.443626	0	0	0	0.304758	0.37339	0.32373	0.0966855	0.226742	0	0	0	0	0
ASB1	ENSG00000065802	0	0	0	0	0	0	0.0960334	0.257619	0	0	0	0.281329	0	0.16262	0	0	0	0	0	0	0	0.128017	0.0881076	0	0	0	0	0	0.132808	0	0	0	0	0	0	0	0	0	0
FAM107B	ENSG00000065809	0.186787	0	0	0	0.177166	0.270822	0	0.049776	0	0	0.165065	0	0	0	0.0521561	0	0	0	0.326207	0	0.112943	0.15531	0	0	0	0	0.192814	0	0.21533	0	0	0	0	0	0	0	0.154304	0	0
ME1	ENSG00000065833	0.323435	0.525694	0.433535	0.089235	0	0	0	0	0.561065	0	0	0	0	0	0.17864	0	0	0	0	0.480397	0	0	0	0	0	0	0	0	0	0	0	0	0	0	0	0	0	0	0
TBC1D1	ENSG00000065882	0	0	0	0	0.185298	0	0	0	0	0	0	0	0	0	0	0	0	0	0.0192074	0	0	0	0	0	0.153924	0.19955	0	0	0	0.148563	0.308896	0.168753	0.130862	0	0.084562	0	0	0.304238	0.177596
CDK13	ENSG00000065883	0	0.0596663	0	0	0.20363	0	0.0547498	0.103616	0.03202	0	0	0	0	0	0	0.172263	0	0	0	0.0551587	0	0	0.187211	0	0	0	0.105026	0.14909	0	0	0	0	0	0	0	0	0	0	0.105315
MTHFD2	ENSG00000065911	0	0	0	0	0	0.0811966	0	0	0	0.208274	0.537676	0	0	0	0	0	0	0	0	0	0.0796798	0	0	0	0.0374796	0.309213	0.337919	0	0.159384	0	0	0	0.0348504	0	0.481911	0	0	0	0
SLC9A7	ENSG00000065923	0	0	0	0	0.552693	0	0	0	0	0.47671	0.500535	0	0	0	0	0	0	0	0	0	0	0	0	0	0	0	0	0	0.322048	0	0	0	0	0	0.513989	0.84947	0	0.251296	0.475369
FOXJ2	ENSG00000065970	0	0	0.00750262	0.033364	0	0	0	0	0	0	0	0	0	0	0	0	0	0.0381445	0	0.077131	0	0	0	0.0287563	0	0	0	0	0	0.0220656	0	0	0	0.0617854	0.0757364	0	0	0	0
YBX1	ENSG00000065978	0	0	0	0	0	0	0	0	0	0	0	0	0	0	0	0	0	0.108763	0.188734	0.356423	0	0	0	0	0	0.0673119	0	0	0	0	0	0	0	0	0.178383	0	0	0.163791	0
PDE4A	ENSG00000065989	0	0	0	0	0	0	0	0	0	0.237527	0.0487503	0	0	0	0	0.295268	0.211413	0	0.391092	0	0.431389	0	0.177832	0	0	0	0	0	0	0	0	0	0	0	0.669202	0.338707	0.592569	0.413009	0.148068
PPP2R5A	ENSG00000066027	0.104307	0.0949674	0.0970106	0.0244941	0	0	0	0	0	0	0	0	0	0	0	0.337839	0.0752311	0.0586929	0	0	0	0	0.416007	0	0	0	0.277061	0.391716	0.0743553	0	0	0.173205	0.0397434	0.114061	0	0	0	0	0
CTNNA2	ENSG00000066032	0.284488	0.198284	0.195028	0.105581	0.0667236	0	0.20415	0.143964	0.21959	0	0	0.0589188	0	0	0	0	0	0.0548346	0	0	0.0807282	0.312962	0	0.326612	0	0	0	0	0	0	0	0	0.105336	0	0.185527	0.0855093	0	0	0
ELAVL1	ENSG00000066044	0.0281723	0	0.0961963	0	0	0	0	0.0828816	0.0526209	0	0	0.11108	0	0.189756	0	0	0	0.100082	0	0.165163	0	0.0906525	0	0	0	0	0	0	0	0	0	0	0.0155096	0	0	0	0	0	0
TIE1	ENSG00000066056	0	0	0	0	0	0	0	0	0	0	0	0	0	0	0	0.126563	0	0.881665	0	0	0.344942	0	0	0	0	0	0	0	0	0.843231	0.820315	0.90216	0.664343	0.6985	0	0	0	0	0
DIP2B	ENSG00000066084	0	0.175442	0	0.150382	0.205967	0	0	0	0	0	0	0	0	0	0	0	0.00128381	0	0.0643031	0.183477	0	0.00932126	0	0	0	0	0	0	0.153295	0	0	0	0.00567762	0	0	0	0	0.104225	0
SMARCD1	ENSG00000066117	0	0	0	0.229695	0.063129	0	0	0	0	0	0	0	0	0	0	0.0786144	0	0	0	0.0272937	0	0	0.126271	0	0	0	0.0563556	0.0829964	0.0643983	0	0.019556	0	0	0	0	0	0	0	0.0148253
KDM4A	ENSG00000066135	0.1078	0	0	0.219751	0.0124011	0	0	0.410395	0.0683403	0	0	0	0	0	0	0	0	0	0	0	0	0	0.0816393	0	0	0	0	0	0	0	0	0	0	0	0	0	0	0	0
NFYC	ENSG00000066136	0	0	0	0	0.013794	0	0	0	0	0.164371	0	0	0	0	0	0	0	0	0	0.0451134	0	0	0	0	0	0	0	0	0	0	0	0	0	0	0.0667018	0	0.0600544	0.138163	0
ZMYND12	ENSG00000066185	0	0	0	0	0	0	0	0.599538	0	0	0	0	0	0	0	0	0	0	0.470862	0.497077	0	0	0	0	0	0	0	0	0	0	0	0	0	0	0	0	0	0.025139	0
SLC9A3	ENSG00000066230	0	0	0.0223155	0	0.0396783	0.0799498	0.396637	0.00408719	0	0	0	0.0809462	0	0	0	0	0	0.307257	0	0	0	0	0	0	0.717208	0.171594	0	0	0.0825666	0.0162308	0	0	0	0	0.0808868	0.0691688	0	0	0
NGEF	ENSG00000066248	0.00681024	0	0	0.307596	0	0	0	0.395119	0	0.209337	0	0.0446992	0	0	0	0	0	0.0514784	0	0	0	0.00604654	0	0	0	0	0	0	0	0	0	0	0.0173871	0	0	0	0	0	0
ASPM	ENSG00000066279	0	0	0.020926	0	0	0.6264	0	0	0	0	0	0	0	0.0623898	0	0	0	0	0	0.168591	0	0	0	0	0	0	0	0	0.679969	0	0	0	0	0	0.208332	0	0	0	0
CD84	ENSG00000066294	0	0	0	0	0	0	0	0	0	0	0.770077	0	0	0	0	0	0	0	0.692795	0	0.440931	0	0	0	0	0	0.270115	0.06294	0.0737	0	0	0	0	0	0.378658	0.738632	0	0	0
ELOVL1	ENSG00000066322	0.463277	0	0.0198325	0	0	0	0	0	0	0	0	0	0	0	0	0	0	0.284163	0.0540435	0.152241	0	0	0	0	0	0	0	0	0	0	0	0	0	0	0.0982533	0	0	0	0
SPI1	ENSG00000066336	0	0	0	0	0	0	0	0	0	0.309588	0	0	0	0	0	0	0	0	0.481688	0.651387	0	0	0	0	0	0	0	0	0	0	0	0	0	0	0.211157	0.132481	0.500015	0.532845	0
ZNRD1	ENSG00000066379	0	0	0	0	0.645956	0	0	0	0	0	0	0	0	0	0	0.0595715	0	0	0	0.103637	0	0	0.0371466	0	0	0	0	0.110793	0	0	0	0	0	0	0	0	0	0	0
MPPED2	ENSG00000066382	0	0	0	0	0	0	0.635436	0	0	0.216203	0.697362	0	0	0.0951577	0	0	0.548484	0	0.149544	0	0	0.343777	0.00526705	0.133174	0	0	0	0	0	0.26422	0.207528	0.497702	0	0	0.296383	0.0434282	0	0	0.25458
CLDN18	ENSG00000066405	0.920302	0.415806	0.853853	0.35549	0	0	0	0.388892	0.370483	0	0	0	0	0	0	0	0	0	0	0	0	0	0	0	0	0	0	0	0	0	0	0	0	0	0	0	0	0	0
ZBTB11	ENSG00000066422	0.00881839	0.311142	0.227398	0.00261817	0	0	0.123743	0.121162	0.178214	0	0	0	0	0	0.0976389	0	0	0	0	0	0	0.290485	0.0362225	0	0	0	0.0177236	0.0500898	0	0.0409066	0	0	0	0	0	0.031522	0	0.287706	0
ATXN3	ENSG00000066427	0	0	0	0.0989611	0.139019	0	0.00532995	0	0	0	0	0	0	0	0	0	0	0.416009	0	0	0	0	0	0	0	0	0	0	0	0.053805	0.214436	0.283391	0	0	0	0	0	0.266472	0
GOLGA5	ENSG00000066455	0.0783469	0	0.00927649	0	0	0	0	0.072479	0	0	0	0	0	0.0327633	0	0	0	0	0	0.167174	0	0	0	0	0	0	0	0	0	0	0	0	0	0	0	0	0	0	0
FGFR2	ENSG00000066468	0.539882	0.751346	0.645843	0.451486	0	0	0.673721	0.442464	0.687054	0	0	0	0	0.241136	0.688078	0	0	0	0	0	0	0.126794	0	0.325067	0	0	0	0	0	0	0	0	0	0	0	0	0	0	0
LRRC40	ENSG00000066557	0	0	0	0	0.133582	0	0	0	0	0	0.00885746	0	0	0	0	0.0329491	0.133602	0	0	0	0	0	0.172103	0	0	0	0.0889643	0.119497	0	0	0	0	0	0	0.081578	0.0736885	0	0	0
ISOC1	ENSG00000066583	0.253446	0	0.271778	0	0	0	0	0	0	0	0	0.0414386	0.0899786	0.00784832	0	0	0	0.0362154	0	0.170376	0	0	0.0192201	0	0	0	0	0	0.276142	0	0	0	0	0	0	0	0	0	0
EML1	ENSG00000066629	0.41116	0.171378	0.123692	0	0	0	0	0.493193	0.209124	0	0	0.512212	0.149526	0.48981	0	0	0	0.284409	0	0	0	0.558323	0	0	0	0	0	0	0	0.424176	0.839075	0.784724	0.424616	0.559701	0	0	0	0	0
TRMT11	ENSG00000066651	0.16547	0.478613	0.374527	0.051019	0.146005	0	0.32697	0.300489	0.44592	0	0	0.315828	0.0693851	0	0	0.0425332	0	0.140753	0	0	0	0.367399	0	0.0816059	0	0	0	0.098832	0	0.0140962	0	0	0.328959	0	0	0	0	0	0
THUMPD1	ENSG00000066654	0	0	0	0	0	0	0	0	0	0	0	0.100665	0.138495	0	0	0	0	0.0937683	0	0.121693	0	0	0.0717058	0	0	0	0	0.104504	0	0	0	0	0	0	0	0	0	0	0
MSANTD3	ENSG00000066697	0.360364	0	0	0.194932	0	0	0.00794054	0	0	0	0	0.187487	0.263239	0.448821	0	0	0	0.311555	0.228427	0.0261915	0	0.583574	0	0	0	0	0	0	0	0.0592869	0	0	0.0180484	0.0683817	0	0	0	0	0
ATG2B	ENSG00000066739	0.199525	0.0704694	0	0.0105788	0	0.0825901	0.0327049	0.304437	0.0144119	0	0	0.0547861	0.0814699	0	0.013326	0	0.0632489	0.242053	0	0	0	0.297677	0.114397	0	0	0	0.0122542	0.0727201	0	0.0217431	0.095666	0.0270358	0.166717	0.0488127	0	0	0	0	0.0708046
ARFGEF1	ENSG00000066777	0	0	0	0	0.0673976	0	0.0720812	0	0.0919049	0	0	0	0	0	0	0.144199	0.0374016	0	0	0.107584	0	0	0.104648	0	0	0	0.175921	0.137747	0.134742	0	0.000581395	0	0	0	0	0	0	0	0
ACSM2B	ENSG00000066813	0	0.0965844	0	0	0	0	0.444558	0.00917826	0.158767	0	0	0.0744978	0	0	0	0.13867	0	0.932689	0	0	0.00675318	0	0	0	0	0	0	0	0	0	0.416258	0.541577	0	0	0	0.124533	0	0	0
ZFAT	ENSG00000066827	0	0.0551456	0	0	0.246518	0.131683	0	0.0674654	0.0980864	0	0	0	0	0	0	0	0	0	0	0	0	0	0	0.139807	0	0	0	0	0	0	0	0	0	0	0	0	0	0	0.861278
MTFR1	ENSG00000066855	0	0	0	0.0151313	0.720647	0	0.0602611	0.1549	0	0	0.0671519	0	0	0	0	0.217525	0.0801096	0	0	0	0	0	0.19696	0	0	0	0.313572	0.341874	0	0	0	0	0	0	0	0	0	0	0.171014
STAG3	ENSG00000066923	0	0	0	0.0250849	0.757427	0	0.0361494	0.444032	0	0	0	0	0	0	0	0.712396	0.0985964	0	0	0	0	0	0.706427	0	0	0	0.0406397	0.524524	0.215339	0	0	0	0	0	0	0	0	0	0
FECH	ENSG00000066926	0	0	0	0	0	0	0	0.000668256	0	0	0	0	0	0	0	0	0	0	0	0.160351	0	0	0	0.171258	0	0	0	0	0	0	0	0	0	0	0	0	0	0	0
MYO9A	ENSG00000066933	0.470046	0.444853	0.375853	0.126065	0	0	0.265942	0.334438	0.356942	0	0.139934	0.176439	0.113778	0	0.216859	0	0	0.150064	0	0	0	0.166299	0	0	0.0959397	0.0755531	0	0	0	0.268727	0.170137	0.151178	0.0712242	0.11549	0	0.332985	0	0	0
DDX3Y	ENSG00000067048	0	0	0	0	0	0	0	0	0	0	0	0	0	0	0	0	0	0	0.209519	0.0681556	0	0.0158855	0	0	0	0	0	0	0	0	0	0	0	0	0	0	0	0	0
PFKP	ENSG00000067057	0.094092	0.0204095	0	0.228372	0	0	0.28337	0.217499	0.268084	0	0.0476517	0.26442	0	0.12748	0.281959	0	0	0.0947036	0	0	0.184117	0.311165	0	0	0	0	0.322717	0.157513	0.256429	0	0	0	0.110644	0	0.140151	0	0	0	0.17759
IDI1	ENSG00000067064	0	0.00531844	0.309605	0	0.530584	0	0	0	0	0	0	0	0	0	0	0.208218	0.18444	0	0	0	0	0	0.452475	0	0	0	0.364326	0.33308	0.138539	0	0	0	0	0	0	0	0	0.132834	0.136319
SP100	ENSG00000067066	0.0513388	0	0	0	0.511302	0	0	0	0	0	0	0	0	0	0	0.1779	0.0267888	0.148077	0	0	0	0	0.217936	0	0	0	0.205345	0.215746	0.15437	0.11042	0.197833	0.185958	0.176929	0.149516	0	0	0	0	0
KLF6	ENSG00000067082	0.207421	0.147387	0.162586	0.189785	0	0.193051	0	0	0.0753719	0	0.212648	0	0	0	0	0	0	0.137057	0.162845	0.206746	0	0.222036	0	0	0	0	0.221338	0.0382974	0.104155	0	0	0	0	0	0.110497	0.211833	0	0	0
PLPP1	ENSG00000067113	0.158689	0.290491	0.167863	0.343491	0.118934	0	0.234888	0.159847	0.321566	0.397758	0	0.379378	0.234658	0.259671	0.128591	0.0645828	0	0.600079	0	0	0.348877	0.136346	0	0	0.0198941	0.230838	0.102049	0	0	0.668501	0.389979	0.423841	0.374903	0.380351	0	0.356754	0	0	0.129737
NEO1	ENSG00000067141	0.494076	0.52234	0.416686	0.402139	0	0	0.427911	0.40293	0.449121	0	0	0.358658	0.351183	0.38767	0.383632	0	0.109979	0.047381	0	0	0.0400305	0.527177	0.0864905	0.328292	0.075774	0.315199	0.0849488	0.015611	0	0	0	0.45169	0	0	0	0	0	0	0
TRAM1	ENSG00000067167	0.261484	0	0.154298	0.210979	0	0.293596	0.0428571	0	0.178434	0	0	0.122026	0	0	0	0.0264345	0	0	0.10621	0.0846142	0	0	0	0	0	0	0	0	0	0	0	0	0	0	0	0	0	0	0.161725
PHKA1	ENSG00000067177	0.113224	0.150611	0.121503	0.0471978	0	0	0.139652	0.413377	0.170369	0.227406	0	0.227156	0.154047	0.230909	0.293862	0	0	0.463857	0	0	0.06443	0.345575	0	0.176082	0	0	0	0	0	0.29446	0	0	0.258093	0	0.105211	0	0	0	0
TNFRSF1A	ENSG00000067182	0.173108	0	0.103757	0.045394	0	0	0	0	0.0876627	0	0	0.232343	0.0516278	0.0248875	0	0	0	0	0.40431	0.0602545	0	0.212959	0	0	0	0	0	0	0	0.191773	0.163055	0.15985	0.117107	0.177056	0.196898	0	0.400903	0	0
CACNB1	ENSG00000067191	0.145768	0.74133	0.560417	0.294675	0	0	0	0	0.59029	0	0	0.18797	0	0	0.216539	0.349678	0.258053	0	0	0	0	0	0	0	0	0.167475	0.158483	0.332554	0.296213	0	0	0	0	0	0	0	0	0	0
EVI5	ENSG00000067208	0.216695	0.205341	0.070955	0.188853	0	0	0	0.256383	0.184159	0.0531555	0	0	0	0.0117462	0	0	0	0	0.141588	0.428343	0	0.322167	0	0	0	0	0	0	0	0	0	0	0	0	0	0	0	0.190561	0
STOML1	ENSG00000067221	0.074308	0	0.37392	0.0947495	0	0	0.363426	0.00548544	0.0222017	0	0	0.303303	0.193436	0.278335	0.189157	0	0.0834889	0.163629	0	0.0760025	0.01687	0	0	0	0	0.0410769	0	0	0	0	0.597657	0.365085	0	0	0	0	0	0	0
PKM	ENSG00000067225	0	0	0	0.128772	0	0	0	0	0	0	0	0	0	0.0409091	0	0	0	0	0.306771	0.387792	0	0	0	0	0	0	0	0	0	0	0	0	0	0	0.128445	0	0.135505	0	0
DHX29	ENSG00000067248	0.0857683	0	0	0	0	0	0	0.135046	0	0	0	0.0267787	0.0306231	0.0286679	0	0	0	0	0	0.17539	0	0	0	0	0	0	0	0	0	0	0	0	0	0	0	0	0	0	0
DNTTIP2	ENSG00000067334	0	0	0	0	0	0	0	0	0	0	0	0.0846085	0	0	0	0	0	0.00499825	0	0	0.0362181	0	0.0551654	0	0	0	0	0	0	0.0292519	0	0	0.0340657	0	0.143989	0	0.219687	0	0
METTL22	ENSG00000067365	0	0	0	0	0	0	0	0	0	0	0	0	0	0	0	0	0	0	0.378986	0.125446	0	0	0	0	0	0	0	0	0	0	0	0	0	0	0.0734695	0	0.496876	0.148256	0
TP53BP1	ENSG00000067369	0	0	0	0.210308	0.255598	0	0.0930747	0.361259	0.0825488	0	0	0	0	0.232017	0.0421242	0	0	0.148936	0	0.0882585	0	0	0	0.35594	0	0	0.0683329	0.00275157	0.038467	0	0	0	0	0	0	0	0	0	0.172352
TRO	ENSG00000067445	0	0	0	0	0	0	0.388677	0.0183565	0.0266926	0	0	0.212489	0	0.866445	0	0	0	0.187601	0	0	0.6812	0.43942	0	0.824631	0	0.284721	0	0	0	0	0	0.0589436	0	0	0	0	0	0	0.632798
RRP15	ENSG00000067533	0.250946	0.0788459	0.297213	0	0.191166	0	0.180913	0	0.28699	0	0	0.363661	0.195246	0.10217	0.118064	0	0	0.183775	0	0.00299181	0	0.406236	0	0	0.0248506	0.181535	0	0.0606469	0	0	0	0.0294009	0.267896	0	0	0	0	0	0.0734498
RHOA	ENSG00000067560	0	0	0	0	0	0	0	0	0	0	0	0	0	0	0	0	0	0	0.223277	0.264705	0	0	0	0	0	0	0	0	0	0	0	0	0	0	0.0412498	0	0.183141	0.183139	0
DHX8	ENSG00000067596	0	0	0	0	0	0	0	0	0	0	0	0	0	0	0	0	0	0	0	0	0	0	0.121373	0	0	0	0.0749792	0.0795148	0.201857	0	0	0	0	0	0	0	0	0.0400279	0
PMS2P4	ENSG00000067601	0.198336	0	0.0431025	0	0	0	0.0243948	0.0619866	0	0.0468695	0	0	0	0.174479	0	0	0.615252	0.173824	0	0	0	0	0.0481427	0	0	0	0	0	0	0	0	0	0	0	0	0	0	0.0583875	0
PRKCZ	ENSG00000067606	0.70282	0.78915	0.644981	0.434458	0	0	0.304614	0.406197	0.681489	0	0	0	0	0	0.282578	0	0	0.422159	0	0	0	0	0	0.0436852	0	0	0	0	0	0	0	0	0	0	0	0	0	0	0
ZFY	ENSG00000067646	0	0	0	0.0112157	0	0	0	0	0	0	0	0	0	0	0	0.124587	0.224965	0	0.193201	0.0173735	0.075011	0	0.10049	0	0	0	0	0	0	0	0	0	0	0	0.145037	0	0	0	0.0570866
IARS2	ENSG00000067704	0.127794	0	0	0	0	0	0	0.273496	0	0	0	0	0	0	0	0	0	0.148544	0	0.221379	0	0	0	0	0	0.0609513	0	0	0	0	0	0	0	0	0	0	0	0	0
SYT1	ENSG00000067715	0.71656	0.218145	0.172686	0.407247	0.448293	0.182135	0.0348917	0.16962	0.367306	0	0	0	0.0225255	0	0	0	0	0.395969	0	0	0	0.390648	0	0.654168	0	0	0	0	0	0	0.119292	0.0918661	0.00443131	0	0	0	0	0	0
NAV3	ENSG00000067798	0	0	0	0	0	0	0.283634	0.236644	0	0	0	0.66506	0.576124	0.581419	0.067095	0	0	0.355214	0	0	0	0.572818	0	0.456904	0.158539	0	0	0	0	0.564111	0	0.654921	0.509038	0.449472	0	0	0	0	0
IDH3G	ENSG00000067829	0	0	0	0	0	0	0	0	0	0	0	0	0	0	0	0	0	0	0	0.208795	0	0	0	0	0	0.0371128	0	0	0	0	0	0	0	0	0.0948745	0	0	0.0873509	0
ROGDI	ENSG00000067836	0	0	0	0	0	0	0	0.1971	0	0	0	0	0	0	0	0	0	0	0	0.393097	0	0	0	0.0100031	0	0	0	0	0	0	0	0	0	0	0	0.473402	0	0	0
PDZD4	ENSG00000067840	0	0	0	0	0	0	0	0.558324	0.0341082	0	0	0	0	0	0	0.561393	0	0	0	0	0	0	0.916794	0.250253	0	0	0	0.392299	0	0	0	0	0.424436	0	0	0	0	0	0
ATP2B3	ENSG00000067842	0.264106	0.0480047	0.10463	0	0	0	0	0.114199	0.0129381	0	0	0.43847	0.553282	0.531218	0	0	0	0	0	0	0	0.362792	0	0	0	0.666641	0	0	0	0.816959	0	0	0	0.0657147	0	0	0.116134	0	0
ROCK1	ENSG00000067900	0	0	0	0	0	0	0	0	0	0.129602	0.183535	0	0	0	0	0	0	0	0.208712	0.179708	0	0	0	0	0	0	0	0	0	0	0	0	0	0	0.308067	0.221066	0.175145	0.211875	0
CBFB	ENSG00000067955	0	0	0	0	0.113722	0	0	0	0	0.122652	0	0	0	0	0	0	0	0	0	0.0123549	0	0	0	0	0	0	0.0794101	0.0644093	0.209312	0	0	0	0.01851	0	0	0.120736	0	0.0149708	0
PDK3	ENSG00000067992	0	0	0	0	0	0	0	0	0	0	0	0	0	0	0	0	0	0	0	0.168324	0	0	0.255331	0	0	0	0	0	0	0	0	0	0	0	0	0.0292284	0	0	0
HYAL2	ENSG00000068001	0.32269	0	0.146583	0.214735	0	0	0	0	0	0	0	0	0	0.16838	0.127854	0	0	0.727792	0	0.02711	0	0	0	0	0.131315	0	0	0	0	0.616211	0.828151	0.872183	0.573612	0.785954	0	0	0	0	0
HDAC4	ENSG00000068024	0	0.106934	0	0	0.105904	0	0	0.0521782	0	0	0	0.105886	0	0	0	0	0	0	0	0	0.438647	0.16932	0.165727	0	0	0	0.355892	0.159704	0.314554	0	0	0	0	0	0.113569	0	0.129551	0.0358412	0
RASSF1	ENSG00000068028	0.0663562	0	0	0	0.0885604	0	0	0	0	0	0	0	0	0	0	0.187296	0.174683	0.313793	0	0	0	0	0.610385	0	0	0.104535	0	0.342032	0	0.0555556	0.246653	0.0880171	0	0.0752529	0	0	0	0	0
FGFR3	ENSG00000068078	0.376573	0.338804	0.738402	0.426335	0	0	0.91199	0.00225871	0.728036	0	0	0	0	0.0537919	0.762592	0	0	0.0181875	0	0	0	0.0832135	0	0	0	0.047207	0	0	0	0.383144	0.148942	0.348089	0	0.547912	0	0	0	0	0
IFI35	ENSG00000068079	0	0	0	0	0	0	0	0	0	0	0	0.0244332	0	0	0	0	0	0	0	0.284096	0	0	0	0	0	0	0	0	0	0.0441312	0.332345	0	0	0	0	0	0	0.0842426	0
HEATR6	ENSG00000068097	0	0	0	0	0	0	0	0	0	0	0.400098	0	0	0	0	0	0	0	0.176863	0.00204703	0	0	0	0	0	0	0	0	0	0	0	0	0	0	0.538202	0.0112327	0	0.151736	0
COASY	ENSG00000068120	0.110215	0	0.0399849	0	0	0	0	0.118538	0	0	0	0	0	0	0	0	0	0	0	0.153055	0	0	0	0	0	0	0	0	0	0	0	0	0	0	0	0	0	0	0
PLEKHH3	ENSG00000068137	0.526762	0.174407	0.37073	0.278578	0	0	0.11223	0.346048	0.476465	0	0	0.354679	0.383703	0.1508	0.461707	0	0	0.254965	0	0	0	0	0	0	0.395348	0.250419	0	0	0	0.237486	0	0.223493	0	0.226953	0	0	0	0	0
MEF2A	ENSG00000068305	0	0	0	0	0.220839	0.149294	0	0	0	0.0412284	0.127849	0	0	0	0	0	0	0.0910207	0.188221	0.354926	0	0	0	0	0	0	0	0	0	0.12857	0.327711	0.261031	0	0.147647	0.29462	0.282304	0	0.0509388	0
OTUD5	ENSG00000068308	0	0	0	0	0.143377	0.173742	0	0	0	0.0239482	0.0511535	0	0	0	0	0.141318	0.161161	0	0	0	0.119996	0	0.118509	0	0	0	0.082041	0	0.179799	0	0	0	0	0	0	0.118737	0	0.139876	0.170337
TFE3	ENSG00000068323	0.142974	0	0.124219	0	0	0	0.0331037	0	0	0	0	0.0587513	0	0	0	0	0	0	0.0309648	0.058629	0	0.241252	0	0	0	0	0	0	0	0	0	0	0	0.055409	0	0	0.100204	0.0528419	0
TBC1D25	ENSG00000068354	0	0	0	0	0.0475377	0	0	0	0.0101987	0	0	0	0	0.0322683	0	0	0	0.0458611	0	0	0	0	0.0709203	0	0	0	0.000553863	0.0728324	0	0	0	0	0.0352197	0	0	0	0	0	0
ACSL4	ENSG00000068366	0	0.134608	0.208497	0	0	0	0	0	0	0	0	0.0398749	0	0	0	0	0	0	0.435251	0.216859	0.778845	0.395205	0	0	0	0	0	0	0	0	0	0	0	0	0	0	0.159068	0.305464	0
INPP5A	ENSG00000068383	0	0	0	0	0.802681	0	0	0	0	0	0	0	0	0	0	0	0.392364	0	0.456585	0	0	0	0.382601	0	0	0	0	0	0	0	0	0	0	0	0.457434	0	0.718759	0.265087	0
GPKOW	ENSG00000068394	0	0	0	0.200792	0	0	0	0.0783278	0	0	0	0	0	0	0	0	0	0.0142348	0	0.00217825	0	0	0.111948	0.244815	0	0.0475664	0	0.00965858	0	0	0	0	0	0	0	0	0	0	0
GRIPAP1	ENSG00000068400	0	0	0	0	0	0	0	0	0	0	0	0	0	0	0	0	0	0	0	0.0721971	0	0	0	0	0	0	0	0	0	0	0	0	0	0	0.081227	0	0	0	0
FTSJ1	ENSG00000068438	0	0	0	0.105433	0	0	0	0.0151823	0	0	0	0	0	0.129046	0.199489	0	0	0	0	0	0	0	0.0510072	0	0	0	0	0.0234726	0	0	0	0	0.026034	0	0	0	0	0	0
PRR11	ENSG00000068489	0	0	0	0	0	0	0	0	0	0	0	0	0	0	0	0	0	0	0	0.0918276	0	0	0	0	0	0	0	0	0	0	0	0	0.0197563	0	0.322583	0	0	0.040472	0
REEP1	ENSG00000068615	0.603701	0.0291517	0	0	0	0	0.0322968	0.554628	0.275848	0	0	0	0	0.104798	0.0490312	0	0	0.72912	0	0	0	0.598413	0	0.0516715	0	0.0591727	0	0	0	0	0.0288584	0	0	0	0	0	0	0	0
ATP11A	ENSG00000068650	0.538508	0.607967	0.555519	0.24271	0	0	0	0	0.3748	0	0	0	0	0	0	0	0	0.155296	0.2426	0.0419818	0	0.248418	0	0.14484	0	0	0	0	0	0.262445	0	0.172371	0.246969	0.192887	0	0	0.139333	0.220255	0
POLR1A	ENSG00000068654	0.0432771	0.0406861	0	0	0	0	0.0798042	0	0	0.0704073	0	0.263031	0.0349803	0	0	0.0848158	0	0	0	0.1039	0	0.394786	0	0	0	0	0	0.0158917	0	0.0138198	0	0	0.0544413	0	0	0	0	0	0.0492126
LAPTM4A	ENSG00000068697	0.142782	0	0.137926	0.00128683	0	0	0	0.041775	0	0	0	0.432075	0.311962	0.210261	0	0	0	0.274865	0.264693	0.149408	0.369829	0.0384994	0	0	0.205595	0.193695	0	0	0	0.144233	0.212156	0.136756	0.121215	0.137038	0.23059	0	0.165022	0.0124334	0.105869
TTC7A	ENSG00000068724	0.128813	0	0	0	0.176064	0	0	0	0	0.095417	0	0	0	0	0	0	0.120336	0	0.381863	0.227854	0	0	0	0	0	0	0	0	0	0	0	0	0	0	0.429047	0	0	0	0
IP6K2	ENSG00000068745	0	0	0	0.164674	0.187815	0	0.0882524	0.035851	0	0	0.209908	0.0765665	0	0	0	0.157354	0.150205	0	0	0	0	0.0800184	0.177509	0	0.0207089	0	0.183329	0.214533	0.10659	0	0	0	0	0	0.167832	0.14379	0	0	0.297772
STON1-GTF2A1L	ENSG00000068781	0	0	0	0	0	0	0	0	0	0	0	0	0.604251	0	0	0	0	0	0	0.423897	0	0	0	0	0.00293817	0	0	0	0	0	0.103308	0	0	0	0	0	0	0	0
SRBD1	ENSG00000068784	0	0.0439436	0	0	0	0	0	0	0	0	0	0	0	0	0	0	0	0	0	0.105186	0	0	0.110793	0	0	0	0	0	0	0	0	0	0	0	0	0	0	0.360455	0
KIF2A	ENSG00000068796	0	0	0	0	0.162248	0	0.18459	0.290552	0.0924861	0	0.555765	0.0889925	0	0.0937894	0.0201637	0.0129667	0	0.127002	0	0	0	0.0167717	0.156764	0.0687096	0	0	0.175713	0.191824	0.125573	0	0	0	0	0	0	0.18832	0	0	0.0895054
RASGRP2	ENSG00000068831	0	0	0	0	0.422203	0	0	0	0	0	0	0	0	0	0	0	0	0	0	0.083902	0	0	0.462521	0	0	0.0652699	0	0	0	0	0	0	0	0	0	0	0.086335	0.451612	0
PSME4	ENSG00000068878	0	0.131698	0	0	0	0	0.0707034	0	0.168352	0	0	0	0	0	0	0.126911	0	0	0	0.399607	0	0	0.156302	0	0	0	0	0.0815364	0.0156877	0	0	0	0	0	0	0	0	0	0
SIRT2	ENSG00000068903	0	0	0	0	0	0	0	0	0	0	0	0	0	0	0	0.267017	0	0.0807611	0	0	0	0	0.690388	0	0	0	0	0.453903	0	0	0.102326	0	0	0	0	0	0	0	0
ERLEC1	ENSG00000068912	0.164123	0	0.282112	0	0	0.457016	0	0.226028	0	0	0	0.268643	0.146786	0.23792	0.0257037	0	0	0.0905238	0	0.239458	0	0	0	0.00969305	0.076453	0.0413164	0	0	0	0	0	0	0	0	0	0	0	0	0
PPP2R5B	ENSG00000068971	0.219843	0	0	0	0	0	0	0	0	0	0	0	0	0.175679	0.039385	0	0	0.31163	0	0.0397071	0	0	0	0	0	0.414153	0	0	0	0.347095	0.346356	0.202371	0.199396	0.298769	0	0	0	0	0
PYGM	ENSG00000068976	0	0.0190467	0	0	0.0277678	0	0.0542578	0	0	0	0	0.207496	0	0	0	0	0.263438	0	0	0	0	0.455446	0	0	0	0.67582	0	0	0	0	0	0	0	0	0	0	0	0	0.0585491
PITX1	ENSG00000069011	0	0	0	0	0	0	0.367181	0.802634	0	0	0	0	0	0	0.95407	0	0	0	0	0	0	0	0	0.900155	0	0	0.10031	0	0	0	0	0	0	0	0	0	0	0	0
TRPC7	ENSG00000069018	0.205114	0	0.0352379	0	0	0	0	0.0307257	0.0390168	0.20707	0	0.11646	0	0.00238095	0.127691	0	0	0	0	0	0	0.0192836	0	0.475364	0	0	0	0	0	0	0	0	0.223843	0	0	0	0	0	0
MAST4	ENSG00000069020	0.236267	0.651958	0.54862	0.416329	0.317942	0	0.460389	0.390029	0.554865	0	0	0.335198	0.175789	0	0.453832	0	0	0	0	0	0.650089	0.568894	0	0.36215	0	0	0.33269	0	0.470845	0.443647	0.331399	0.43776	0.439368	0.426287	0	0	0	0	0
ADGRF5	ENSG00000069122	0.561645	0.596551	0.609676	0.453063	0	0	0.375227	0.36167	0.55757	0	0	0	0	0	0.402177	0	0	0.458128	0	0	0	0	0	0.0174335	0.511776	0.338336	0	0	0	0.482314	0.829888	0.90073	0.428108	0.382717	0	0	0	0	0
SDK2	ENSG00000069188	0	0.0573062	0.0185742	0.13068	0.44535	0	0.336212	0	0	0.304754	0.285768	0	0.468304	0.372427	0	0	0.0176309	0	0	0	0.0719596	0	0	0.540088	0	0	0	0	0	0	0	0	0	0	0.434414	0	0	0.114871	0.861879
NUP133	ENSG00000069248	0	0	0	0	0.159103	0	0	0.0743939	0	0	0	0	0	0	0	0	0	0	0	0	0	0	0.102846	0	0	0	0.00200775	0.0623877	0	0	0	0	0	0	0	0	0	0	0
NUCKS1	ENSG00000069275	0.142724	0	0.144062	0	0	0	0.174656	0.0860064	0	0.149887	0	0.282761	0.23805	0.200945	0	0	0	0.276434	0	0.277946	0.0339306	0.165058	0	0.103191	0.18251	0.20979	0	0	0	0.120509	0.173203	0.153357	0.0167559	0.0378188	0.0149201	0	0	0	0
VPS35	ENSG00000069329	0.119208	0	0	0	0	0	0	0.295525	0	0	0	0	0	0	0	0	0	0	0.277324	0.139972	0	0	0	0	0	0	0	0	0	0	0	0	0	0	0.300491	0.07757	0.118578	0.427525	0
DNAJA2	ENSG00000069345	0	0	0	0	0	0	0	0	0	0	0	0	0	0	0	0	0	0	0	0.255432	0	0	0	0	0	0	0	0	0.0197708	0	0	0	0	0	0	0	0	0	0
BCL3	ENSG00000069399	0	0	0.245524	0	0	0	0	0.0923328	0.121792	0.145484	0.296244	0.0418296	0	0	0.158624	0	0	0	0	0	0.118852	0.23532	0	0	0	0	0	0	0	0.0657361	0.090592	0.156186	0.211324	0.174501	0.404342	0.358352	0.408917	0.14254	0
KCNAB2	ENSG00000069424	0	0	0	0	0	0	0	0	0	0	0	0	0	0	0	0	0	0	0.249619	0.514837	0	0	0	0	0	0	0	0	0	0	0	0	0	0	0.156691	0	0.0744743	0.853561	0.0213366
ABCC9	ENSG00000069431	0.0218592	0.884288	0.809191	0.382041	0	0	0.441088	0.201398	0.405341	0	0	0.638334	0.58233	0.183367	0.321054	0	0	0	0	0	0	0.368105	0	0	0.767373	0.254023	0	0	0	0.283746	0	0	0	0	0	0	0	0	0
GAL	ENSG00000069482	0	0.0278169	0.175579	0	0	0	0	0	0	0	0	0.945499	0.14135	0.896551	0	0	0	0.301893	0	0	0	0	0	0	0	0.673684	0	0	0	0.045931	0	0	0	0	0	0	0	0	0
CLEC2D	ENSG00000069493	0	0	0	0	0.681903	0.095968	0	0	0	0	0	0	0	0	0	0.424969	0.369945	0	0	0	0	0	0.61308	0	0	0	0.871311	0.82568	0.797228	0	0	0	0	0	0	0	0	0	0
FUNDC1	ENSG00000069509	0	0	0	0	0	0	0	0.0432098	0	0.0312172	0	0.133168	0	0	0	0	0	0.0873378	0	0.163972	0	0	0	0.00512221	0	0.0928097	0	0	0	0	0	0	0	0	0	0	0	0	0.0535187
MAOB	ENSG00000069535	0	0	0	0.0727427	0	0	0	0.432206	0	0.287689	0	0.329	0.833312	0.505911	0	0	0	0.130062	0	0	0.933956	0.58616	0	0.351562	0	0.59695	0	0	0	0	0	0	0.307338	0	0	0	0	0	0
RORA	ENSG00000069667	0	0.32693	0.348703	0.25749	0	0	0.418819	0.114205	0.414413	0	0	0.571366	0.582161	0.439372	0.315602	0.110248	0	0.428325	0	0	0	0.467045	0.305315	0.344173	0.297002	0.31987	0.525011	0.359149	0.4	0.0535747	0	0	0.147526	0.265683	0	0	0	0	0
DRD4	ENSG00000069696	0.0122927	0	0	0.104232	0	0	0	0.0100566	0.00489888	0	0	0.174251	0	0.584328	0.0355939	0	0	0	0.0204042	0	0	0	0	0	0	0	0	0	0	0.11076	0	0	0	0	0.331006	0	0	0.00458227	0.94682
TGFBR3	ENSG00000069702	0	0	0	0	0	0	0	0.130582	0	0	0	0.621953	0.488218	0.304799	0	0.161864	0	0.446849	0	0	0	0.141608	0.634096	0	0.169738	0.181047	0.407243	0.463201	0	0.0926387	0.732578	0.530705	0.40858	0.416546	0	0	0	0	0
PLA2G10	ENSG00000069764	0.624644	0.443432	0.655472	0.462835	0	0	0.0798976	0.561152	0.539377	0	0	0.0735543	0	0	0.361413	0	0	0.00061382	0	0	0.0498475	0	0	0	0	0	0	0	0	0	0	0.275633	0	0	0	0	0	0	0
HES2	ENSG00000069812	0	0	0	0.566618	0	0	0	0.506844	0	0	0	0	0	0	0	0	0	0	0	0.59639	0	0	0	0	0	0	0	0	0	0	0	0	0	0	0	0	0	0	0
ATP1B3	ENSG00000069849	0	0	0	0	0	0	0	0	0	0	0.106289	0	0	0	0	0	0	0	0.35307	0.12037	0.386582	0	0	0	0	0	0	0	0	0	0	0	0	0	0.279402	0.235998	0.405649	0.273438	0.13109
NEDD4	ENSG00000069869	0	0.0804685	0.18098	0.218142	0	0	0.261096	0.175199	0.356807	0.0313047	0	0.287464	0.0252795	0.17388	0.144555	0	0	0.547992	0	0	0	0.367031	0	0.127194	0	0	0	0	0.084957	0.470026	0.734964	0.748506	0.47837	0.583906	0	0	0	0	0
PIGB	ENSG00000069943	0	0	0	0	0.809708	0	0.0914793	0.281635	0	0	0	0	0	0	0	0	0	0	0	0	0	0	0.0595546	0	0	0	0.110911	0.0808064	0.329282	0	0	0	0	0	0	0	0	0	0
MAPK6	ENSG00000069956	0	0.151409	0	0.107561	0	0.0157005	0	0	0.104167	0	0	0.0457947	0	0.09982	0	0	0	0	0.273018	0.230065	0.44151	0.268319	0	0	0	0	0	0	0	0	0	0	0	0	0	0	0	0	0
GNB5	ENSG00000069966	0.0579453	0	0	0.0500283	0.851693	0	0.0569616	0.219481	0.212818	0	0	0	0	0	0	0.291716	0.055546	0.0724892	0	0	0	0.155646	0	0.148714	0	0	0.384643	0.397934	0.154155	0	0	0	0	0	0.300061	0	0	0	0.611795
RAB27A	ENSG00000069974	0.151135	0.451867	0.413932	0.139302	0	0.0932739	0	0.118188	0.26695	0	0	0	0	0.0753375	0	0.176334	0	0.0898807	0	0	0	0	0.279609	0	0	0	0.290987	0.375698	0.199642	0.174912	0.153013	0.223832	0.182615	0.281018	0	0	0	0	0
HDHD5	ENSG00000069998	0	0	0	0	0	0	0	0	0.0137146	0	0	0.029236	0	0	0.0124276	0.0869456	0	0.105139	0.111473	0.00517006	0	0	0	0	0	0	0	0	0	0	0	0.113662	0.0832422	0.00725594	0	0	0	0	0
UFD1	ENSG00000070010	0	0	0	0	0	0	0	0	0	0	0	0	0	0	0	0	0	0.129516	0	0.166763	0	0	0	0	0	0	0	0	0	0.0923162	0.0238372	0	0.120384	0.0560136	0	0	0	0	0.0177165
LRP6	ENSG00000070018	0.42217	0.692309	0.565266	0.3844	0	0	0.433324	0.272663	0.46688	0	0	0.343095	0.309106	0.335952	0.304685	0	0	0.372818	0	0	0	0.336459	0	0.129025	0.0956721	0.0918684	0	0	0	0.421719	0.0511099	0.40875	0.394714	0.24759	0	0	0	0	0
GUCY2C	ENSG00000070019	0	0.298469	0.154693	0.432575	0.104612	0	0.315047	0.614809	0	0	0	0.0657072	0.0385564	0.107905	0.00893008	0	0	0	0	0	0	0	0	0	0	0	0	0	0	0	0	0	0	0	0	0	0	0	0
SCT	ENSG00000070031	0	0	0	0	0	0	0	0	0	0	0	0	0	0.326626	0	0	0.0816092	0	0	0	0	0	0	0	0.517782	0	0	0	0	0.818323	0.171885	0.669676	0	0.19851	0	0	0	0	0.984967
PHRF1	ENSG00000070047	0	0.0175176	0	0	0	0	0.026686	0	0	0	0	0	0	0	0	0	0	0	0.0720478	0	0	0	0	0	0	0	0	0	0	0	0	0	0	0	0.172687	0	0	0	0.0291585
ELP1	ENSG00000070061	0.00267753	0	0	0	0	0	0	0.367117	0.0418701	0	0	0	0.0653979	0	0.000379107	0	0	0	0	0	0	0.122403	0.0402883	0.0378708	0	0	0	0.0339173	0	0	0	0.00370989	0	0	0	0	0	0	0
NUCB2	ENSG00000070081	0	0	0.018931	0	0	0.176494	0	0.361596	0	0	0	0.305813	0.147484	0.129838	0.196844	0	0	0.0744183	0	0	0	0.142445	0	0.102433	0	0	0	0.037792	0	0.127741	0.186311	0.194352	0.151819	0.236239	0	0	0	0	0.227006
PFN2	ENSG00000070087	0	0	0	0	0	0	0	0.174853	0	0.192274	0	0	0	0	0	0	0	0	0	0.0937697	0	0	0	0	0	0	0	0	0	0	0	0	0	0	0.0734597	0	0	0	0
PTPN3	ENSG00000070159	0.482729	0.788867	0.596862	0.543244	0	0	0.577085	0.554477	0.535744	0	0	0	0	0	0.627055	0	0	0.79414	0	0	0	0.480307	0	0	0	0	0	0	0	0	0	0	0	0	0	0	0	0	0
SPTB	ENSG00000070182	0	0.191557	0	0.293938	0	0	0.341872	0	0.165122	0	0	0	0	0.2126	0.0560236	0.0308173	0	0.325881	0	0	0.79498	0.569791	0.198211	0.346293	0	0.62475	0	0	0	0	0	0	0	0	0	0	0	0	0
DAPP1	ENSG00000070190	0	0	0	0.179467	0.591941	0.511276	0	0.317696	0	0.620093	0.904921	0	0	0	0	0	0	0	0	0.087025	0	0	0	0	0	0	0	0	0.121777	0	0	0	0	0	0.458672	0.858795	0	0	0
FGF10	ENSG00000070193	0	0	0	0	0	0	0	0	0	0	0	0.471799	0.785946	0	0	0	0	0	0	0.623298	0	0	0	0	0.289623	0	0	0	0	0	0	0	0	0	0	0	0	0	0
SLC44A1	ENSG00000070214	0.0718859	0	0	0	0	0.107302	0	0	0	0	0.369181	0.160335	0.154883	0.0767327	0	0	0	0	0.479331	0	0.77556	0	0	0	0	0	0	0	0	0	0.117865	0.134437	0	0	0.221011	0	0.511989	0	0
TMEM260	ENSG00000070269	0.196945	0	0	0	0.0797987	0	0	0.223942	0	0	0	0	0.0138935	0	0	0	0	0	0	0	0	0	0	0	0	0	0	0	0	0	0	0	0	0.0823989	0	0.0346977	0	0	0.0294045
SMG6	ENSG00000070366	0	0.161681	0	0.12886	0.0441229	0	0.163307	0.0945853	0.162076	0.123403	0	0.259157	0.0889099	0.0733123	0.0887902	0.0699073	0.055974	0.102654	0	0	0	0	0.180327	0	0	0	0.170313	0.147237	0.0762894	0.0750415	0	0	0	0.0235818	0	0	0	0	0.0663755
EXOC5	ENSG00000070367	0.00873108	0	0	0	0	0	0	0	0	0	0	0	0	0	0	0	0	0.0405706	0.0137413	0.312545	0	0	0	0	0	0	0	0	0	0	0	0.155797	0	0.153048	0	0	0	0	0
CLTCL1	ENSG00000070371	0.286328	0	0	0.327207	0	0	0.208741	0.219237	0.104179	0.0532529	0	0.308441	0.183463	0.426728	0	0	0	0.0531392	0	0	0	0.279478	0	0.0680891	0.48269	0.0587942	0	0	0	0.00935139	0.0270085	0.0302356	0	0	0	0	0	0.0242959	0
FGF22	ENSG00000070388	0	0	0	0	0.707108	0	0	0.0621911	0	0	0.240164	0.385493	0	0	0	0	0	0	0	0	0	0.384585	0	0	0	0.650672	0.00299177	0.0220731	0	0	0	0.0142857	0	0	0	0	0	0	0
FSTL3	ENSG00000070404	0.760788	0	0.251404	0.63831	0	0	0	0	0	0	0.404807	0.598437	0.559275	0.421251	0	0	0	0.296515	0	0	0	0.399466	0	0	0.428758	0.406623	0	0	0	0.18381	0.0891649	0.37755	0.12314	0.423971	0	0	0.0990622	0	0.10772
DGCR2	ENSG00000070413	0.400221	0.179023	0.18375	0.119493	0	0	0.250313	0.0853058	0.16598	0	0	0	0	0	0	0	0	0	0	0	0	0	0.112964	0	0	0	0.108834	0.141285	0.0939828	0	0	0	0	0	0	0	0	0	0
RNF126	ENSG00000070423	0	0	0	0	0.0896387	0.0748792	0	0	0	0	0	0	0	0	0	0.0417189	0	0.116158	0	0.0682606	0	0	0.408599	0	0	0	0	0.131009	0	0	0	0	0	0	0	0	0	0	0.514297
MNT	ENSG00000070444	0	0	0	0	0	0	0	0	0	0	0	0	0	0	0	0	0	0	0.0207953	0.168145	0	0	0	0	0	0	0	0	0	0	0	0	0	0	0	0	0.0437353	0.158777	0
ZXDC	ENSG00000070476	0.0550349	0	0	0	0	0	0.0142132	0.124864	0	0	0	0	0	0	0	0	0	0	0	0.228138	0	0	0	0	0	0	0	0	0	0	0	0	0	0	0	0	0	0.0518904	0.15096
JMJD6	ENSG00000070495	0	0	0	0	0	0	0	0	0	0	0	0	0	0	0	0.250569	0	0	0	0	0	0	0.275838	0	0	0	0.000969261	0.607931	0	0	0	0	0	0	0.240264	0	0.0508676	0	0
POLB	ENSG00000070501	0	0	0	0	0.259208	0	0	0	0	0	0	0	0	0	0	0.154034	0	0	0	0	0	0	0.35418	0	0	0	0.0191083	0.0577269	0	0.0993643	0	0	0	0	0.182249	0.105622	0.0240728	0	0.86456
ST6GALNAC1	ENSG00000070526	0.0181024	0.327321	0.365918	0.226161	0	0	0.591329	0.747495	0.660768	0	0	0	0	0	0.775684	0	0	0	0	0	0	0	0	0	0	0	0	0	0	0.220817	0	0	0.0739919	0	0	0	0	0	0
WIPI1	ENSG00000070540	0	0	0	0	0	0	0.359612	0.429167	0.0478819	0	0	0	0	0	0.373195	0	0	0	0.451927	0	0	0	0	0	0	0	0	0	0	0	0	0	0	0	0	0	0.37434	0.283983	0
FRMPD1	ENSG00000070601	0	0	0	0.494366	0	0	0	0	0	0	0	0	0.0740346	0	0	0	0	0	0	0.168539	0	0.459005	0	0.558166	0	0	0	0	0	0	0	0	0	0	0	0	0	0	0
GBA2	ENSG00000070610	0.145371	0	0	0.13737	0	0	0	0.237529	0.152264	0	0	0	0	0	0	0	0	0.305978	0	0	0	0	0	0	0	0.00813053	0	0	0	0	0	0.12905	0	0	0	0	0	0	0
NDST1	ENSG00000070614	0.649938	0	0	0	0	0	0	0.0464709	0	0	0	0.0149391	0	0	0	0	0	0.0739214	0	0.373923	0	0	0	0	0	0	0	0	0	0	0	0	0.14303	0	0	0	0	0	0
AP3M2	ENSG00000070718	0	0	0	0	0	0	0	0.244179	0	0	0	0	0	0	0	0	0	0	0	0	0	0	0	0	0.224755	0.0403208	0.861166	0.273121	0.466012	0.322998	0.509424	0.256103	0.243023	0.119007	0	0	0	0	0
CNGB1	ENSG00000070729	0	0.0837112	0	0	0	0	0	0	0	0	0.143021	0	0	0	0	0	0	0	0.283405	0	0	0	0	0	0	0	0	0	0	0	0	0	0	0	0.0917789	0	0.69873	0.495416	0
ST6GALNAC2	ENSG00000070731	0	0.209828	0	0.0109562	0	0	0.0924517	0.512582	0	0	0	0	0	0	0	0	0	0	0.26096	0.133661	0	0	0	0	0	0	0	0	0	0	0	0	0	0	0	0	0.427263	0.571739	0
PABPC1	ENSG00000070756	0	0	0	0	0.0890546	0	0	0	0	0	0.162112	0	0	0	0	0.179216	0.148066	0	0.221606	0.200595	0	0	0	0	0	0	0.17869	0	0	0	0	0	0	0	0.229507	0.225712	0.217421	0.219995	0.200049
TESK2	ENSG00000070759	0	0.0365975	0.0635978	0	0.219358	0.0549052	0.128426	0.0193975	0.0700256	0	0	0	0	0	0	0	0	0	0	0.0183445	0	0	0	0	0	0	0	0	0	0	0	0	0	0	0	0	0	0	0
CFAP20	ENSG00000070761	0.093116	0	0.299204	0.0318072	0	0	0	0.431031	0	0	0	0.15318	0.192908	0	0	0	0	0.257498	0	0	0	0	0.0600166	0.0271387	0.0925448	0	0.285889	0.32713	0.473301	0.0208679	0.198228	0	0.364842	0.0876209	0	0	0	0	0
CSNK2A2	ENSG00000070770	0	0	0	0	0	0	0	0	0	0	0	0	0	0	0	0	0	0.149977	0.00296083	0.170945	0	0.0498884	0	0	0	0	0	0	0	0	0	0	0	0	0	0	0	0	0
PTPN21	ENSG00000070778	0.811326	0.394645	0.405529	0.391066	0	0	0.312666	0.535586	0.439774	0	0	0.4287	0.447571	0.426905	0.394487	0	0	0.415616	0	0	0	0.337476	0	0.158835	0.444477	0.300573	0	0	0	0.338823	0.365969	0.367877	0	0.31473	0	0	0	0	0
EIF2B3	ENSG00000070785	0	0.315674	0.251207	0	0	0	0.0753082	0.055104	0.10376	0	0	0.129789	0	0	0	0	0	0	0	0.343798	0	0.125935	0	0	0	0	0	0	0	0	0	0	0	0	0	0	0	0	0
CAMK2A	ENSG00000070808	0	0.1442	0.297231	0.279724	0	0	0.136626	0	0	0.321728	0	0	0.507433	0.203139	0	0	0	0	0	0	0	0.549825	0	0.388321	0	0.271474	0	0	0	0	0	0	0.027841	0	0	0.0419779	0	0	0
TCOF1	ENSG00000070814	0	0.101549	0.0228859	0	0.22604	0	0	0	0	0.51093	0.406234	0	0	0	0	0	0	0	0.251889	0.316588	0	0	0	0	0	0	0	0	0	0	0	0	0	0	0.621209	0.655511	0	0	0.284584
CDC42	ENSG00000070831	0	0	0	0	0	0	0	0	0	0.0052592	0	0	0	0	0	0	0	0	0.144777	0.334505	0	0	0	0	0	0	0	0	0	0	0	0	0	0	0	0	0	0.124905	0
OSBPL3	ENSG00000070882	0	0.133692	0	0.234623	0.200081	0.571672	0.0044235	0.385988	0.0323106	0.244215	0.131969	0	0	0	0	0	0	0	0	0.300385	0	0	0	0	0	0	0	0	0.102794	0	0	0	0	0	0.296319	0.356176	0	0	0.185778
SLC12A3	ENSG00000070915	0	0	0	0	0.186197	0.0536708	0.00449601	0	0	0.0805352	0.415147	0	0	0	0	0	0.074632	0	0.0177966	0	0	0	0	0	0	0	0	0	0	0	0	0	0	0	0.469109	0.247932	0	0	0.833142
RAD18	ENSG00000070950	0.142325	0.0829218	0.227225	0.114329	0.0785406	0	0.429356	0.131802	0.274024	0	0.0409516	0	0	0.273994	0.0180708	0.0980331	0	0	0	0	0	0	0.155221	0.0163102	0	0	0.00387704	0.0517745	0.265064	0	0	0	0	0	0	0	0	0	0.224245
ATP2B1	ENSG00000070961	0	0	0	0	0.0672732	0	0	0	0	0	0	0	0	0	0	0	0	0	0.315037	0.287228	0	0	0	0	0	0	0	0	0	0	0	0	0	0	0.0929587	0	0.657168	0.229602	0
TRPM5	ENSG00000070985	0	0.404569	0.463716	0	0.0874693	0	0	0.0230353	0.292879	0	0	0.294712	0.276714	0	0	0	0	0	0	0.120066	0	0	0	0	0.0766063	0	0	0	0	0.0943141	0	0.262615	0.0781064	0	0	0	0	0	0
NCK2	ENSG00000071051	0	0	0	0	0.361664	0	0	0.17787	0	0	0.21356	0	0	0	0	0.183037	0	0	0	0	0	0	0	0	0.282677	0	0.870479	0.482594	0.707788	0	0	0	0	0	0	0.0719831	0	0	0
MAP4K4	ENSG00000071054	0	0.0652506	0	0.198793	0.381318	0	0	0.0464528	0	0	0.224654	0.030353	0	0.0708371	0	0	0	0	0.283319	0	0	0.427392	0	0	0	0	0	0	0	0	0	0	0.0769018	0	0.191373	0.248219	0.375578	0.171847	0.191375
MGAT4A	ENSG00000071073	0	0	0	0	0	0	0	0	0	0	0	0	0	0	0	0	0	0	0	0	0	0	0.571836	0.108549	0	0	0.766619	0.478236	0	0.145891	0.25564	0.364149	0.133216	0.241966	0	0	0	0	0.0537032
RPL31	ENSG00000071082	0	0	0.027277	0	0.228028	0	0	0	0	0.131668	0.165683	0.190383	0.168201	0	0	0.232461	0.230229	0.193996	0	0.178307	0.182234	0	0.222371	0	0	0.178319	0.224384	0.239443	0	0	0	0	0.111429	0	0.221652	0.20654	0.0828513	0	0.116941
WDR1	ENSG00000071127	0	0	0	0.121761	0	0	0	0	0	0	0	0	0	0	0	0	0	0	0.129441	0.341174	0	0	0	0	0	0.145796	0	0	0	0	0.0208245	0	0	0	0	0.0066455	0.0249234	0	0
SNX13	ENSG00000071189	0	0.129803	0	0.0759673	0	0	0	0.149322	0	0	0	0	0	0	0	0	0	0.0963697	0.0332524	0.214996	0	0.0865826	0	0	0	0	0	0	0	0	0	0	0	0	0	0.0417549	0	0	0
ARHGAP10	ENSG00000071205	0	0	0	0	0	0	0	0	0	0	0.423875	0.411666	0.248559	0	0	0	0	0	0.357035	0.442618	0	0.0571747	0	0	0.243738	0.240364	0	0	0	0	0	0	0	0	0	0	0	0	0
RPS6KA2	ENSG00000071242	0.287165	0.519867	0.463656	0.246177	0	0	0	0.164412	0.325479	0	0	0	0	0	0	0	0.174512	0.373408	0.229538	0	0	0.181504	0	0	0.185293	0	0	0	0	0.32677	0.299284	0.344828	0.300519	0.2374	0.110453	0.0992119	0	0	0.381683
ING3	ENSG00000071243	0	0	0	0	0.140232	0	0	0	0	0	0	0	0	0	0	0	0	0	0	0.000104976	0	0	0.159721	0	0	0	0	0	0.140401	0	0	0	0	0	0	0	0	0.110315	0
VASH1	ENSG00000071246	0	0	0	0	0	0	0	0	0	0.339157	0	0	0	0	0	0	0	0	0.0946325	0.317317	0	0	0	0	0	0	0	0	0	0.255935	0	0.0601743	0	0	0.888893	0.736509	0	0	0
LMCD1	ENSG00000071282	0.2346	0	0	0.415903	0	0	0.000839349	0	0.219202	0	0.427319	0.459525	0.798553	0.579696	0.327949	0	0	0.435244	0	0	0	0.477079	0	0.395967	0.603647	0.729692	0	0	0	0.46402	0.435801	0.520079	0.545676	0.60421	0	0	0	0	0
BUD23	ENSG00000071462	0	0	0.26604	0.0390043	0	0.0813824	0.0781001	0.325611	0.0845828	0	0	0.161125	0	0	0.10395	0.149085	0	0	0	0	0	0.233884	0.170163	0	0	0.0637168	0	0.14471	0	0.0503962	0	0	0	0	0.1893	0.29862	0	0	0.12783
SEL1L	ENSG00000071537	0	0	0	0	0	0.275765	0	0	0	0	0	0	0	0	0	0	0	0	0.0626329	0.381358	0	0	0	0	0	0	0	0	0	0	0	0	0	0	0	0	0	0	0
TRIP13	ENSG00000071539	0	0	0.0756725	0	0	0	0	0.828995	0	0	0	0	0	0.070194	0	0	0	0	0	0	0	0	0	0.343702	0	0	0	0	0.0280464	0	0	0	0	0	0	0	0	0	0
ATP6AP1	ENSG00000071553	0	0	0	0	0	0	0	0	0	0	0	0	0	0	0	0	0	0	0.487352	0.568182	0	0	0	0	0	0	0	0	0	0	0	0	0	0	0	0	0	0	0
TCF3	ENSG00000071564	0	0	0	0.251188	0.465563	0.3731	0	0	0.207282	0	0	0	0	0.300933	0.205836	0	0	0	0	0	0	0.160576	0	0	0	0	0	0	0	0	0	0.0706733	0	0	0	0	0	0	0.154874
TRIB2	ENSG00000071575	0	0	0	0.19934	0	0	0.0410861	0.0539482	0	0	0	0.138727	0.00493259	0.111596	0.211321	0.125986	0	0.521624	0	0	0.112454	0	0.389142	0.0635784	0.657994	0.362602	0.327914	0.195605	0.360844	0.500095	0.432838	0.490632	0.293958	0.56237	0	0	0	0	0
DAZAP1	ENSG00000071626	0.025	0	0.0918836	0	0	0	0	0.09962	0.0148768	0	0	0	0	0	0	0	0	0	0	0.0331199	0	0	0	0	0	0	0	0	0	0	0	0	0	0.0236368	0	0	0.00408302	0	0
MBD3	ENSG00000071655	0.0975844	0.121992	0.282925	0.0234736	0	0	0	0	0.132816	0	0	0.0736625	0	0	0.000998203	0	0	0	0	0.104871	0	0.205049	0	0	0	0	0	0	0	0	0	0	0	0	0	0	0	0	0
HLTF	ENSG00000071794	0.0943539	0	0.130312	0	0	0	0.0420595	0.253429	0	0	0	0.112602	0.181849	0	0	0.139063	0	0.126044	0	0	0.367656	0.00321649	0.0421364	0	0	0.0724004	0	0.0155548	0	0.0245071	0.0246829	0	0	0	0	0	0	0	0.176514
FAM50A	ENSG00000071859	0.0684226	0	0	0	0	0	0	0	0	0	0	0	0	0	0	0	0	0	0.181509	0.291427	0	0	0	0	0	0.0410398	0	0	0	0	0	0	0	0	0	0	0	0	0
FAM3A	ENSG00000071889	0.19896	0	0.137754	0.0340362	0	0	0	0.0934575	0	0	0	0.207334	0.013318	0.161452	0	0	0	0.00549515	0	0.141717	0	0	0	0	0	0	0	0	0	0	0.00412262	0	0	0	0	0	0	0	0
CPSF1	ENSG00000071894	0.0805006	0	0	0	0	0	0	0.0227838	0	0	0	0	0	0	0	0	0	0	0	0.14652	0	0	0	0	0	0	0	0	0.0124642	0	0	0	0	0	0	0	0	0	0
MYO3B	ENSG00000071909	0	0.0431459	0.0254902	0.584323	0.0132099	0.112347	0	0.170087	0.14771	0	0	0	0	0.0101411	0	0	0	0	0	0	0	0.0410731	0	0	0	0	0	0.0917004	0	0	0	0	0	0	0	0	0	0	0
CYBRD1	ENSG00000071967	0.653208	0.177731	0.504009	0.017655	0	0	0.276247	0	0.369364	0.332434	0.138789	0.726219	0.601843	0.502846	0.047262	0	0	0.238812	0.14472	0	0	0.518077	0	0	0.102479	0.358587	0	0	0	0.374445	0.0263214	0.033018	0	0.223951	0.223657	0	0	0.243345	0
CDH19	ENSG00000071991	0	0.0108372	0	0	0	0	0	0	0.0322824	0	0	0.0358222	0	0	0	0	0	0.00795704	0	0	0	0	0	0	0.946907	0.378253	0	0	0.134513	0	0	0	0	0.193747	0	0	0	0	0
PDCD2	ENSG00000071994	0	0	0	0	0	0	0	0	0	0	0	0.0645873	0	0	0	0	0	0	0	0.0357443	0	0	0.161939	0	0	0	0	0.107087	0	0	0	0	0	0	0.100907	0.0431075	0	0	0
SLC6A15	ENSG00000072041	0	0	0.44573	0	0	0	0.0869765	0	0.173883	0.115512	0	0	0.617411	0	0	0.228235	0.0603448	0.170825	0	0	0	0.123315	0.164691	0	0	0	0	0	0	0	0	0.0208582	0	0	0.424468	0.229442	0	0	0.0590332
PRKACA	ENSG00000072062	0	0	0	0	0	0	0	0.00391923	0	0	0	0	0	0	0	0	0	0	0.223913	0.0791256	0	0	0	0	0	0	0	0	0	0	0	0	0	0	0.160623	0	0.503865	0.270635	0
ADGRL1	ENSG00000072071	0.273763	0.329315	0.313875	0.154432	0	0	0.11461	0.40992	0.343072	0	0	0.241639	0.0790507	0.203156	0	0.0631421	0.0498973	0.363535	0	0	0.176977	0.461292	0.271912	0	0	0	0	0	0	0.351204	0	0.0836757	0.319353	0.208722	0.127706	0.369158	0	0	0.352392
SPP2	ENSG00000072080	0	0	0	0.13197	0	0	0	0.176025	0.0547529	0	0.0116122	0	0	0	0	0	0.619098	0	0	0	0	0.165635	0	0	0.538003	0.0314967	0	0	0	0	0	0	0	0	0	0.0992834	0	0.0947951	0.639765
ACTN1	ENSG00000072110	0	0	0	0.152023	0	0	0	0	0	0	0.167674	0	0	0.284403	0	0	0	0.339887	0.360429	0.423758	0	0.0731915	0	0	0.114408	0.399548	0	0	0	0	0	0	0.207903	0.205724	0	0.340721	0.0683055	0	0
ZFYVE26	ENSG00000072121	0	0	0	0	0	0	0	0	0	0	0	0	0	0	0	0	0	0	0.00721227	0.493701	0	0	0	0	0	0	0	0	0	0	0	0	0	0	0	0	0	0	0
RPS6KA6	ENSG00000072133	0.111873	0.587663	0.35934	0.267593	0.487612	0	0.343328	0.53462	0.378176	0.305303	0.361106	0.362422	0	0.109831	0.112065	0	0.401221	0.37259	0	0	0	0.441037	0	0.512101	0	0	0	0	0	0	0	0.0324344	0	0	0	0.409096	0	0	0
EPN2	ENSG00000072134	0.467526	0.446917	0.399533	0.37875	0.37205	0.207232	0.343856	0.378601	0.450274	0	0	0.287815	0	0	0.296802	0	0	0.459807	0	0.033881	0	0.400104	0	0	0.0687806	0.269	0	0	0	0.131795	0.340389	0.429259	0.252124	0.110158	0	0	0	0	0
PTPN18	ENSG00000072135	0	0	0	0	0	0	0	0	0	0	0	0	0	0	0	0	0	0	0	0.315174	0	0	0	0	0	0	0	0	0	0	0	0	0	0	0.0892575	0	0.0629114	0.676811	0
LIMS2	ENSG00000072163	0.424129	0	0	0.230581	0	0	0	0	0	0	0	0.264623	0	0	0	0	0	0.491945	0	0.208771	0	0	0	0	0.0875805	0.60686	0	0	0	0.770355	0.603258	0.890349	0.577726	0.805813	0	0	0	0	0
ASIC4	ENSG00000072182	0	0.0573552	0.187349	0	0	0	0.0757512	0	0.189543	0	0	0.279168	0.0689655	0.59349	0.135383	0	0	0	0	0	0.780656	0.566487	0	0	0	0.72085	0	0	0.0580429	0	0	0	0.24199	0	0	0	0	0	0.0967391
SPEG	ENSG00000072195	0	0.0216745	0.0894564	0	0	0	0.0828857	0	0.24838	0	0	0	0	0.274181	0	0	0	0	0	0	0	0.837411	0	0	0	0.965855	0	0	0	0.134827	0	0.014886	0.0228578	0	0	0	0	0	0
LNX1	ENSG00000072201	0	0	0	0	0	0	0	0.228374	0.331652	0	0	0.0172371	0	0	0.411388	0	0	0.528924	0	0	0	0.0531115	0	0.349532	0.349082	0	0	0	0	0	0.404257	0.2073	0.707934	0	0	0	0	0	0.0701993
ALDH3A2	ENSG00000072210	0.67402	0.149913	0.159913	0.144186	0	0	0.416301	0.102766	0.404632	0	0	0	0	0	0.0479637	0	0	0	0	0.419866	0	0	0	0	0	0	0	0	0	0	0	0	0	0	0	0	0	0	0
TFRC	ENSG00000072274	0	0	0	0	0	0	0	0	0	0	0	0	0	0	0	0	0	0	0.527188	0.511163	0	0	0	0	0	0	0	0	0	0	0	0	0	0	0	0	0.485834	0.384218	0
SREBF1	ENSG00000072310	0.178217	0.0106036	0.366074	0.157348	0	0	0	0.158471	0.322689	0	0	0.463669	0	0	0.345527	0	0	0	0.0814863	0	0	0	0	0	0	0	0	0	0	0	0	0	0	0	0.0483588	0.0535168	0	0	0
TRPC5	ENSG00000072315	0	0.0689403	0.062978	0.186475	0.0872574	0	0	0.166528	0	0	0	0	0	0	0	0.100413	0	0.0410675	0.0460235	0	0	0	0	0	0	0	0	0	0	0	0	0	0	0	0	0	0	0	0
AFF4	ENSG00000072364	0	0.128041	0	0	0	0	0	0	0.0972513	0	0	0	0	0	0	0	0	0	0.216978	0.272027	0	0	0	0	0	0	0	0	0	0.00290216	0	0	0	0	0.144813	0	0	0	0.149729
UBE2D1	ENSG00000072401	0	0	0	0	0	0	0	0	0	0.223728	0	0	0	0	0	0	0	0	0.297614	0.0992987	0	0	0	0	0	0	0	0	0	0	0	0	0	0	0.178107	0	0.5922	0.239488	0
MPP5	ENSG00000072415	0.319769	0.358348	0.294834	0.124295	0	0	0.153807	0.331749	0.223645	0	0	0.19437	0.0346925	0.00288029	0.0621382	0	0	0.154712	0	0.231675	0	0.338579	0	0	0	0	0	0	0	0.0374977	0	0	0.130355	0.0915237	0	0	0	0	0
RHOBTB1	ENSG00000072422	0.4446	0.225948	0.261818	0.223678	0	0	0	0.499016	0.0958162	0	0	0	0.332505	0	0	0	0	0.167733	0	0.149722	0	0	0	0	0	0	0	0	0	0	0.354181	0.109395	0	0.0830207	0	0	0	0	0
SMC1A	ENSG00000072501	0	0	0	0	0.186242	0	0	0	0	0	0	0	0	0	0	0	0	0	0	0	0	0.0020021	0.0807614	0	0	0	0.0916644	0	0.0557307	0	0	0	0	0	0	0	0	0	0.103162
HSD17B10	ENSG00000072506	0	0	0	0	0	0	0	0	0	0	0	0.220745	0	0.14645	0	0	0	0.134193	0	0.144592	0	0	0	0.00424071	0	0.0506637	0	0	0	0	0	0	0	0	0.110014	0	0	0.00792946	0
MARK2	ENSG00000072518	0	0.0106701	0	0	0	0	0	0.0212397	0	0	0	0	0	0	0	0	0	0	0.0725782	0	0	0	0	0	0	0	0	0	0	0	0	0	0	0	0	0	0.150646	0.6122	0
HMMR	ENSG00000072571	0	0.0548329	0.086373	0	0	0.432687	0	0.0943534	0	0	0	0	0	0	0	0	0	0	0	0.143896	0	0	0	0	0	0	0	0	0	0	0	0	0	0	0	0	0	0	0
CHFR	ENSG00000072609	0	0	0	0	0	0	0	0	0	0	0	0	0	0	0	0	0	0	0.0135894	0.119544	0	0	0.0819627	0	0	0	0	0	0	0	0	0	0	0	0	0	0	0.0723801	0
TRHDE	ENSG00000072657	0	0	0	0	0	0	0	0	0	0	0	0.00874537	0.414974	0	0	0	0	0	0	0.749662	0	0	0	0	0	0	0	0	0	0	0	0	0	0	0	0	0	0	0
P4HA2	ENSG00000072682	0.508244	0	0	0.00884517	0	0	0.141298	0.608366	0	0	0	0.550165	0.236164	0.480199	0.176963	0	0	0	0	0	0	0.369897	0	0	0	0	0	0	0	0	0	0	0.0259417	0	0	0	0.255562	0	0
FCGR2B	ENSG00000072694	0	0	0	0	0.580037	0.206735	0	0	0	0.822306	0	0	0	0	0	0	0	0	0.865525	0	0	0	0	0	0	0	0	0	0	0	0	0	0	0	0.988162	0	0.0535789	0	0
NFATC3	ENSG00000072736	0.301459	0.440784	0.248245	0	0	0	0.206225	0.148726	0.248267	0	0	0	0	0	0	0.0970935	0.0174598	0.00660587	0	0	0	0	0.404142	0	0	0	0	0.167621	0	0	0	0	0	0	0	0	0	0	0
TRNT1	ENSG00000072756	0	0	0	0	0	0	0	0	0	0	0	0.010248	0	0	0	0	0	0.228555	0	0.0159301	0	0.0590966	0	0	0	0	0	0.0245395	0	0.0933757	0.133404	0.0992858	0.231378	0.0371592	0	0	0	0	0.0180856
ACADVL	ENSG00000072778	0.078376	0	0	0.0674033	0	0	0	0	0	0	0	0	0	0	0	0	0	0	0.131795	0.408586	0	0	0	0	0	0	0	0	0	0	0	0	0	0	0	0	0	0	0
STK10	ENSG00000072786	0	0	0	0	0	0	0	0	0	0	0	0	0	0	0	0	0	0	0.239846	0.103836	0	0	0.334106	0	0	0	0	0	0	0	0	0	0	0	0	0	0.397108	0.416223	0
FBXW11	ENSG00000072803	0.147235	0.410347	0.311521	0.100595	0.260083	0	0.159246	0	0.253334	0.174587	0	0	0	0	0	0	0	0	0.0601275	0	0	0.156492	0	0.0874394	0	0	0	0	0.169413	0.0846232	0	0	0.0726551	0.0627748	0.268004	0.118502	0	0	0.425696
ACAP1	ENSG00000072818	0	0	0	0	0.544802	0	0	0.226333	0	0	0	0	0	0	0	0.725007	0.510204	0	0	0	0	0	0.519519	0	0	0	0.753105	0.742446	0.59037	0	0	0	0	0	0.0657609	0	0	0	0.025529
CRMP1	ENSG00000072832	0.394096	0	0.257092	0.148387	0	0	0.303347	0.262954	0.192302	0	0	0.433628	0.368548	0.572485	0	0	0	0.16997	0	0	0	0.415443	0	0.747289	0.460208	0.172669	0.139688	0	0	0.325366	0.408532	0.403831	0	0.260449	0	0	0	0	0
EVC	ENSG00000072840	0.300987	0.23829	0.223501	0.220608	0.129795	0	0.272498	0.25679	0.298592	0.151364	0	0.38288	0.319505	0.4699	0.134728	0	0	0.245792	0	0	0	0.342953	0	0.24863	0.236909	0.122294	0.084453	0	0.269534	0.0622663	0	0.28846	0	0	0	0	0	0	0
DERL2	ENSG00000072849	0	0	0	0	0	0.108207	0	0	0	0	0	0.0578856	0	0	0	0.0492358	0	0	0	0	0	0	0.140455	0	0	0	0	0.0907457	0	0	0	0	0	0	0	0	0	0	0
SIDT1	ENSG00000072858	0	0	0	0	0.754078	0	0	0.49235	0	0	0	0	0	0	0.149144	0.634429	0.390185	0	0	0	0	0	0.791061	0	0	0	0.47728	0.672645	0.450614	0	0	0	0	0	0	0	0	0	0.624543
NDE1	ENSG00000072864	0	0	0	0	0.241308	0	0.290307	0.21448	0	0	0.796728	0	0	0	0	0.0909546	0.0858439	0	0	0	0	0	0.299034	0	0	0.13031	0.13812	0.127471	0.191905	0	0.0120507	0	0	0	0	0	0	0.187382	0
MRVI1	ENSG00000072952	0	0.215382	0	0.103878	0	0	0	0.694126	0	0	0	0	0.42785	0.269174	0	0	0	0	0	0	0	0.289538	0	0.0284418	0.499693	0.758654	0	0	0	0	0	0	0	0.041464	0	0	0	0	0
TMEM38A	ENSG00000072954	0	0.186538	0	0	0	0.142402	0.25021	0.196419	0.00471046	0.0170514	0	0.489185	0.212159	0	0.070219	0	0.081663	0	0	0	0	0	0	0	0	0	0	0	0	0.364999	0.372929	0.171958	0.0706736	0.0837678	0	0	0	0	0.0435426
AP1M1	ENSG00000072958	0.0377183	0	0	0	0	0	0	0	0	0	0	0.0934882	0	0	0	0	0	0	0	0.118072	0	0	0	0	0	0	0	0	0	0	0	0	0	0	0	0	0	0.31123	0
PVR	ENSG00000073008	0.10982	0	0	0	0	0	0	0	0	0	0.0112694	0	0	0	0	0	0	0.158214	0	0.679272	0	0	0	0	0	0	0	0	0	0.0667082	0	0	0	0	0	0	0	0	0
XRCC1	ENSG00000073050	0	0	0	0.152398	0	0	0	0.341496	0	0	0	0	0	0	0	0	0	0	0.0392438	0.0192368	0	0	0	0.250076	0	0	0	0	0	0	0	0	0	0	0	0	0	0	0
SCARB1	ENSG00000073060	0	0	0	0	0	0	0.0669688	0	0.129068	0	0.0107113	0	0	0	0	0	0	0	0.26811	0.157201	0	0.504944	0	0.165623	0	0	0	0	0	0	0.0581924	0.0376554	0.0778711	0	0	0.584361	0	0	0
CYP2W1	ENSG00000073067	0	0	0	0	0	0.0779988	0.938375	0.644235	0.119709	0	0	0	0	0	0	0	0	0	0	0	0	0	0	0	0	0	0	0	0	0	0.653347	0	0	0	0	0	0	0	0
MCM2	ENSG00000073111	0	0	0.0202312	0.0607487	0.150248	0	0.0665479	0.269026	0	0	0	0	0	0	0	0	0	0	0	0.00181083	0	0	0.0312789	0	0	0	0	0	0.413533	0	0	0	0	0	0	0	0	0	0
MOV10L1	ENSG00000073146	0.0199069	0.0454062	0.0208426	0.0089867	0	0	0	0.16582	0	0	0	0	0.0819183	0	0	0	0	0.332596	0	0	0	0	0	0	0	0.129747	0	0	0	0.0326147	0	0	0	0.333572	0	0	0	0	0
PANX2	ENSG00000073150	0.128791	0	0	0	0	0	0	0.45404	0	0	0	0	0.129767	0.146874	0	0	0	0	0.0574316	0	0	0	0	0	0	0	0	0	0	0	0	0	0	0	0.157661	0.532248	0.455747	0	0.728213
SELENOO	ENSG00000073169	0.103434	0	0	0	0.0788551	0	0	0	0	0	0	0	0	0	0	0	0	0	0.0920367	0	0	0.0608507	0	0	0	0	0	0	0	0	0	0	0	0	0.246963	0.137481	0.17113	0.120718	0.180155
TP63	ENSG00000073282	0	0.305255	0.187776	0.813845	0.416648	0.181872	0.800545	0	0.164997	0	0.298996	0	0	0	0	0	0	0.390185	0	0.121195	0	0	0	0	0	0	0	0	0.238436	0	0.00872093	0	0	0	0	0	0	0	0
ALPK1	ENSG00000073331	0	0.196109	0.076771	0	0	0	0	0.395151	0	0	0.144249	0	0	0	0	0	0	0	0	0.384011	0	0	0	0	0	0	0	0	0	0	0	0	0	0	0	0	0	0.0485917	0
LLGL2	ENSG00000073350	0.666185	0.524057	0.435545	0.595354	0	0	0.352445	0.513683	0.416371	0	0	0	0	0	0.437054	0	0	0	0	0	0.121426	0	0.442882	0.117805	0	0	0	0.263144	0	0	0	0	0	0	0	0	0	0	0.382982
PDE8A	ENSG00000073417	0	0	0	0	0	0	0	0	0	0.0231968	0	0	0	0	0	0	0	0	0.226409	0.436233	0.518361	0	0	0	0	0	0	0	0	0	0	0	0	0	0	0	0	0.13239	0
CLCN4	ENSG00000073464	0.0576834	0.0524611	0	0	0	0	0	0.0182055	0	0	0	0	0	0	0	0	0	0	0	0.309748	0	0	0	0	0	0	0	0	0	0.297759	0.361909	0.160207	0	0	0	0.2332	0	0	0
NLE1	ENSG00000073536	0	0	0.00992108	0.0992075	0	0	0.192897	0	0.103874	0	0	0.430266	0	0.104189	0	0	0	0	0	0.0583141	0	0.464293	0	0	0	0	0	0	0	0.0384719	0	0	0	0	0	0	0	0	0
SDHA	ENSG00000073578	0.0131257	0	0	0	0	0	0	0.131182	0	0	0	0.0938512	0	0	0	0	0	0	0	0.0128071	0	0	0.111994	0	0	0	0	0.0600854	0.0609599	0.00488299	0	0	0	0	0	0.10227	0	0	0
SMARCE1	ENSG00000073584	0.0981374	0	0	0	0.02961	0	0	0.0627077	0	0	0	0.306016	0	0	0	0	0	0.274335	0	0.0582616	0	0	0.0705045	0	0.0363254	0.127046	0	0	0.113825	0	0.094186	0.0778613	0.0777326	0	0	0	0	0	0
FNDC8	ENSG00000073598	0	0.0925994	0.327676	0	0	0	0.0615243	0	0.189179	0	0	0.50144	0.0979007	0	0	0	0	0.352387	0	0	0	0.474326	0	0	0.739254	0.610513	0	0	0	0.100654	0	0	0	0	0	0	0	0	0
GSDMB	ENSG00000073605	0.360369	0.415921	0.518926	0.430806	0	0.439608	0.0537744	0.262508	0.524149	0.0874432	0.00134852	0	0	0	0.224293	0	0	0	0	0	0	0	0	0	0	0	0.322937	0.254685	0.27926	0	0	0	0	0	0	0	0	0	0.212197
KDM5A	ENSG00000073614	0	0	0	0.0963348	0.160361	0	0	0	0	0	0	0	0	0	0	0.132674	0	0	0	0	0	0	0.188597	0	0	0	0.108142	0.161388	0	0	0	0	0	0	0.0264613	0.145025	0	0.133786	0.174828
ADAM11	ENSG00000073670	0.307549	0	0.0824811	0	0	0	0.0055397	0.00141618	0	0	0	0	0	0.0266314	0.178132	0	0	0	0	0	0	0	0	0	0.542241	0	0	0.264284	0	0	0	0	0	0.462494	0	0	0	0.032289	0
PPP2R3A	ENSG00000073711	0.181323	0.514474	0.40058	0.226506	0	0	0.0922045	0.171135	0.262887	0.111852	0	0	0	0.172817	0	0	0	0	0	0.421083	0	0.0494289	0	0	0	0	0	0	0	0	0	0	0.0924114	0	0	0	0	0	0
FERMT2	ENSG00000073712	0.531394	0.456687	0.458572	0.409378	0	0	0.476237	0.271181	0.465348	0	0	0.57017	0.44041	0.466867	0.389637	0	0	0.448762	0	0	0.522318	0.452438	0	0.082984	0.532931	0.447037	0	0	0	0.450155	0.465655	0.484626	0.458887	0.449214	0	0	0	0	0
ABCB11	ENSG00000073734	0	0	0	0	0	0	0.337093	0.142261	0	0.374488	0	0	0	0	0	0	0	0	0	0	0	0	0	0	0.296065	0	0.0811734	0	0	0	0	0	0	0	0	0	0	0	0
DHRS9	ENSG00000073737	0	0	0	0	0	0	0	0.693693	0	0.0560142	0	0	0	0	0.643407	0	0	0	0.280016	0.272181	0.801024	0	0	0	0	0	0	0	0	0	0	0	0	0	0	0	0	0	0
CD5L	ENSG00000073754	0	0	0	0	0	0	0	0	0	0	0	0	0	0	0	0	0	0	0.131303	0.913835	0	0	0	0	0	0	0	0	0	0	0	0	0	0	0	0	0	0	0
PTGS2	ENSG00000073756	0.486085	0.0430129	0.248394	0.650069	0	0	0.0665337	0	0.393534	0.266742	0	0.365241	0.283354	0	0	0	0	0	0.279055	0	0.840464	0.208055	0	0	0	0	0	0	0	0.444794	0	0	0.249677	0.37418	0.306365	0	0.442083	0	0
IGF2BP2	ENSG00000073792	0.146071	0.312972	0.201094	0.375333	0	0	0.338184	0.520142	0.407756	0	0.195409	0.400382	0.368673	0.371859	0.462013	0	0	0.205041	0.364207	0	0	0.605738	0	0	0.129753	0.0963496	0	0	0	0.314789	0.292353	0.305361	0.274723	0.298198	0.184634	0.0977417	0.305346	0.158335	0.0144562
MAP3K13	ENSG00000073803	0.256165	0.500356	0.456222	0.341037	0	0	0.253823	0.451869	0.38311	0	0.559773	0	0	0	0.338699	0	0	0	0	0	0	0.102599	0	0.131011	0	0.0970686	0	0	0	0.117791	0	0.0690966	0.21245	0.249345	0.389148	0.434861	0	0	0
ST6GAL1	ENSG00000073849	0.343026	0.218927	0.0826607	0.183843	0.802454	0.738544	0.163485	0.342797	0.152736	0	0.048819	0	0	0	0.382953	0	0	0.40485	0	0	0	0.243203	0.173731	0	0	0	0.190692	0.214764	0.103152	0.324015	0.244313	0.283549	0.316525	0.492747	0.139194	0	0	0	0.122662
TBX21	ENSG00000073861	0	0	0	0	0	0	0	0	0	0	0	0	0	0	0	0.814856	0	0	0	0	0	0	0.942329	0.496114	0	0	0.660588	0.879901	0	0	0	0	0	0	0	0	0	0	0
FRY	ENSG00000073910	0.144208	0	0	0.0237842	0	0	0	0.241129	0.0364656	0	0	0	0	0	0	0	0.0351763	0.247964	0.0538263	0.230645	0	0	0	0	0	0.226249	0	0	0	0.146167	0.582678	0.0190595	0.0834564	0.111148	0	0.476252	0.100289	0.168041	0
PICALM	ENSG00000073921	0	0	0	0	0	0	0	0	0	0.131386	0	0	0	0	0	0	0	0	0.213787	0.217916	0.101887	0	0	0	0	0	0	0	0.202077	0.0303114	0	0	0.141156	0.144294	0.237844	0.235298	0.208915	0.196524	0
NSF	ENSG00000073969	0	0	0	0	0.638391	0	0	0	0	0.351636	0	0	0	0	0	0	0	0	0.0730337	0.0637518	0	0	0	0.103342	0	0	0	0	0.241077	0	0	0	0	0	0.296672	0	0	0.159921	0.050689
GLI2	ENSG00000074047	0	0.0510738	0	0.294122	0	0	0.156442	0.194936	0.0668711	0.211512	0	0.661078	0.642103	0.674134	0.277818	0	0	0	0	0	0	0.612758	0	0.478573	0	0.18077	0	0	0	0	0.00369979	0	0	0	0	0	0	0	0
CLASP1	ENSG00000074054	0	0.0559101	0	0.0819578	0	0	0.179985	0.163399	0	0	0	0	0	0	0	0.332089	0.120592	0	0.0586092	0	0	0	0.331501	0	0	0	0.206245	0.212489	0.207378	0	0	0	0	0	0	0	0	0	0.104146
MRPS34	ENSG00000074071	0.128289	0	0.140081	0	0	0	0	0	0	0	0	0.0154976	0	0	0	0	0	0.0698878	0	0.107207	0	0	0	0.0737581	0	0	0	0	0	0	0	0	0	0	0	0	0	0	0
NOTCH3	ENSG00000074181	0.0672285	0.0518807	0.224428	0.428246	0	0	0.325694	0.00623835	0.447179	0	0	0	0.365358	0.387426	0.452937	0	0	0	0.140156	0	0	0	0	0	0.912051	0.84888	0	0	0	0	0	0	0	0	0	0	0.364779	0.405022	0
CLNS1A	ENSG00000074201	0	0	0	0	0.107072	0	0	0.0331961	0	0.053719	0.235854	0.0338993	0	0	0	0	0	0	0	0	0	0	0	0.152501	0	0.0215708	0.182983	0	0.173424	0	0	0	0	0	0.349133	0.147444	0	0.128013	0
PPP2R2C	ENSG00000074211	0.064485	0.00753497	0	0	0	0	0	0.2534	0.439926	0	0	0.101789	0	0	0	0	0	0	0	0	0	0.282809	0	0.340992	0	0	0	0	0	0	0	0	0.145222	0	0.00578122	0	0	0	0
TEAD2	ENSG00000074219	0.0774326	0	0.0751445	0.370066	0.142427	0	0	0.126646	0.290446	0.106331	0	0.339132	0.173448	0.432878	0.287906	0	0	0.645376	0	0	0	0.0711204	0	0	0.379518	0.399518	0	0	0	0.660874	0.51826	0.75781	0.728228	0.582864	0	0	0	0	0
EED	ENSG00000074266	0	0	0	0	0.198525	0	0	0	0	0	0.148954	0	0	0	0	0	0	0	0	0	0	0	0	0	0	0	0.51559	0.2791	0.686939	0	0	0	0	0	0.195295	0.484158	0	0	0
CDHR2	ENSG00000074276	0.0238359	0	0	0	0	0	0.212742	0.320264	0	0	0	0	0	0.0402557	0	0	0	0	0	0	0	0	0	0.671365	0	0	0	0	0	0	0	0	0	0.0227396	0	0	0	0	0
TSG101	ENSG00000074319	0	0	0	0	0	0	0	0.0848143	0	0	0	0	0	0	0	0.00989727	0	0	0	0.261616	0	0	0	0	0	0	0	0	0	0	0	0	0	0	0	0	0	0	0
NCBP3	ENSG00000074356	0.0324214	0	0	0	0	0	0	0.21776	0	0	0	0	0	0	0	0.0833125	0	0	0	0	0	0.0229093	0	0	0	0	0	0	0	0	0	0	0.0698855	0	0	0	0	0	0
ATP2A3	ENSG00000074370	0	0	0	0	0.77166	0.396062	0	0.297082	0	0	0	0	0	0	0	0	0	0	0.0749022	0	0.777998	0	0.198358	0	0	0	0.0596095	0.206211	0.0262894	0	0.15978	0	0	0	0	0	0.300827	0	0.517983
CA12	ENSG00000074410	0	0.535752	0.571441	0	0	0	0.0111214	0	0	0	0	0.330251	0	0.283337	0.188431	0	0	0	0.266122	0	0	0.777309	0	0	0	0	0	0	0	0	0	0	0	0	0	0	0	0	0
MGLL	ENSG00000074416	0.636109	0.567566	0.511417	0.35832	0	0	0.17016	0.26479	0.114859	0	0.59807	0	0	0	0	0	0	0.285627	0.00265715	0.389873	0	0.0867796	0	0	0	0	0	0	0	0	0	0	0.152049	0	0	0	0	0	0
NTN4	ENSG00000074527	0.394934	0.650039	0.63759	0.458835	0	0	0.420068	0.524451	0.525924	0	0	0.434212	0	0	0.432835	0	0	0.374808	0	0	0	0.00676559	0	0.148153	0.412131	0.428533	0	0	0	0.284066	0.49464	0.430087	0.383443	0.402612	0	0	0	0	0
BCS1L	ENSG00000074582	0.261478	0	0	0.126076	0	0	0	0.135971	0.0665072	0	0	0.307117	0.19039	0	0.218674	0	0	0.151566	0	0	0	0	0	0.254294	0.10257	0	0	0	0	0	0.432056	0.124678	0.00216661	0	0.0828289	0	0	0	0
NUAK1	ENSG00000074590	0	0	0	0.41387	0	0	0.490077	0.0816672	0.175049	0	0	0.184002	0.603476	0.410756	0.0854254	0	0	0.409708	0	0	0	0	0.3174	0.269672	0.39763	0.415824	0	0.0779737	0	0.805467	0	0.557684	0.698611	0.896311	0	0	0	0	0
DPP8	ENSG00000074603	0.00657742	0	0	0	0	0	0	0.0533882	0	0	0	0	0	0	0	0	0	0.0535192	0	0.0915127	0	0	0.193985	0	0	0	0	0	0	0	0	0	0	0	0	0	0	0	0
SLC24A1	ENSG00000074621	0	0.250837	0.0865199	0	0.456836	0	0.0560914	0	0.0520979	0.043809	0.0591184	0	0	0	0	0	0.0371448	0.3264	0	0.0109962	0.127716	0	0	0.00413372	0	0	0.0650097	0	0	0	0.0704017	0	0.0435746	0.0632146	0.294725	0.273872	0	0	0
ZNF532	ENSG00000074657	0.0633586	0.0841311	0.0271695	0.309489	0.4377	0.310656	0.140344	0.262305	0.287978	0	0.259353	0.322821	0.240343	0.324346	0.241927	0	0	0.30133	0	0	0	0.304907	0	0.154484	0	0.318265	0	0	0	0.308669	0.320706	0.4108	0.25802	0.0972405	0.0508162	0	0	0	0
SCARF1	ENSG00000074660	0.00360885	0	0.0444058	0.175898	0	0	0	0	0	0.559575	0	0	0	0	0	0	0	0.565932	0.118123	0	0	0	0	0	0	0	0	0	0	0.432574	0.254258	0.556161	0.655177	0.439714	0.38666	0.544544	0	0	0
LMAN1	ENSG00000074695	0.158644	0	0.256758	0.15494	0	0.461568	0.070087	0.255915	0.0515458	0	0	0.349052	0.17671	0.261504	0.0875923	0	0	0.203413	0	0.238635	0	0.293485	0	0	0	0	0	0	0	0	0	0.129985	0.0250185	0.0280343	0	0	0	0	0
HACD3	ENSG00000074696	0.313578	0.00435447	0.30461	0.17497	0	0	0	0.303341	0.145107	0	0	0.227775	0.0555327	0.245196	0.15569	0	0	0.173387	0	0.110172	0	0.241044	0.0738311	0.135552	0	0	0	0.0718778	0	0.0944352	0	0	0.083041	0	0	0	0	0	0
IPCEF1	ENSG00000074706	0	0.139163	0.158416	0	0	0	0	0	0.190548	0.420933	0	0	0	0	0	0.0698446	0	0.336059	0	0	0	0	0.0923582	0.307445	0	0	0.325672	0.337753	0.305505	0.197168	0	0	0.21074	0.193064	0.227954	0	0	0	0
ZZEF1	ENSG00000074755	0	0	0	0	0	0	0	0	0	0	0	0	0	0	0	0	0	0	0.141838	0.113544	0	0	0	0	0	0	0	0	0	0	0	0	0	0	0	0	0	0.154846	0
ENO1	ENSG00000074800	0.113795	0	0.234146	0	0	0	0.108484	0	0	0	0.101414	0.135318	0	0	0	0	0	0	0.308458	0.17185	0	0.190035	0	0	0	0	0	0	0	0	0	0	0.120938	0	0.209628	0	0.150561	0	0
SLC12A1	ENSG00000074803	0	0	0	0	0	0	0.135071	0.580409	0.219403	0	0.252441	0.516326	0.305417	0.340127	0.0152485	0.00144074	0	0	0	0	0.0569223	0	0	0.134518	0	0	0	0	0	0.0236779	0	0.0411334	0	0	0	0	0	0	0
MYDGF	ENSG00000074842	0	0	0.00476911	0	0	0.271723	0	0	0	0	0	0.216352	0	0	0	0	0	0.0515316	0.230404	0.337605	0	0	0	0	0	0	0	0	0	0	0	0	0	0	0	0	0	0	0
ANO8	ENSG00000074855	0.387212	0	0	0.251241	0	0	0	0	0	0	0	0	0.113826	0.105923	0.310354	0	0	0	0	0.182291	0	0	0	0	0	0	0	0	0	0	0	0	0	0	0	0	0	0	0
TUBE1	ENSG00000074935	0	0	0	0.0960812	0	0	0	0.0534726	0	0.11219	0	0.171541	0.061904	0	0	0	0	0.140138	0	0.0444835	0	0.141023	0	0	0	0	0	0	0	0	0	0	0.320715	0	0	0	0	0	0
ARHGEF10L	ENSG00000074964	0	0	0	0	0	0	0	0	0.0301672	0	0	0.122283	0	0	0.229295	0	0	0	0.537679	0.473787	0	0	0	0	0	0.0522851	0	0	0	0	0	0	0	0	0	0	0	0	0
TXK	ENSG00000074966	0	0	0	0	0	0	0	0	0	0	0	0	0	0	0	0.930583	0.756094	0	0	0	0	0	0.900858	0	0	0	0.204907	0	0	0	0	0	0	0	0	0	0	0	0
WSCD2	ENSG00000075035	0.0714549	0.0134194	0	0.104939	0	0	0	0.0763711	0.206554	0	0	0.23913	0	0	0	0.0284722	0	0	0	0	0.83005	0	0	0.394151	0	0.274542	0	0	0.00469169	0	0	0	0	0.352085	0	0	0	0	0
KCNQ2	ENSG00000075043	0.244571	0.160575	0.0294575	0	0.262355	0	0.0545397	0	0.0926795	0	0	0	0	0.15526	0.0410278	0	0	0.257711	0	0	0.606152	0.0737678	0	0	0.50597	0	0	0	0	0.499742	0	0	0.0724681	0.0331619	0	0	0	0	0
TACR2	ENSG00000075073	0	0.165002	0.227003	0	0	0	0	0	0	0	0	0	0	0	0	0	0	0	0	0.214938	0	0	0	0	0	0.0381272	0	0	0	0	0.0161192	0	0	0	0	0	0	0	0
ACTR6	ENSG00000075089	0	0	0	0	0	0	0	0.326019	0	0	0	0	0	0	0	0.137372	0	0.0942359	0	0	0	0	0.0719368	0	0	0	0.0630712	0.125	0	0	0.0502643	0.155505	0	0	0	0	0	0	0
TIPIN	ENSG00000075131	0	0.0494615	0.203369	0	0.104511	0	0	0.0948703	0.103556	0.171617	0.0539687	0	0	0	0	0	0	0	0	0.0126233	0	0.0426021	0	0	0	0	0	0	0	0	0	0	0	0	0.0393189	0	0	0	0
SRI	ENSG00000075142	0.1422	0	0	0	0	0	0.0742567	0.411005	0	0	0	0.200815	0	0.0281278	0.12767	0	0	0.177686	0	0.125183	0	0	0	0.050838	0	0	0	0	0	0.0741662	0	0	0	0	0.0566087	0.0505763	0	0.110442	0
EIF4G3	ENSG00000075151	0	0.158722	0	0.0975328	0.164001	0	0	0.268566	0.1601	0.108753	0	0	0	0.145995	0	0	0	0.193821	0.179927	0.0401455	0	0.178614	0.183099	0.108441	0	0	0	0	0	0.0191634	0	0	0.187915	0	0.150211	0.111856	0.0267948	0	0.105438
NUP37	ENSG00000075188	0	0	0.00183415	0	0	0	0	0.150208	0	0	0	0.338709	0	0	0	0	0	0.122353	0	0.0529078	0	0	0	0	0	0	0	0	0	0.00262576	0	0	0	0	0	0	0	0	0
SEMA3A	ENSG00000075213	0.0321013	0	0	0.189454	0	0	0.291554	0.390282	0.137847	0	0	0.00890763	0.17822	0.410264	0.40434	0	0	0.86336	0	0	0	0.300215	0	0	0	0	0	0	0	0	0.520925	0.017622	0.36634	0	0	0	0	0	0
GTSE1	ENSG00000075218	0	0	0.00808693	0	0	0	0.321234	0.167856	0.211345	0	0	0.101527	0	0.368782	0.0673547	0.0440951	0	0.00716123	0	0.0894394	0	0	0.0743393	0	0	0	0	0	0	0	0	0	0	0	0	0	0	0	0
SEMA3C	ENSG00000075223	0	0	0	0.15442	0	0	0	0.335606	0	0	0	0.528308	0.242379	0	0	0	0	0	0.386054	0.524367	0	0.565901	0	0	0	0	0	0	0	0	0	0	0	0	0	0	0	0	0.0130413
TTC38	ENSG00000075234	0	0	0	0	0	0	0	0.0207045	0	0	0	0	0	0	0	0.184648	0	0	0	0	0	0	0.913727	0	0	0	0	0.114531	0	0	0	0	0	0	0	0	0	0	0
ACAT1	ENSG00000075239	0	0	0.145783	0	0	0	0	0.0546525	0	0	0	0.173732	0	0	0	0	0	0.154653	0	0.324019	0	0	0	0	0	0	0	0	0	0.0922241	0.122622	0.0566685	0	0	0	0	0	0	0
GRAMD4	ENSG00000075240	0	0	0	0	0	0	0	0	0	0	0	0	0	0	0	0.0814959	0	0	0.433366	0	0.332315	0	0.0398725	0	0	0	0	0	0.0906877	0	0	0	0	0	0.599307	0.111092	0.140353	0	0.608924
CELSR1	ENSG00000075275	0.485921	0.43853	0.408488	0.622972	0.160516	0	0.627105	0.617919	0.588645	0	0.0985658	0	0	0	0.611021	0	0	0.407844	0	0	0	0.170084	0	0	0	0	0	0	0	0	0	0	0.27903	0	0	0	0	0	0
ZNF638	ENSG00000075292	0	0.189593	0.132866	0.042066	0.109499	0	0	0.12565	0.0880695	0	0	0.145817	0.113819	0.00787579	0	0	0	0.191103	0.0144245	0.1047	0	0.0581594	0	0.0381159	0.0547257	0	0	0	0	0	0	0	0.123984	0	0	0	0	0	0.00086122
SLC25A40	ENSG00000075303	0	0	0	0	0	0	0	0.00689929	0	0	0	0	0	0	0	0.0728571	0	0	0.000456323	0.175808	0	0	0	0	0	0	0	0	0	0	0	0	0	0	0	0	0	0.0274878	0
TIMM21	ENSG00000075336	0.0378638	0	0	0.0600057	0	0	0	0.0480292	0	0	0	0.15732	0.0194015	0	0	0	0	0.129842	0	0.133897	0	0	0	0	0.0185082	0	0	0	0	0	0	0	0	0	0	0	0	0	0
ADD2	ENSG00000075340	0.176949	0.0221048	0.0696733	0	0.267386	0	0	0.0976824	0	0	0	0	0	0	0	0	0	0.453257	0	0	0	0.180956	0	0	0	0	0	0	0	0.0919294	0	0	0.525695	0	0.00408109	0	0	0.0624207	0.164055
RASAL2	ENSG00000075391	0.277104	0.124751	0	0.135916	0	0	0.0408629	0.256982	0	0	0	0.127862	0	0.130198	0.0620882	0	0	0.224666	0.072806	0.44889	0	0.100729	0	0	0.206953	0.196571	0	0	0	0	0.343808	0.319144	0.203794	0.18827	0	0	0	0	0
VPS9D1	ENSG00000075399	0	0	0	0	0	0	0	0	0	0	0	0	0	0	0	0	0	0	0	0.251353	0	0	0	0	0	0	0	0	0	0	0	0	0	0	0.029138	0	0.445049	0.384565	0
ZNF37A	ENSG00000075407	0	0	0	0	0.0569734	0	0.249892	0.107103	0.0572408	0	0	0.250115	0.00016442	0.0547705	0	0	0	0.128551	0	0.00472391	0	0.325511	0.145629	0	0.053164	0.0726217	0.07581	0.0633985	0	0.0597015	0	0.0309776	0	0	0	0	0	0	0
MARK3	ENSG00000075413	0.218416	0.269373	0.200424	0.146166	0.0834831	0.132943	0.107469	0.120051	0.164778	0	0	0.0996314	0	0.173132	0	0	0	0	0.095126	0	0	0.255197	0.0863519	0	0	0	0.114511	0.130279	0	0.040538	0	0.0948804	0.0813331	0	0	0.181134	0	0	0
SLC25A3	ENSG00000075415	0.14578	0	0.172182	0	0	0	0	0	0	0.113542	0.115147	0.199696	0	0.164761	0	0	0	0.153133	0.13969	0	0	0.0219246	0	0	0.0627376	0.158407	0	0	0	0	0	0	0	0	0.299908	0.179193	0.159238	0.153324	0
FNDC3B	ENSG00000075420	0.0998545	0.216793	0.110038	0.176739	0	0.223695	0	0	0.184769	0	0	0.166257	0.0713581	0.175518	0	0	0	0	0.35065	0.324846	0	0.200341	0	0	0	0	0	0	0	0.162567	0	0	0.136217	0.16903	0	0	0.199983	0	0
FOSL2	ENSG00000075426	0	0	0	0	0	0	0	0	0	0	0	0	0	0	0	0.146267	0	0	0.383357	0	0.374757	0.121537	0.184855	0	0	0	0	0	0	0	0	0	0.0964273	0	0.144286	0	0.530455	0.228251	0
CACNG5	ENSG00000075429	0	0	0.0479936	0.636735	0	0	0.0711358	0	0.0500508	0	0	0.00533234	0	0	0	0	0	0	0	0.00698089	0	0.1507	0	0	0	0	0	0	0	0	0	0	0	0	0	0	0	0	0
CACNG4	ENSG00000075461	0.813416	0	0	0.335961	0	0	0.382334	0.582826	0.338402	0	0	0	0	0	0.0396799	0	0	0	0	0	0	0.0598444	0	0	0	0	0	0	0	0.00653742	0	0	0	0	0	0	0	0	0
FRYL	ENSG00000075539	0	0	0	0.158236	0.158699	0	0	0	0	0	0	0	0	0	0	0.19237	0.0129237	0.10584	0.00744002	0	0	0	0.194557	0	0	0	0.171421	0.171327	0	0.285467	0.244176	0.331404	0.196686	0.188599	0.0413814	0	0	0.130995	0.113127
TMEM131	ENSG00000075568	0	0	0	0.017705	0.49518	0	0	0.129985	0	0.211307	0.380197	0	0	0	0	0	0	0	0.0871546	0.053836	0	0	0	0	0	0	0	0	0	0	0	0	0	0	0.356417	0.319359	0	0	0
FSCN1	ENSG00000075618	0	0.0269911	0	0.409841	0	0	0	0	0	0.0317419	0.898158	0.319979	0.282056	0.432203	0	0	0	0.739104	0	0	0	0.194613	0	0	0	0	0	0	0	0	0.398489	0.415414	0.413137	0.314974	0.369828	0.402729	0	0	0
ACTB	ENSG00000075624	0.160797	0	0	0	0	0	0	0	0	0.131292	0.108006	0	0	0	0	0	0	0	0.229426	0.243981	0	0	0	0	0	0.205254	0	0	0	0	0	0	0	0	0.157056	0.183075	0.229585	0.210162	0
MOCOS	ENSG00000075643	0.290192	0	0	0	0	0	0.195032	0.525199	0.468528	0.286203	0	0	0	0	0.328753	0	0	0	0	0.202026	0	0	0	0.104662	0	0	0	0	0	0	0	0	0	0	0.0990587	0	0	0	0
PLD1	ENSG00000075651	0	0	0	0	0	0	0	0.0731469	0	0	0	0	0	0.109451	0	0	0	0.625139	0.426136	0.0647439	0	0	0	0.00706785	0	0	0	0	0	0.252127	0	0	0	0	0	0	0.119769	0	0
ATP12A	ENSG00000075673	0	0.00164319	0	0	0.0291841	0	0.81925	0.331038	0.513542	0	0.285565	0	0	0	0.942314	0	0	0	0	0	0	0.0343182	0	0.00053918	0	0	0	0	0	0	0	0	0	0	0	0	0	0	0
WDR62	ENSG00000075702	0	0	0.00772566	0	0	0.0041806	0	0.062443	0	0	0	0	0	0	0	0	0	0	0	0.0441686	0	0	0	0	0	0	0	0	0	0	0	0	0	0	0	0.100613	0	0	0.217333
DLG1	ENSG00000075711	0.192841	0.252667	0.175484	0.224561	0.117631	0	0.205874	0.31513	0.284693	0	0	0	0	0.191494	0.280382	0	0	0.341519	0	0.063711	0	0.293903	0	0	0	0	0.118873	0.0610961	0.162751	0	0	0	0.0938423	0	0	0.168137	0	0	0
RAB7A	ENSG00000075785	0	0.194422	0.0576655	0	0	0	0	0	0	0	0	0	0	0	0	0	0	0	0.235196	0.266443	0	0.159544	0	0	0	0	0	0	0	0	0	0	0	0	0.0373442	0.127147	0.16179	0	0
BCAP29	ENSG00000075790	0.150349	0	0.2602	0	0	0	0	0	0	0	0	0.216744	0.126891	0.103504	0	0	0	0.572824	0	0.226051	0	0	0	0	0	0.194255	0	0	0	0.246783	0.0868393	0.17334	0.281413	0.237443	0	0	0	0	0
SEC31B	ENSG00000075826	0.232447	0.0130634	0	0	0	0	0.0283539	0.0181439	0	0	0	0	0	0	0	0	0	0	0	0	0	0	0	0	0	0	0	0.0244272	0.313826	0	0	0.048785	0	0	0	0	0	0	0.476669
SART3	ENSG00000075856	0	0	0	0	0.128505	0	0	0.130845	0	0	0	0	0	0	0	0	0	0	0	0.0058524	0	0	0	0	0	0	0	0.0470013	0	0	0	0	0	0	0	0	0	0	0
ARHGAP15	ENSG00000075884	0	0	0	0	0.535129	0	0	0	0	0	0	0	0	0	0	0.286648	0.31797	0	0	0	0.29265	0	0.351796	0	0	0	0.706928	0.507231	0.428344	0	0	0	0	0	0.203353	0	0.10871	0.374913	0.201956
EXOSC7	ENSG00000075914	0	0.0417498	0.242451	0	0	0	0	0	0	0	0	0.607819	0	0.0818632	0	0	0	0.0320355	0	0.0997796	0	0	0	0	0	0	0	0	0	0.607699	0.260943	0.608218	0.256965	0.522407	0	0	0	0	0
KIFAP3	ENSG00000075945	0.317788	0	0	0	0	0	0	0.450946	0	0	0	0.388865	0.105968	0.254966	0	0.196076	0.0782266	0.346094	0	0	0	0	0.275703	0	0	0	0	0.134153	0	0	0.09963	0.0405769	0	0	0	0	0	0	0
MKRN2	ENSG00000075975	0	0	0	0	0.0808771	0	0	0	0	0	0	0	0	0	0	0.0985342	0	0	0	0	0	0	0.250228	0	0	0	0.0721407	0.151505	0.154226	0	0	0	0	0	0	0	0	0	0
MCM6	ENSG00000076003	0	0	0	0	0.403415	0	0	0	0	0	0	0	0	0	0	0.0483588	0	0	0	0	0	0	0.255174	0	0	0	0.776175	0.696217	0.566124	0	0	0	0	0	0	0	0	0	0.462757
REXO2	ENSG00000076043	0.490241	0	0.244754	0.0935596	0	0	0.00351704	0.113817	0.101493	0	0	0.565329	0.236031	0.363077	0	0	0	0.569453	0	0.224321	0	0.281072	0	0	0	0.192189	0	0	0	0.228757	0	0	0.0933807	0.0263303	0	0	0	0	0
RBM7	ENSG00000076053	0	0	0.0625218	0	0	0	0	0	0	0	0	0.176999	0	0	0	0	0.0838754	0.0978896	0	0.0629068	0	0	0.0115967	0	0	0	0	0	0	0.0626958	0	0.0620479	0	0.0671174	0.0770581	0	0	0	0
RBMS2	ENSG00000076067	0.359375	0.311764	0.294164	0.0944267	0	0	0.157687	0.0952897	0.308836	0	0	0	0	0	0.0597924	0	0	0.379762	0	0.38208	0	0	0	0	0.170899	0	0	0	0	0.370232	0.585237	0.708461	0.317314	0.415518	0	0	0	0	0
BAZ2A	ENSG00000076108	0.0787253	0	0	0.000798722	0.00790798	0	0	0	0	0	0.0414721	0	0	0	0	0	0	0	0	0.027215	0	0	0.0987803	0	0	0	0	0	0	0.0476783	0	0	0.116091	0	0	0	0	0.155164	0
PTPN23	ENSG00000076201	0.160771	0.0631233	0.243397	0.00304274	0.0541427	0	0.13319	0	0.195457	0	0	0	0	0	0	0	0	0	0	0.0561883	0	0	0	0	0.0852118	0	0	0	0	0	0	0	0	0	0	0	0	0	0
MLH1	ENSG00000076242	0	0.0487635	0	0	0.08883	0	0	0.0266399	0	0	0	0	0	0	0	0	0	0	0	0.0443261	0	0	0	0	0	0	0.038632	0	0	0.102911	0	0	0	0	0	0	0	0	0
UNG	ENSG00000076248	0	0	0	0	0	0	0	0	0	0	0	0	0	0	0	0	0	0	0	0.19166	0	0	0	0	0	0	0.245816	0	0	0.0337664	0	0	0	0.100614	0	0	0	0	0.0673584
FMO4	ENSG00000076258	0.190996	0	0.397713	0	0	0	0.0363307	0.0862128	0	0	0	0	0	0	0	0	0	0	0	0.180217	0	0.0158199	0	0	0.0216594	0	0	0	0	0	0	0	0	0	0	0	0	0	0
KLHL20	ENSG00000076321	0	0.120197	0.0681924	0	0.0108285	0	0	0	0	0	0	0	0	0	0	0.110561	0	0.0411552	0	0.0612797	0	0	0.120957	0	0	0	0	0.0765948	0	0	0	0.0608421	0	0	0	0	0	0	0.153605
RGS11	ENSG00000076344	0.256805	0	0.00294575	0	0	0	0	0.00344185	0	0	0	0.4423	0.789107	0.284221	0.0752317	0	0.157516	0.299602	0	0	0.179015	0	0	0.650548	0.128221	0.171055	0	0	0	0.305937	0	0	0	0.717535	0	0	0	0	0
SLC46A1	ENSG00000076351	0.105539	0	0.104597	0.0349737	0	0	0.0986949	0.150553	0	0	0	0	0.0707393	0	0	0	0	0	0.197937	0.354053	0	0	0	0	0	0	0	0	0	0.00197423	0	0	0	0	0	0	0	0	0
PLXNA2	ENSG00000076356	0.405462	0.548089	0.421207	0.327103	0	0	0.414415	0.331493	0.391882	0.129038	0	0.141656	0.345764	0.243307	0.171322	0	0	0.408948	0	0.187038	0	0.223587	0	0.264421	0	0.0425885	0	0	0	0.553699	0.518316	0.587234	0.375847	0.375744	0.225039	0	0	0	0
ANKRD13A	ENSG00000076513	0.456596	0.286696	0.266834	0.267693	0.730431	0	0.104387	0.251951	0.330685	0	0	0	0	0.058663	0	0	0	0	0	0	0	0	0	0	0	0	0	0	0	0	0	0	0	0	0	0	0	0.0848769	0
TPD52	ENSG00000076554	0	0.262033	0.237551	0.227802	0.637317	0.732118	0.0800218	0.153957	0.251517	0	0.0750481	0	0	0	0.211074	0.284788	0.180332	0	0	0	0	0.0609492	0.169423	0.311225	0	0	0.321266	0.284706	0	0	0	0	0	0	0	0.0792755	0	0	0
ACACB	ENSG00000076555	0	0	0	0	0	0	0	0	0	0	0	0	0	0	0	0	0	0	0	0.566824	0	0	0	0	0	0.138184	0	0	0	0.425435	0	0	0.126632	0.120471	0	0	0	0	0
TRAF4	ENSG00000076604	0	0	0.325922	0.457631	0.264065	0	0.603124	0.392425	0.519108	0	0.170337	0	0.0134397	0	0.345841	0	0.0777535	0	0	0	0	0	0	0	0.286324	0	0	0	0.314038	0	0	0.0240096	0	0	0.0780213	0.0514093	0	0	0.767332
PAG1	ENSG00000076641	0	0	0	0	0	0	0	0	0	0	0	0	0	0	0	0	0	0	0	0.444188	0.50459	0	0	0	0.234385	0	0.0790903	0	0	0	0	0	0	0	0	0	0.37777	0.846647	0
GPATCH1	ENSG00000076650	0	0	0	0	0	0	0	0.188688	0	0	0	0	0	0	0	0	0	0	0	0	0	0	0	0	0	0	0	0	0	0	0.0806025	0	0	0	0	0	0	0	0.0423228
ICAM3	ENSG00000076662	0	0.772824	0.613961	0	0	0	0	0	0.413876	0	0	0.0168341	0	0	0	0	0	0	0	0	0	0	0	0	0	0	0	0	0	0	0	0	0.727208	0	0	0	0	0	0
NT5C2	ENSG00000076685	0	0	0	0.031372	0	0	0.0651197	0.176554	0.253017	0	0	0	0	0	0.190158	0	0	0	0.144094	0.308404	0	0	0	0	0	0	0	0	0	0	0	0	0.00480059	0	0	0	0.0799592	0.226018	0.158957
MCAM	ENSG00000076706	0	0	0	0.108336	0	0	0	0	0	0	0	0	0	0	0	0	0	0	0	0	0	0.232884	0	0	0.818248	0.919402	0.416925	0	0.356	0.50897	0.477406	0.815114	0.680142	0.784781	0	0	0	0	0
GPC4	ENSG00000076716	0.581145	0.555743	0.592955	0.589899	0	0	0.250149	0.41147	0.529725	0	0.223926	0	0.126457	0.00291005	0.278623	0	0	0	0	0.122822	0	0.0183357	0	0	0.303366	0.140855	0	0	0	0	0	0	0	0	0.287533	0.0640438	0	0	0
MBNL3	ENSG00000076770	0	0	0	0	0	0	0	0	0	0	0	0	0	0	0	0	0	0	0	0.121982	0.355385	0	0	0	0	0	0	0	0	0	0	0	0	0	0	0	0	0	0
CAMSAP3	ENSG00000076826	0.660262	0.438917	0.598097	0.484078	0	0	0.227196	0.345925	0.571681	0	0	0	0	0	0.398248	0	0	0	0	0.124554	0	0	0	0.157022	0	0	0	0	0	0	0	0	0	0	0	0	0	0	0
RAP1GAP	ENSG00000076864	0.246462	0.877056	0.819859	0.363293	0	0	0.211089	0	0.44657	0	0	0	0	0	0.094187	0	0	0	0	0	0	0.305796	0	0.209226	0	0	0	0	0	0	0	0	0	0	0	0	0	0	0
XAB2	ENSG00000076924	0.176355	0	0.467148	0	0	0	0	0.111133	0.184047	0	0	0	0	0	0.437717	0.138061	0	0	0	0.024958	0	0	0	0	0	0	0	0	0	0	0	0	0	0	0	0	0	0	0
ARHGEF1	ENSG00000076928	0	0	0.0466151	0	0.13174	0	0	0	0	0	0	0	0	0	0	0.450792	0.0406539	0	0	0	0	0	0.65378	0	0	0	0.383678	0.63852	0.0966332	0	0	0	0	0	0	0	0	0.114311	0
STXBP2	ENSG00000076944	0	0	0	0	0	0	0	0	0	0	0	0	0	0	0	0	0	0	0.27665	0.596023	0	0	0	0	0	0	0	0	0	0	0	0	0	0	0	0	0.635299	0.77217	0
MAP2K7	ENSG00000076984	0.071071	0	0	0.0135154	0	0	0	0.0143585	0.0240876	0	0	0	0	0	0	0	0	0	0	0.0863689	0	0	0.146692	0	0	0	0	0	0	0	0	0	0	0	0	0	0	0	0
NMRK2	ENSG00000077009	0	0.40177	0.544099	0.113218	0	0	0	0.0209558	0.315844	0	0	0.231753	0	0	0.0408172	0	0	0	0	0	0	0.512406	0	0.269505	0	0.0746613	0	0	0	0	0	0	0	0.143523	0	0	0	0	0
DGKD	ENSG00000077044	0.332908	0.595011	0.463914	0.321896	0.379445	0	0	0	0.28155	0.0656461	0	0	0	0	0	0.17433	0.146097	0	0	0	0	0.128291	0.485058	0	0	0	0	0.166611	0	0	0	0	0	0	0.387297	0	0.385154	0.11799	0
CTTNBP2	ENSG00000077063	0	0	0	0	0	0	0	0	0	0	0	0.454747	0.400988	0.401746	0.0555181	0	0	0.428916	0	0	0.951805	0.396331	0	0.296425	0.164199	0.164635	0	0	0	0	0	0	0	0	0.134901	0	0	0	0
RARB	ENSG00000077092	0.240374	0	0	0.387581	0	0	0.534591	0.594604	0.569124	0	0	0.151558	0.521861	0.37535	0.60526	0	0	0.266464	0	0	0	0.0686982	0	0	0.347139	0	0	0	0	0.0254745	0.369858	0.311745	0.151234	0.585853	0	0	0	0	0
TOP2B	ENSG00000077097	0.00899302	0	0	0	0.18588	0	0.00601885	0.152942	0.146251	0	0	0	0	0.235936	0	0.177963	0.135056	0	0	0	0.144205	0	0.301969	0	0	0	0.137981	0.189018	0	0	0	0	0	0	0	0	0	0	0
TM9SF3	ENSG00000077147	0	0	0	0.071885	0	0	0	0.0989922	0	0	0	0	0	0	0	0	0	0	0.0798664	0.168231	0	0	0	0	0	0	0	0	0	0	0	0.0520312	0.0487906	0.060741	0	0	0	0	0.186331
NFKB2	ENSG00000077150	0	0	0	0	0.258431	0.0816611	0	0	0.0154579	0	0.506216	0	0	0	0	0.152468	0.258068	0	0.0256193	0	0.480859	0	0.0316947	0	0	0	0	0	0.236607	0	0	0	0	0.0556838	0.316669	0.0425782	0.126034	0.18512	0
UBE2T	ENSG00000077152	0	0	0.175459	0.0190702	0	0.0879126	0.129722	0.080633	0	0	0	0	0	0.102129	0	0.0090203	0	0	0	0.0775509	0	0	0.0223619	0.0244878	0	0.467847	0	0.153178	0	0	0	0	0	0	0	0	0	0	0
PPP1R12B	ENSG00000077157	0.157101	0.25183	0.143915	0.189065	0	0	0.196603	0.381647	0.232374	0	0	0.323733	0.170832	0	0	0	0	0	0	0	0.274543	0.308639	0	0	0.149579	0.422493	0	0	0.0273639	0	0	0	0	0	0	0	0	0	0
DNAJC10	ENSG00000077232	0.0954016	0	0	0	0.424741	0	0	0.512408	0	0	0	0.344676	0	0.250412	0	0	0	0.262291	0	0	0	0	0	0.12117	0.10755	0	0	0	0	0.254277	0.0857294	0	0.0609306	0.0756926	0	0	0	0	0
GTF3C1	ENSG00000077235	0.0967986	0	0	0	0	0	0	0.254109	0	0	0	0.190952	0	0.0445545	0	0	0	0.0430258	0	0	0	0.0277997	0.70934	0	0	0	0	0.293342	0	0.110789	0	0.0660824	0	0	0	0	0	0	0
IL4R	ENSG00000077238	0	0	0	0.0553337	0	0	0.087636	0.0600166	0	0	0.123318	0	0	0	0.121382	0.202706	0.211143	0	0	0	0.51288	0	0	0	0	0	0	0	0.186963	0.257675	0.234224	0.430603	0.195902	0.42586	0.112603	0	0.202521	0	0
USP33	ENSG00000077254	0	0	0	0	0	0	0	0	0	0	0	0	0	0	0	0	0	0	0	0.341363	0	0	0.0965626	0	0	0	0	0	0	0	0	0	0	0	0	0	0	0	0
PAK3	ENSG00000077264	0	0.142283	0.123346	0.38692	0	0	0.409913	0	0	0.0182756	0.269291	0.712453	0.434167	0.365098	0	0	0	0.512803	0	0	0	0.172739	0	0.689349	0	0	0.0456597	0	0.254613	0	0	0	0	0	0	0.769689	0	0	0
DCX	ENSG00000077279	0.0455379	0.117923	0	0	0	0.257297	0	0	0	0	0	0.155448	0	0	0.323104	0.0719907	0	0	0	0	0	0	0	0.757904	0	0	0	0	0	0	0.121042	0	0	0.0193557	0	0	0	0	0
SNRPA	ENSG00000077312	0.0514843	0.417917	0.353181	0.0161963	0	0	0.104677	0	0.360115	0.188919	0	0.0968111	0	0.00261026	0.0617389	0	0	0	0	0	0	0.0970855	0	0	0	0	0	0.0288634	0	0.146075	0	0	0.11166	0.0548043	0.158096	0.0872148	0	0	0
SPAG6	ENSG00000077327	0	0	0	0	0	0	0	0.752628	0.240862	0	0	0	0	0	0.177097	0	0	0	0	0	0	0	0	0.416792	0	0	0	0	0	0	0	0	0	0	0	0	0	0	0
EXOSC5	ENSG00000077348	0	0	0	0	0	0	0	0	0	0	0	0.0089914	0	0	0	0	0	0	0	0.150877	0	0	0	0	0	0	0	0	0	0	0	0	0	0	0.091461	0	0	0	0
DYNC1I2	ENSG00000077380	0.174563	0	0	0.0850195	0	0	0	0	0	0	0	0.131185	0.134988	0.0785329	0	0	0	0.29305	0.250066	0.252916	0	0	0	0	0.102186	0.184956	0	0	0.116691	0.132486	0.189323	0.180996	0.093473	0.123406	0	0	0	0	0
APBB1IP	ENSG00000077420	0	0	0	0	0	0	0	0	0	0	0	0	0	0	0	0	0	0	0.0817643	0.0870321	0	0	0.32323	0	0	0	0.321222	0.334672	0.452192	0	0	0	0	0	0	0	0.031396	0.312404	0
FAM76B	ENSG00000077458	0	0	0	0	0.132777	0	0	0.0304508	0	0	0	0	0	0	0	0	0	0	0	0.0430926	0	0	0	0	0	0	0	0	0	0	0	0	0	0.0565633	0	0	0	0	0
SIRT6	ENSG00000077463	0	0	0	0	0	0	0	0	0	0	0	0	0	0	0	0	0	0	0	0.158172	0	0	0	0	0	0	0	0	0	0	0	0	0	0	0	0	0	0	0
TYR	ENSG00000077498	0	0	0	0	0	0	0	0.848291	0	0	0	0.933447	0	0	0	0	0	0	0	0	0	0	0	0	0	0	0	0	0	0	0	0	0	0	0	0	0	0	0
POLD3	ENSG00000077514	0	0	0	0	0	0	0	0.499035	0	0	0	0	0	0	0	0	0	0	0	0.262312	0	0	0	0	0	0	0	0	0	0	0	0	0	0	0	0	0	0	0
ACTN2	ENSG00000077522	0	0.117438	0.125859	0	0	0	0	0.00507314	0	0	0	0.360991	0.779518	0.212768	0	0	0	0	0	0	0.318378	0.661245	0	0	0	0.792258	0	0	0	0	0	0	0	0.101532	0.00995375	0	0	0	0
CAPZB	ENSG00000077549	0	0	0	0	0	0	0	0	0	0.124812	0.0194315	0	0	0.194194	0	0	0	0.067374	0.17689	0.103307	0	0	0	0	0	0	0.182844	0	0	0	0	0	0.00618538	0	0.149991	0.121266	0	0.160619	0
GPR137B	ENSG00000077585	0	0	0	0	0	0	0	0	0	0.521804	0.792498	0	0	0	0	0	0	0	0.191545	0.260645	0	0	0	0	0	0	0	0	0	0	0	0	0	0	0.67602	0.78834	0	0	0
NAALAD2	ENSG00000077616	0	0	0	0.129314	0	0	0	0	0.069468	0	0	0.347971	0.0827031	0.00299824	0	0	0	0.184815	0	0.197355	0.0213496	0.152589	0	0.00139288	0	0	0	0	0	0	0	0	0.0250646	0	0	0	0	0	0
JADE1	ENSG00000077684	0.513139	0	0	0.29745	0.0523904	0	0	0.354558	0	0	0	0.448938	0.285584	0.0314998	0	0.128978	0.0762581	0	0	0	0	0.212361	0.332695	0.00292056	0.288801	0.463688	0.162902	0.143558	0.0562321	0.190855	0.0549683	0.249701	0	0.130497	0	0	0	0	0.219455
SLC25A43	ENSG00000077713	0.335072	0	0	0	0.01977	0	0	0	0.0962634	0	0.049643	0.206475	0	0	0	0	0	0.0871332	0	0.210925	0	0.239417	0	0	0	0	0	0	0	0	0	0	0.039051	0	0	0	0	0	0
UBE2A	ENSG00000077721	0	0	0	0	0	0	0	0	0	0.102179	0.0788932	0	0	0	0	0	0	0	0	0.111534	0	0	0	0	0	0	0	0.0581761	0	0	0	0	0	0	0.169228	0.165814	0	0	0
FGFR1	ENSG00000077782	0	0.42653	0.383011	0.0956539	0	0	0.0714648	0	0	0	0	0.690031	0.49793	0.552354	0	0	0	0.41547	0.328372	0	0.248589	0.609241	0.000739235	0.161101	0.223563	0.373629	0	0	0	0.274745	0.012685	0.47505	0.312774	0.24079	0	0	0	0	0
FKBP6	ENSG00000077800	0	0	0	0.156833	0	0	0	0.397708	0	0	0	0	0	0.0990937	0.175405	0	0	0	0	0	0	0	0	0	0.39669	0	0	0	0	0	0	0	0	0	0	0	0	0	0
SMC1B	ENSG00000077935	0	0	0	0	0	0.195822	0.467139	0.00292199	0.24637	0	0.266999	0.134436	0	0	0	0.0538086	0	0	0	0	0	0	0	0	0.157521	0	0.296885	0.255971	0.249879	0.11988	0	0	0	0	0.363813	0.246978	0	0	0
FBLN1	ENSG00000077942	0	0	0	0.317958	0	0	0.38889	0	0	0	0	0.896167	0.864302	0.728886	0	0	0	0	0	0	0	0.361189	0	0	0	0	0	0	0	0	0	0	0	0	0	0	0	0	0
ITGA8	ENSG00000077943	0	0	0	0	0	0.449089	0	0.0396054	0	0	0	0	0.88546	0.614845	0	0	0	0	0	0	0	0	0	0	0.655986	0.746766	0	0	0	0	0	0	0	0	0	0	0	0	0
CST7	ENSG00000077984	0	0	0	0	0	0	0	0	0	0.326204	0.779911	0	0	0	0	0.707097	0	0	0	0	0	0	0.940904	0	0	0	0.202488	0.870139	0	0	0	0	0	0	0.691608	0.700884	0	0	0
MAP2	ENSG00000078018	0.811552	0.425847	0.351571	0.513705	0	0	0.380187	0.0788422	0.42045	0	0	0	0.499559	0.279938	0.0653322	0	0	0.292945	0	0	0	0.46166	0	0.511405	0.351091	0.413764	0	0	0	0.447331	0.426969	0.520102	0.373555	0.424791	0	0	0	0	0
PIAS2	ENSG00000078043	0	0.075954	0	0	0.00948059	0	0.107977	0	0	0	0.153255	0	0	0	0	0	0	0	0	0.20669	0	0.071452	0.0411199	0	0	0	0	0	0	0	0	0	0	0	0.0394945	0	0	0	0
AMPH	ENSG00000078053	0	0	0	0	0	0	0	0	0	0	0	0	0	0	0	0	0	0	0.196579	0	0	0	0	0.564439	0	0	0	0	0	0	0	0	0	0	0	0	0.872147	0.620374	0
ARAF	ENSG00000078061	0	0	0	0	0	0	0	0	0	0	0	0	0	0	0	0	0	0	0	0.115263	0	0	0	0	0	0	0	0	0	0	0	0	0	0	0.0114973	0	0	0.0437706	0
MCCC1	ENSG00000078070	0.100815	0.64724	0.602857	0.178487	0	0	0.351129	0.225398	0.374759	0	0	0	0	0	0.241375	0	0	0	0	0.031729	0	0	0	0.195852	0	0	0	0	0	0	0	0	0	0	0.00377392	0	0	0	0.314018
LAMP3	ENSG00000078081	0	0.801846	0.81635	0	0	0	0	0.289044	0.363479	0.39205	0.925881	0	0	0	0	0	0	0	0	0	0	0	0	0	0	0	0	0	0	0	0	0	0	0	0.502583	0.452264	0	0	0
FAP	ENSG00000078098	0	0	0	0	0	0	0	0	0	0.160371	0	0.577264	0.826692	0.919508	0	0	0	0	0	0	0	0	0	0	0	0	0	0	0	0.190892	0	0.109782	0.612934	0	0	0	0	0	0
NEBL	ENSG00000078114	0.69088	0.796715	0.644508	0.472578	0	0	0.466871	0.524515	0.614625	0	0	0	0.467081	0.364422	0.590114	0	0	0	0	0	0	0.385331	0	0.542285	0	0	0	0	0.0603868	0	0	0	0	0	0	0	0	0	0
ACER3	ENSG00000078124	0	0	0	0	0	0	0	0	0	0	0	0	0	0	0	0	0	0	0.160416	0.480855	0.682936	0	0	0	0	0	0	0	0	0	0	0.00326852	0	0	0	0.318608	0	0	0
UBE2K	ENSG00000078140	0	0	0	0	0.112374	0	0	0	0	0	0	0	0	0	0	0	0	0	0.0851048	0.149486	0	0	0	0	0	0	0.189975	0	0.193911	0	0	0	0	0	0	0.055928	0	0	0.150652
PIK3C3	ENSG00000078142	0	0	0	0	0	0	0	0.0454775	0	0	0	0	0	0	0	0	0	0.0240851	0	0.0240395	0	0.0151635	0	0	0	0	0	0	0.182665	0.0666575	0	0	0	0.0644789	0	0	0	0	0
N4BP2	ENSG00000078177	0	0	0	0.0299521	0	0.397119	0.067694	0.128843	0	0.233998	0.413269	0	0	0	0	0	0	0	0	0	0	0	0	0	0	0	0.242783	0	0	0	0	0	0	0	0.38738	0.489091	0	0	0.41407
TIGAR	ENSG00000078237	0	0	0	0	0.0873472	0	0.136584	0	0	0.30832	0.0675639	0	0	0	0	0	0	0	0	0.0443785	0	0	0.0655147	0	0	0	0	0	0	0	0	0	0	0	0.306327	0.221405	0	0.126174	0
TULP3	ENSG00000078246	0.0659488	0.0279883	0.203767	0.0430583	0.00238138	0.0331661	0.113574	0.519231	0.0954511	0	0	0.452437	0.244281	0.199987	0.202168	0	0	0.355433	0	0	0	0	0	0	0.296543	0.0978982	0	0	0	0.0632486	0	0.0744296	0	0	0	0	0	0	0
SYNJ2	ENSG00000078269	0	0	0	0	0.386068	0	0.233914	0.0917022	0.0605532	0	0	0	0.010194	0.471978	0.313141	0	0	0.215286	0	0	0.578166	0.418169	0.211114	0.182802	0	0	0.531854	0.108154	0.387355	0.409203	0	0	0.481953	0.251683	0.355235	0.0966243	0	0	0
ADCY2	ENSG00000078295	0	0	0	0.0673295	0	0	0.284127	0.496529	0	0	0	0.374423	0	0.00806878	0.493922	0	0	0	0	0	0	0	0	0.625195	0	0	0	0	0	0	0.0959302	0	0	0	0	0	0	0	0
PPP2R5C	ENSG00000078304	0	0	0	0	0.217065	0	0	0	0	0	0	0	0	0	0	0.259256	0	0	0	0	0	0	0.626347	0	0	0	0.610849	0.648594	0.215258	0	0	0	0	0	0	0	0	0.172038	0.164739
PMS2P1	ENSG00000078319	0.00698487	0	0	0	0.518166	0	0.0687817	0.331622	0.114349	0	0	0	0	0	0.235274	0.459062	0	0.213342	0	0	0	0	0.473305	0	0	0	0	0.152453	0	0	0	0	0	0	0.147473	0.0456363	0	0.0539838	0.297756
RBFOX1	ENSG00000078328	0.0528522	0.126612	0	0.278347	0.17465	0	0.130348	0.276749	0	0	0	0	0	0.00364536	0	0	0	0.0771659	0	0	0	0.667469	0	0.31452	0.109316	0	0	0	0	0.00308642	0	0.00352439	0.053822	0	0.0348429	0	0	0	0
GNB1	ENSG00000078369	0	0	0	0.0863507	0.199227	0	0	0	0	0.101615	0.163966	0	0	0	0	0.0466675	0.12179	0	0.190024	0.173413	0.156214	0	0	0	0	0	0	0	0	0	0	0	0	0	0.197648	0.205363	0.133634	0.175907	0.083846
HOXA9	ENSG00000078399	0	0	0	0	0	0	0	0	0	0	0	0	0	0	0	0.955422	0.897843	0.192141	0	0	0	0.0745849	0.223303	0	0	0.316937	0	0	0	0.533647	0	0	0.101506	0	0.282645	0.438675	0.0527353	0	0.243129
EDN1	ENSG00000078401	0.677067	0.395925	0.433229	0.605476	0	0	0.592568	0	0.497209	0	0	0	0	0	0.467759	0	0	0.113493	0	0	0	0	0	0	0	0	0	0	0	0.909813	0.15975	0.874707	0.438623	0.805741	0	0	0	0	0
MLLT10	ENSG00000078403	0.154133	0.222604	0.0464988	0.0511182	0	0	0	0.127149	0.011855	0	0	0	0	0.0629163	0.0447195	0	0	0.150707	0.0384148	0.295047	0	0	0	0	0	0	0	0	0	0	0	0	0	0	0	0	0	0	0
ZCWPW1	ENSG00000078487	0	0	0	0	0	0	0	0.311287	0	0	0	0	0	0	0	0	0	0	0	0.0453496	0	0	0	0	0	0	0	0	0	0	0	0	0	0	0	0	0.339901	0.843696	0
FGF20	ENSG00000078579	0	0	0	0	0	0	0	0	0.215142	0	0	0	0	0.823814	0	0	0.94816	0	0.0186703	0.103454	0	0	0	0	0	0	0.0033397	0	0	0	0	0	0	0	0.38731	0	0	0.164576	0
P2RY10	ENSG00000078589	0	0	0	0	0.889298	0.00570307	0	0	0	0	0.509126	0	0	0	0	0.752723	0.396689	0	0	0	0	0	0	0	0	0	0.915479	0.835971	0.876833	0	0	0	0	0	0	0.305319	0	0	0
ITM2A	ENSG00000078596	0	0	0	0	0	0	0	0	0	0	0	0.592424	0	0	0	0.430719	0.352961	0.413427	0	0	0.12693	0	0.243076	0	0	0	0.645442	0.538784	0.432723	0.599094	0.782808	0.688481	0.494768	0.486864	0	0	0	0	0
NRDC	ENSG00000078618	0	0	0	0	0	0	0	0.140461	0	0.0542825	0	0	0	0	0	0	0	0	0.0978591	0.0144604	0	0	0	0	0	0	0	0	0	0	0	0	0	0	0.135598	0.058104	0.0285811	0	0.171813
VDAC3	ENSG00000078668	0.0623981	0	0	0	0	0	0	0.287935	0	0	0	0.178129	0	0.00657066	0	0	0	0.233012	0	0.00167961	0	0	0.141656	0	0	0.0186947	0.0983799	0.0805256	0.0686963	0	0	0	0	0	0	0	0	0	0.230392
PCM1	ENSG00000078674	0	0	0	0.0235623	0.195633	0	0.0518492	0.321449	0	0	0	0	0	0	0	0	0	0.112329	0.0387185	0	0.123713	0	0	0.0179221	0	0	0.162836	0.126685	0	0.0193477	0.10222	0	0	0	0	0	0	0	0.048905
TNRC6C	ENSG00000078687	0	0	0	0	0.0772825	0	0.0175127	0.104077	0.0609019	0	0	0.307589	0.0572591	0	0	0.283163	0.213547	0	0	0	0	0	0.219592	0.00646204	0	0.154314	0.354396	0.333451	0.161103	0.0637092	0	0	0	0	0	0	0	0	0.225266
CBFA2T2	ENSG00000078699	0.0441502	0.105604	0	0	0.1281	0	0.1186	0.100852	0.13578	0	0	0	0	0	0	0	0.0674427	0	0	0	0	0	0.0828867	0	0	0	0.160205	0.159142	0.0439112	0	0	0	0	0	0	0	0	0	0
BRINP1	ENSG00000078725	0	0.0215194	0.0664954	0	0	0	0	0.0504369	0.00518151	0.240859	0	0	0	0	0	0	0	0	0	0	0	0.208413	0	0.703447	0.0954337	0	0	0	0	0.318582	0.12812	0.825211	0.03472	0.3024	0	0	0	0	0
ITCH	ENSG00000078747	0	0	0	0	0.141804	0	0.0472081	0	0	0	0	0	0	0.0258776	0	0.12785	0	0	0.113271	0.130205	0	0	0.210128	0	0	0	0	0	0	0	0	0	0	0	0	0	0	0.00482111	0.206385
PKD2L2	ENSG00000078795	0	0.197381	0	0	0.151914	0	0.150686	0	0.00133659	0	0	0	0	0	0	0	0	0	0	0.0127283	0	0	0	0	0	0	0	0.0996181	0	0	0	0	0	0	0	0	0	0	0.0440453
TP53INP2	ENSG00000078804	0	0	0	0.0652774	0	0	0	0.124975	0	0	0	0	0	0	0.0396526	0	0	0	0.0434811	0.164208	0	0	0	0	0	0	0	0	0	0	0	0	0	0	0	0	0	0	0.208349
SDF4	ENSG00000078808	0	0	0	0	0	0	0	0	0	0	0	0.261548	0	0.147345	0	0	0	0	0	0.286199	0	0	0.115413	0	0	0	0	0	0	0	0	0	0	0	0	0	0	0	0
MYH7B	ENSG00000078814	0.0436399	0.224564	0.315441	0	0	0	0.18558	0.216194	0.0768391	0	0.0575891	0.218113	0	0	0	0	0	0.386694	0	0.107154	0	0.0217022	0	0	0	0	0	0	0	0	0	0	0	0	0	0	0	0	0
TP73	ENSG00000078900	0	0	0	0	0	0.849158	0.23992	0.855666	0.0302412	0	0	0	0	0	0.0788121	0	0	0	0	0	0	0	0	0.341635	0	0	0	0	0	0	0	0	0	0	0	0	0	0	0
TOLLIP	ENSG00000078902	0.00288126	0	0	0	0	0	0	0	0	0	0	0	0	0	0	0	0	0	0.0487696	0.210042	0	0	0	0	0	0	0	0	0	0	0	0	0	0	0	0	0	0.0403451	0
UBE2D4	ENSG00000078967	0	0	0	0	0	0	0	0	0	0	0	0	0	0	0	0	0	0	0	0.300357	0	0	0	0.058743	0	0	0	0	0	0	0	0	0	0	0	0	0	0	0
CLUL1	ENSG00000079101	0.16811	0	0.145297	0.377582	0	0	0.0894621	0.208444	0	0	0	0	0	0	0.262834	0	0	0	0.0610169	0	0	0.0350373	0	0	0	0	0	0	0	0	0	0	0	0	0.0188166	0	0	0	0
RUNX1T1	ENSG00000079102	0.00468568	0	0	0	0	0	0	0	0	0	0	0.603889	0.614066	0.497451	0	0	0	0.695077	0	0	0	0.36537	0	0.326473	0.474383	0.402711	0	0	0	0.721556	0.385345	0.603889	0.46734	0.779153	0	0	0	0	0
CDH17	ENSG00000079112	0	0.129504	0	0	0	0.201062	0.068239	0	0.158281	0.795861	0	0.39897	0.293681	0.627768	0.0635636	0	0	0	0	0	0	0.221094	0	0	0	0.0535823	0	0	0	0.160933	0	0	0	0.595901	0.137156	0.052344	0	0	0
THOC1	ENSG00000079134	0	0	0	0	0.0774623	0	0.0926759	0	0.0316132	0	0	0	0	0	0	0	0	0	0	0.0450346	0	0.0376132	0.152051	0	0	0	0	0	0	0	0	0	0	0	0	0	0	0	0
FKBP7	ENSG00000079150	0.00811991	0	0	0.0584489	0	0	0	0	0	0	0	0.658765	0.57251	0.651441	0.0488206	0	0	0.37042	0	0	0	0.259804	0	0	0.689388	0.339664	0	0	0	0.2479	0.298899	0	0.372587	0	0.016288	0	0	0	0
OSBPL6	ENSG00000079156	0	0.305951	0.227649	0.160367	0	0	0.355371	0.655994	0.39065	0	0	0	0.283833	0.383261	0.344532	0	0	0.417003	0	0	0.779315	0.182473	0	0.188569	0.346158	0.275235	0	0	0	0	0.600642	0.47635	0	0.0320822	0	0	0	0	0
SLC1A3	ENSG00000079215	0	0	0	0	0	0	0	0	0	0	0.220907	0	0	0	0	0	0	0	0.725104	0.591474	0	0	0	0	0	0	0	0	0	0	0	0	0	0	0.312007	0	0.404356	0.196291	0
XRCC5	ENSG00000079246	0	0	0	0.031727	0.162743	0	0	0.0344242	0	0	0.043326	0.152072	0	0.0490099	0	0.0729141	0.122818	0.126067	0	0	0	0.125837	0.138468	0.108542	0.129345	0	0.0156466	0.0764263	0.0994269	0.0485996	0.0858879	0.158598	0.0918113	0.13473	0.0381341	0	0	0	0.174459
LXN	ENSG00000079257	0	0	0	0	0	0	0.0796811	0.546265	0	0	0	0.784558	0.20532	0.513394	0.366124	0	0	0	0	0	0.268487	0.62813	0	0	0	0	0	0	0	0.512777	0.05074	0.34806	0.37647	0.5922	0	0	0	0	0
SP140	ENSG00000079263	0	0	0	0	0.87104	0	0	0	0	0.165663	0	0	0	0	0	0	0	0	0	0.0289733	0	0	0.493253	0	0	0	0.749798	0.680733	0.371639	0	0	0	0	0	0	0.00470477	0	0	0
MKNK1	ENSG00000079277	0	0	0	0	0	0	0	0	0	0.117111	0	0	0	0	0	0	0	0	0.0842697	0.463011	0	0	0	0	0	0	0	0	0	0	0	0	0	0	0	0	0	0	0
TNS1	ENSG00000079308	0.626304	0.377472	0.403435	0.429793	0	0	0.44653	0.324872	0.398969	0	0	0.500563	0.509739	0.50059	0	0	0	0.424928	0.415594	0	0	0	0	0.104119	0.562522	0.604552	0	0	0	0.348532	0.136628	0.389119	0.299759	0.213301	0	0	0	0	0
REXO1	ENSG00000079313	0	0.099664	0	0	0.0812365	0	0	0	0.201701	0.174215	0.205029	0	0	0	0	0	0	0	0	0	0	0	0.105849	0	0	0	0.107796	0.0536837	0	0	0	0	0	0	0.0188257	0.0769479	0	0	0
SAR1A	ENSG00000079332	0.0896391	0	0.06732	0	0	0	0	0	0	0	0	0.200053	0	0.0763276	0	0	0	0.0223313	0.00584573	0.1309	0	0	0.168638	0	0	0	0	0	0	0	0	0	0	0	0	0	0	0	0
CDC14A	ENSG00000079335	0	0	0	0	0	0	0	0.38873	0	0	0.106633	0	0	0	0	0.179278	0.430783	0	0	0	0.117327	0	0	0	0	0	0.796834	0.644729	0.654944	0	0.12574	0.144732	0	0	0	0	0	0	0
RAPGEF3	ENSG00000079337	0.160698	0	0.359215	0	0	0	0.0809049	0	0	0	0	0.286519	0.0903778	0	0.0283488	0	0	0.00555361	0	0.22226	0	0.26817	0	0	0	0	0	0	0	0.583765	0.223696	0.703547	0.805748	0.449937	0	0	0	0	0
CEACAM1	ENSG00000079385	0	0	0.476958	0.0982168	0	0	0.244537	0	0.300686	0	0	0	0	0	0.210803	0	0.467357	0.856844	0	0	0	0	0	0	0	0	0.0903652	0	0.324508	0	0	0.254048	0.31009	0.433251	0	0	0	0	0
SENP1	ENSG00000079387	0	0	0	0.00477639	0.0688803	0	0	0.101008	0	0	0.0362538	0	0	0	0	0.0798672	0	0.0501578	0	0	0	0	0.109961	0	0.0247148	0	0.0216007	0.0351527	0.237376	0.0515939	0	0.124884	0	0	0	0	0	0	0
CIC	ENSG00000079432	0	0	0.115188	0.042846	0	0	0	0	0	0	0	0	0	0	0	0	0	0	0	0.0910928	0	0	0	0	0	0.0360066	0	0	0	0	0.0349366	0	0	0	0	0.0464597	0	0.0622938	0
LIPE	ENSG00000079435	0	0.0844987	0.231718	0	0.185547	0	0.251083	0.321912	0.449727	0	0	0	0	0	0	0.0678709	0	0	0	0	0.0244497	0	0.239483	0	0	0	0.216091	0.327857	0.137032	0.113465	0	0.0737582	0.436654	0	0	0.248601	0	0	0.00108696
FDFT1	ENSG00000079459	0	0.0395559	0.310796	0.0307508	0	0	0.0150834	0.186174	0.0949558	0	0	0	0	0	0.173241	0	0	0	0	0.402856	0	0	0	0	0	0	0	0	0	0	0	0	0	0	0	0	0	0	0.104577
PAFAH1B3	ENSG00000079462	0.010943	0	0	0.501879	0	0	0	0.224365	0.0444561	0.441847	0	0	0	0	0.0057556	0	0	0.0588682	0	0.0670796	0	0	0	0	0	0	0	0	0	0	0	0	0.29317	0	0.219927	0.273258	0	0	0
OPHN1	ENSG00000079482	0.234082	0.50135	0.406004	0.206858	0	0	0	0.170904	0.426316	0.24193	0	0.357764	0.254034	0.210486	0.253332	0	0	0.274347	0.0290009	0.0221761	0.00924514	0	0	0.200969	0	0	0	0	0	0.186279	0.705694	0.543893	0.0262186	0.212097	0	0	0	0	0
KIF22	ENSG00000079616	0.0628638	0.439497	0.5986	0	0	0	0.0663887	0.254712	0.281212	0	0	0.155956	0.246193	0	0	0	0	0	0	0	0	0.293918	0	0.205151	0	0.0173119	0	0	0	0	0	0	0	0	0	0	0	0	0
SCGN	ENSG00000079689	0.226658	0.0946262	0.186485	0	0	0	0	0	0	0	0	0.277566	0.0453674	0	0	0	0	0.142622	0	0	0.0794682	0	0	0.947952	0	0.0140407	0	0	0	0	0	0.0171068	0	0.0793928	0	0	0	0	0
CARMIL1	ENSG00000079691	0.407071	0.47871	0.396237	0.220073	0.335845	0.482036	0.0317259	0.255725	0.267326	0.248893	0	0.426577	0.492407	0.303985	0.192423	0	0	0	0.106518	0	0	0.375088	0	0.17869	0.376688	0.43161	0	0	0	0.0683619	0	0	0.121815	0.139622	0.464846	0.404175	0	0.301061	0
PGM1	ENSG00000079739	0.434061	0	0.304713	0	0	0	0	0	0	0	0	0	0	0.272068	0	0	0	0	0	0.340649	0	0.111428	0.0370541	0	0	0	0	0	0	0	0	0	0	0	0	0	0	0	0
DDX1	ENSG00000079785	0.194355	0	0.0608643	0	0	0	0	0.182163	0	0	0	0.30961	0.0633015	0.239986	0	0	0	0.291696	0	0.0529603	0	0	0	0	0.0520098	0.142865	0	0	0	0.0604385	0.022463	0	0.0810561	0.069591	0	0	0	0	0.0303888
DNM2	ENSG00000079805	0.156315	0.255668	0.187449	0	0	0	0	0	0	0.0727836	0	0	0	0	0	0.220179	0	0	0.339305	0	0	0	0.142164	0	0	0	0	0	0	0	0	0	0	0	0.219689	0	0.137121	0	0
EPB41L2	ENSG00000079819	0	0	0	0.00381612	0.0726096	0	0.0281363	0	0	0.394237	0.353206	0.430454	0.36257	0.364192	0	0	0	0.471419	0.0571556	0	0.316145	0.120192	0	0	0.361306	0.157799	0	0	0	0.180314	0.68447	0.511222	0.0907035	0.176729	0.443064	0.37902	0	0	0
RIMS1	ENSG00000079841	0.027241	0.0548861	0.0467942	0	0.0292505	0	0.222318	0.20443	0.662681	0	0	0	0	0	0.742634	0.000438487	0	0	0	0	0	0.30382	0	0.31387	0	0	0	0	0.0200573	0.352659	0.0987315	0.590509	0	0.30533	0	0	0	0	0
MOXD1	ENSG00000079931	0	0	0	0	0.446859	0.210098	0	0.201121	0	0	0	0.551411	0.85589	0.860777	0	0	0	0	0	0	0	0.285189	0	0	0	0	0	0	0	0	0	0	0	0	0	0	0	0	0
STX7	ENSG00000079950	0.146391	0	0	0	0.114419	0	0	0.0483131	0	0	0	0	0	0	0	0	0	0.192424	0.238098	0.350606	0	0	0	0	0	0	0	0	0	0	0	0	0	0	0.144462	0.148024	0	0.0704136	0.0941191
RABL2B	ENSG00000079974	0	0	0	0.0204562	0	0	0.0310007	0.688958	0	0	0	0	0	0	0	0	0	0	0	0	0	0	0	0	0	0	0	0	0	0	0	0	0	0	0	0	0	0	0
KEAP1	ENSG00000079999	0.087078	0	0	0	0	0	0	0.159194	0	0	0	0	0	0	0.0872119	0	0	0	0	0.10928	0	0.0321649	0.039087	0	0	0	0	0	0	0	0	0	0	0	0	0	0	0	0
DDX43	ENSG00000080007	0	0.174239	0	0	0	0	0	0	0	0	0	0	0	0	0	0	0	0	0	0	0	0	0.0106727	0.248266	0	0	0	0	0	0	0	0	0	0	0	0	0	0	0
PTPRH	ENSG00000080031	0	0	0	0.0395556	0	0	0	0	0	0	0	0	0	0	0.448496	0	0	0	0	0.0994909	0	0.19431	0	0.515456	0	0	0	0	0	0	0	0	0	0	0	0	0	0	0
DCT	ENSG00000080166	0	0	0	0	0	0	0	0.552523	0.0117762	0	0.0277944	0	0.197224	0.132519	0	0	0	0	0	0	0	0	0	0.257118	0	0	0	0	0.057145	0	0	0	0	0	0	0	0	0	0
SLC35C2	ENSG00000080189	0	0	0	0	0	0	0	0	0	0	0	0	0	0	0	0	0	0	0	0.147622	0	0	0	0	0	0	0	0	0	0	0	0	0	0	0	0	0	0	0.0466289
CRYBG3	ENSG00000080200	0	0.0438107	0	0	0	0	0	0.28121	0.090561	0	0	0.195295	0.170932	0.306356	0	0	0	0.236689	0	0.169221	0	0.136727	0	0.0225162	0	0	0	0	0	0.230457	0.423651	0.514118	0.486276	0.196886	0	0.175238	0	0	0
EPHA6	ENSG00000080224	0.163461	0.0810757	0.0258815	0.0969151	0.00584112	0.0329803	0	0.194499	0	0	0	0.2977	0.177445	0	0	0	0	0	0	0	0	0.246753	0	0.184189	0	0	0	0	0.0452722	0	0	0	0.0516787	0	0.0537246	0	0	0.0503679	0
SCTR	ENSG00000080293	0.306915	0.848002	0.82209	0.675484	0	0	0	0.0322774	0.118639	0	0.0410167	0	0	0	0	0	0	0	0	0	0	0.104741	0	0.230723	0	0	0	0	0	0	0.2202	0.316097	0	0	0	0	0	0	0
RFX3	ENSG00000080298	0.155442	0.189194	0.0388217	0.0980209	0.402613	0	0.141769	0.565138	0.305343	0	0	0	0.0751398	0	0.0990218	0.0051992	0.0191715	0.310243	0	0	0.52781	0.11563	0.0182499	0.171139	0	0	0.161313	0.14982	0.173138	0.247315	0.178594	0.178214	0.261714	0.184766	0	0	0	0	0.206711
RIF1	ENSG00000080345	0	0	0	0	0.129493	0	0.103082	0	0	0	0	0.0909472	0	0.0427543	0	0	0	0.0857009	0	0	0	0.164709	0	0	0	0	0.165882	0	0.0227794	0	0	0	0	0	0	0	0	0	0
RAB21	ENSG00000080371	0	0	0	0	0	0	0	0	0	0	0	0	0	0	0	0	0	0	0.132072	0.248665	0	0	0	0	0	0	0	0	0	0.107794	0	0	0.000738552	0.067832	0	0	0.0958659	0	0
SLC4A4	ENSG00000080493	0.250807	0.603644	0.545264	0.192773	0	0	0.622892	0.244347	0.580143	0.0720532	0	0.232122	0.334275	0	0.689445	0.256271	0	0	0	0	0	0.585433	0.382211	0	0.300306	0	0	0.291447	0	0.0163074	0	0	0	0.252545	0	0	0	0	0
SMARCA2	ENSG00000080503	0	0	0	0	0	0	0	0	0	0	0.249072	0	0	0	0	0.21204	0.143786	0	0	0	0	0	0.214286	0	0	0	0.695555	0.317762	0.159814	0	0	0	0	0	0.383009	0.0691014	0	0	0.0276821
SESN1	ENSG00000080546	0.114988	0	0	0.0169063	0	0	0	0.275623	0	0	0.315658	0	0	0	0	0	0	0	0.0947464	0.0722237	0	0	0	0	0	0	0	0	0	0	0	0	0	0	0.24149	0	0	0.407776	0.112143
MID2	ENSG00000080561	0.0476987	0.239207	0.155685	0.0993844	0	0	0.221804	0.325173	0.293656	0	0	0.0204876	0.123827	0.330551	0.275421	0	0	0.671172	0	0.113033	0	0	0	0	0.12165	0	0	0	0	0.0616827	0	0.222101	0.03407	0	0	0	0	0	0
PIH1D3	ENSG00000080572	0	0	0	0	0	0	0	0.90102	0	0	0	0	0	0	0.134673	0	0	0	0	0	0	0	0	0	0	0	0	0	0	0	0	0	0	0	0	0	0	0	0
COL5A3	ENSG00000080573	0	0	0	0	0	0	0	0	0	0	0.186566	0.71419	0.728001	0.928995	0	0	0	0	0	0	0	0.156451	0	0	0.902844	0.0380237	0	0	0	0	0	0	0	0	0	0	0	0	0.0578581
SRCAP	ENSG00000080603	0	0	0	0	0	0	0	0.0544439	0.064069	0	0	0	0	0	0.0488121	0	0	0	0	0.0504671	0	0	0	0	0	0	0	0	0	0	0	0	0	0	0	0	0	0	0
PUM3	ENSG00000080608	0.152424	0.458018	0.38508	0.053731	0	0	0.356387	0.0776478	0.331696	0	0	0.343522	0.149827	0.0771377	0.0924835	0	0	0.258279	0	0	0	0.445243	0	0	0	0.112887	0	0	0.126576	0.0351023	0	0.00565758	0.276514	0.0478232	0	0	0	0	0
CPB2	ENSG00000080618	0	0.581153	0.986948	0	0	0	0	0	0	0	0	0	0	0	0	0	0	0.0480432	0	0	0	0	0.0178956	0	0	0	0	0	0	0	0	0	0	0	0	0	0.025743	0	0
CHRNA3	ENSG00000080644	0.0671405	0.0734487	0	0	0	0	0	0	0	0.301775	0	0.0388323	0	0	0	0	0	0	0	0.215935	0.129611	0	0	0	0	0	0	0	0	0	0	0	0	0	0	0	0	0	0
KCNN2	ENSG00000080709	0	0.0346635	0.0793686	0	0	0	0	0	0	0	0	0	0	0	0	0	0	0.263401	0	0	0	0	0	0.082899	0	0	0	0	0.0235662	0.101024	0.952067	0.7317	0.72377	0	0	0	0	0	0
CNOT4	ENSG00000080802	0	0.00844303	0	0.0721069	0.162293	0	0.0639594	0	0.0301313	0	0	0	0	0	0	0.167752	0.155597	0	0	0	0	0.0445057	0.202828	0	0	0	0.0985876	0.143812	0	0	0	0	0	0	0	0	0	0	0
PSEN1	ENSG00000080815	0	0	0	0	0	0	0	0	0	0	0	0	0	0	0	0	0	0	0.289033	0.322544	0	0	0	0	0	0	0	0	0	0	0	0	0	0	0	0	0.164882	0.386983	0
CPOX	ENSG00000080819	0	0	0.021843	0	0	0	0	0	0	0	0	0	0	0	0	0.225762	0	0	0	0	0	0	0	0	0	0	0	0.444008	0	0	0	0	0	0	0	0	0	0	0
CLDND1	ENSG00000080822	0	0	0	0	0	0	0	0	0	0	0	0.181936	0	0.0678218	0	0.704902	0.0895241	0.209114	0	0	0	0	0.155101	0	0.00930201	0.120354	0.0731099	0.344411	0.166834	0.0655519	0.128647	0	0	0	0.0308057	0	0	0	0
MOK	ENSG00000080823	0.319912	0.168144	0.0659753	0.385789	0	0	0	0.677841	0.348091	0	0	0.317779	0.0251151	0.00837743	0.357822	0	0	0.358193	0	0	0	0.345111	0	0.279929	0.150298	0	0	0	0	0	0.123679	0	0	0	0	0	0	0	0
HSP90AA1	ENSG00000080824	0.127386	0	0	0	0	0	0	0.221597	0	0	0	0.111192	0	0	0	0	0	0	0.17894	0.155556	0.0968357	0	0	0	0	0.00436947	0	0	0	0	0	0	0	0	0	0	0.117302	0	0
RBL1	ENSG00000080839	0	0	0	0	0.0430895	0	0	0	0	0	0	0	0	0	0	0	0	0	0	0	0	0	0.164282	0	0	0	0.584097	0.282237	0.400708	0	0	0	0	0	0	0	0	0	0
DLGAP4	ENSG00000080845	0.10521	0.0904467	0.0413226	0.264831	0.127921	0	0.124075	0.175517	0.13055	0	0.370367	0.256259	0	0.161207	0.0164704	0	0	0.279626	0.0526875	0	0	0.130811	0	0	0	0.116538	0	0	0	0.13525	0.327605	0.161566	0.156989	0.118349	0.222777	0.356223	0	0	0
IGSF9B	ENSG00000080854	0	0.0870615	0	0.285624	0	0	0	0.475376	0.421476	0	0	0.0997153	0	0	0.504152	0	0	0	0	0	0	0.818128	0	0.466081	0	0.870696	0.0773186	0.280535	0	0.115026	0	0	0.224771	0.0160395	0	0	0	0	0
CROCCP3	ENSG00000080947	0	0	0	0.065716	0	0	0	0.518903	0	0	0	0	0	0	0	0	0	0	0	0.126417	0	0	0.0698115	0	0	0	0	0	0	0	0.0818182	0.053747	0	0	0	0	0	0	0
NDC80	ENSG00000080986	0	0	0	0	0.474993	0.0911548	0	0	0	0	0	0	0	0	0	0	0	0	0	0	0	0	0.286812	0	0	0	0.849236	0.752553	0.823456	0	0	0	0	0	0	0	0	0	0
AP4E1	ENSG00000081014	0.109284	0	0	0	0.0747664	0	0	0	0	0.360365	0	0	0	0	0	0	0	0	0	0.0252729	0	0	0.058492	0	0	0	0.0279701	0.0184748	0.204125	0	0	0	0	0	0	0	0	0	0
RSBN1	ENSG00000081019	0.0571304	0.0773168	0.237286	0	0	0	0	0	0	0	0	0	0	0	0	0.105237	0	0	0	0	0	0	0	0.0537616	0.0740766	0	0.742851	0.319545	0.470743	0	0	0	0	0	0	0	0	0	0.0399237
MAGI3	ENSG00000081026	0.616921	0.630366	0.560065	0.375839	0	0.0951319	0.375123	0.374768	0.612417	0	0	0.309942	0.117889	0.151606	0.388405	0	0	0.312933	0	0	0	0.401735	0	0.0315529	0.120247	0.131748	0	0	0	0.198743	0.132717	0.13773	0.101136	0.0145668	0	0.107269	0	0	0
CXCL2	ENSG00000081041	0	0.51322	0.578095	0.191028	0	0	0.194996	0	0.374695	0	0	0	0	0	0.193352	0	0	0.0312463	0.465565	0.223655	0	0	0	0	0	0	0	0	0	0.418735	0	0	0.0522526	0.260926	0	0	0.184502	0	0
AFP	ENSG00000081051	0	0.405734	0	0	0	0	0.00629512	0	0	0	0	0.761536	0.0710902	0	0	0	0	0	0	0	0	0	0	0	0	0.221774	0	0	0	0.501397	0	0	0	0	0	0	0	0	0.353089
COL4A4	ENSG00000081052	0.772579	0.571888	0.441654	0.43982	0.582606	0.518571	0.252823	0	0.415667	0.107992	0	0.363235	0.0647813	0.216675	0	0.100852	0.0102705	0	0	0	0	0	0	0	0	0	0	0	0	0.273895	0	0	0	0	0	0.372699	0	0	0
TCF7	ENSG00000081059	0	0.389349	0.328331	0	0.236267	0	0.0871646	0	0.241509	0	0	0.163942	0	0.15602	0	0.529479	0.656202	0	0	0	0.0537552	0.154632	0.0690261	0	0	0	0.3504	0.349003	0.15086	0	0	0	0	0	0	0	0	0	0
OSTM1	ENSG00000081087	0	0	0	0	0	0	0	0	0	0	0	0	0	0	0	0	0	0	0.0284695	0.323157	0	0	0	0.138986	0	0	0	0	0	0	0	0	0	0	0	0	0	0	0
CDH7	ENSG00000081138	0	0.146019	0	0.227107	0	0	0.0833929	0.0142514	0	0.204866	0	0	0	0	0.0184499	0	0	0	0.0907432	0	0	0.180699	0	0.380515	0.0141682	0	0	0	0	0	0	0	0.258993	0	0	0	0	0	0
IMPG2	ENSG00000081148	0	0	0	0	0	0	0.0458284	0.196595	0	0.304674	0	0	0	0.360099	0.0442713	0	0	0	0	0	0	0	0	0	0	0	0	0	0	0.225774	0	0.0627181	0	0.149369	0	0	0	0	0.366505
PCNP	ENSG00000081154	0.0522701	0	0.0103815	0	0.136413	0	0	0	0	0.153832	0	0.151849	0.0820043	0.0293429	0	0.154598	0	0.1529	0	0	0	0	0	0.0606826	0.142653	0.187832	0.117834	0.142576	0	0	0	0	0	0	0.063235	0	0	0	0
EXD2	ENSG00000081177	0.379852	0	0	0	0	0	0	0.21905	0.0462285	0	0	0	0	0.00445326	0	0	0	0	0	0.21856	0	0	0	0	0	0.0311947	0	0	0	0	0.0825581	0	0.00350812	0	0	0	0	0	0.516886
ARG2	ENSG00000081181	0	0.257085	0.337647	0.153486	0.0298347	0.0824043	0.570155	0.231444	0.465999	0	0	0	0	0	0.395421	0.0782385	0.0501541	0.293916	0	0	0.264121	0	0.0946683	0.28447	0.0668115	0.0639934	0	0.0927673	0	0	0	0	0	0	0	0	0	0	0
MEF2C	ENSG00000081189	0	0.223868	0.244132	0.0412673	0.757491	0.351552	0	0	0.195109	0.40688	0	0	0	0	0	0	0	0.467821	0.199001	0	0	0	0	0	0.213418	0.271703	0	0	0	0.34706	0.358536	0.403367	0.413801	0.330856	0.479487	0.41164	0.424459	0.416622	0.403021
PTPRC	ENSG00000081237	0	0	0	0	0.00115325	0	0	0	0	0	0	0	0	0	0	0.314554	0	0	0	0	0	0	0.457422	0	0	0	0.637236	0.644763	0.376264	0	0	0	0	0	0	0.0826276	0.305725	0.458901	0
PKP1	ENSG00000081277	0	0	0.0103379	0.544129	0	0	0.955075	0.0644644	0.304858	0.423721	0	0	0	0	0.395491	0	0	0.415848	0	0	0	0	0	0.649643	0	0	0	0	0	0.215791	0.0709791	0.835928	0.0820063	0	0	0	0	0	0
UBA5	ENSG00000081307	0.0426077	0	0	0	0	0.407221	0	0.074308	0	0	0	0.307177	0.0106462	0.040388	0	0	0	0.0722553	0	0.0383424	0	0	0	0	0	0.0556969	0	0	0	0.138938	0	0.14883	0	0.032157	0	0	0	0	0
STK17B	ENSG00000081320	0	0	0	0	0.209966	0	0	0	0	0.23272	0.171725	0	0	0	0	0.229704	0.214824	0	0	0	0.369773	0	0.225744	0	0	0	0.439004	0.387775	0.314406	0	0	0	0	0	0.280688	0.232769	0.204747	0.357124	0.158834
CDC14B	ENSG00000081377	0.204878	0.308398	0.332056	0.348387	0	0.078874	0.509275	0.584003	0.549549	0	0.246896	0.335542	0.297853	0.384461	0.494764	0	0	0.375145	0	0	0	0.357834	0	0	0	0.246058	0	0	0	0.178742	0	0	0.0334195	0	0	0	0	0	0
ZNF510	ENSG00000081386	0.00660652	0	0.0138517	0.183275	0.0159058	0	0	0.184876	0.224583	0	0	0	0.38572	0.475873	0.0316344	0.0586319	0.0420233	0.103529	0	0.0291046	0	0	0	0	0.0687084	0	0	0	0	0	0.292226	0	0	0	0	0	0	0	0
LRP2	ENSG00000081479	0	0.919555	0.905753	0	0	0	0	0.491847	0.204232	0	0	0	0	0	0.0248947	0	0	0	0	0	0	0.716629	0	0	0	0	0	0	0	0	0	0	0	0	0	0	0	0	0
JMJD4	ENSG00000081692	0.243787	0	0.106762	0.123146	0	0	0	0	0	0	0	0.307432	0.0218678	0	0	0	0	0.0370757	0	0.0836658	0	0.136587	0	0	0.0639761	0	0	0	0	0	0	0	0	0	0	0	0	0	0
DUSP12	ENSG00000081721	0	0	0	0	0	0	0	0	0	0	0	0	0	0	0	0.0576923	0	0.0319771	0	0	0	0	0.248088	0	0	0.0127212	0	0.112197	0	0.0232172	0	0	0	0	0.0291185	0	0	0.0556331	0
AACS	ENSG00000081760	0.159065	0.179779	0.264641	0.344052	0	0.0806663	0.000253807	0.107832	0.10777	0	0	0.33709	0	0	0.398767	0.165964	0	0	0	0.00288684	0	0.27019	0.0216226	0.406998	0	0	0	0.00662624	0	0	0	0	0	0	0	0	0	0	0.072281
DELE1	ENSG00000081791	0	0	0	0	0	0	0	0	0	0	0	0	0	0	0	0	0	0.417671	0.0257497	0	0	0	0	0	0.0281097	0	0	0	0	0.0680394	0.150264	0.284576	0.0895033	0	0.0147885	0	0	0.1744	0
SLC13A1	ENSG00000081800	0	0	0	0.00537787	0	0.33807	0	0	0	0	0	0	0	0	0	0	0	0	0.196675	0	0	0	0	0.136911	0	0	0	0	0	0	0	0	0	0	0	0	0	0.374003	0
CADPS2	ENSG00000081803	0.349695	0.585307	0.480217	0.404523	0	0.419782	0.378126	0.391576	0.462752	0	0	0.426138	0.367149	0.388184	0.429602	0	0	0.424582	0	0.0403107	0	0.457742	0	0.338475	0.167953	0.00962389	0	0	0	0.471048	0.589922	0.699524	0.454854	0.516404	0	0	0	0	0
HSPB11	ENSG00000081870	0	0	0	0	0	0	0	0.48934	0	0.149201	0	0.0480844	0	0	0	0	0	0.0655326	0	0.0104976	0	0	0.0734615	0	0	0	0.0378704	0.115566	0.0934097	0	0	0	0	0	0	0.234046	0	0	0
PHLPP1	ENSG00000081913	0	0.15839	0.0754915	0	0	0	0.162001	0.336949	0.165822	0.0907213	0.147006	0.107282	0	0	0.27081	0	0	0	0.229851	0	0	0	0	0.104907	0	0	0	0	0.222506	0	0.190592	0.12289	0.051514	0	0.347601	0.345279	0.214985	0.304289	0
ATP8B1	ENSG00000081923	0.22311	0.376698	0.391946	0.285583	0.362747	0	0.426525	0.403696	0.434617	0	0	0.01829	0.0589033	0.171789	0.510987	0	0	0.518637	0	0	0	0	0	0.138417	0	0.27473	0	0	0	0.389065	0.315717	0.359878	0.438564	0.585553	0	0	0	0	0.23205
IL12RB2	ENSG00000081985	0	0.066414	0	0	0	0	0.164531	0	0	0	0	0	0	0	0	0.855143	0.10279	0	0	0	0	0	0.673353	0	0	0	0.857458	0.38636	0.877869	0	0	0	0	0	0	0	0	0	0
SMARCD3	ENSG00000082014	0.168099	0.0440766	0.310188	0	0	0	0.284087	0.301842	0.246708	0	0	0.333519	0.336076	0.0972222	0.0304549	0	0	0	0	0	0	0.237694	0	0	0.380876	0.58255	0	0	0	0	0	0	0	0	0	0	0.618216	0.228513	0
WDR70	ENSG00000082068	0	0	0	0.0453053	0.0737779	0	0.0362944	0.0991006	0.0755753	0	0	0	0	0	0	0	0	0	0	0.0313869	0	0	0.132369	0	0	0	0	0	0	0	0	0.00408088	0	0	0	0	0	0.0582974	0.13841
FYB1	ENSG00000082074	0	0	0	0	0	0	0	0	0	0	0	0	0	0	0	0	0	0	0.0589128	0	0	0	0.284614	0	0	0	0.737836	0.515382	0.472998	0	0	0	0	0	0	0	0.55996	0.647098	0
MPP4	ENSG00000082126	0	0.200755	0	0.218591	0	0	0.473976	0.240808	0	0.187656	0	0.183705	0	0.00101411	0	0	0	0.0720328	0	0	0.288297	0.0832022	0	0.0585011	0	0.0389498	0	0	0	0	0	0	0.0329325	0.0770102	0	0	0	0	0
STRADB	ENSG00000082146	0	0	0	0	0	0	0	0	0	0	0	0.020105	0	0	0	0	0	0	0	0.201764	0	0	0	0.00687455	0	0	0	0	0	0	0	0	0	0	0	0.0752035	0	0	0
BZW1	ENSG00000082153	0	0	0	0.0375399	0	0	0	0	0.107479	0	0.234501	0.197593	0	0	0.0147734	0.195189	0.135313	0.0995265	0.0653659	0	0.157263	0.124097	0.20657	0	0	0	0	0.0831649	0	0	0	0	0.0756093	0	0.0833772	0	0.157537	0	0
PGR	ENSG00000082175	0.287259	0.251628	0.0594987	0.394002	0	0	0.292643	0.23526	0.488382	0.171214	0	0.433284	0.719569	0.439076	0.35583	0	0	0	0	0	0	0.180847	0	0.325919	0.717016	0.791444	0	0	0	0	0	0	0	0	0	0	0	0	0
ME2	ENSG00000082212	0	0	0	0	0	0	0	0	0	0	0	0	0	0	0	0	0	0	0.327686	0.197119	0	0	0	0	0	0	0	0	0	0	0	0	0	0	0	0	0	0	0
C5orf22	ENSG00000082213	0	0	0	0	0	0	0	0	0	0	0	0	0	0	0	0.0219924	0	0	0	0.0774984	0.420628	0	0.0470338	0	0	0	0	0	0	0	0	0	0	0	0	0	0	0	0
CCNT2	ENSG00000082258	0	0.0524864	0	0.0309727	0.162653	0	0	0	0	0	0	0	0	0	0	0	0	0	0.0280899	0.0264592	0	0	0.100259	0	0	0	0.0316394	0.124663	0	0	0	0	0	0	0.0664824	0	0	0	0
FAM135A	ENSG00000082269	0.474222	0.612381	0.517089	0.409226	0.0824946	0	0.360725	0.152509	0.405251	0.0748633	0.35659	0	0	0	0.0496606	0	0	0.107535	0	0	0	0.0651175	0	0.203327	0	0	0	0	0	0.301975	0.105233	0.135967	0.211453	0	0.258831	0.438268	0	0	0
COL19A1	ENSG00000082293	0.0333527	0	0.00540886	0	0.776861	0	0.122742	0.27221	0	0	0	0	0	0	0	0	0	0	0.29184	0	0	0	0	0.202046	0	0	0	0	0	0	0	0	0	0	0	0	0	0	0
EPB41L3	ENSG00000082397	0	0	0	0	0	0	0	0	0	0	0.128124	0	0	0	0	0	0	0	0.622798	0.373184	0	0	0	0	0	0	0	0	0	0	0	0	0	0	0.514601	0.17789	0.700516	0.730089	0
COBLL1	ENSG00000082438	0.450676	0.59846	0.489103	0.42217	0.477317	0.656761	0.433995	0.317296	0.449465	0	0	0.398379	0.199346	0.26479	0.371839	0	0	0.378413	0	0	0.457003	0.482921	0	0	0.294355	0.287484	0	0	0	0.427717	0.540105	0.39573	0.363471	0.287034	0	0	0	0	0.597661
DLG3	ENSG00000082458	0.111066	0.464048	0.374772	0.41486	0	0	0.119588	0.519146	0.462067	0	0	0	0.104463	0.0856702	0.61574	0.267738	0	0	0	0	0	0.139932	0.312115	0	0	0.186236	0.253951	0.356797	0.253773	0	0	0	0	0	0	0	0	0	0
KCNK2	ENSG00000082482	0.267191	0	0.162175	0	0	0	0	0.0578367	0	0	0	0.488009	0	0	0.0285594	0	0	0.0240267	0	0	0	0	0	0	0	0.111159	0	0	0.136065	0	0	0.0378383	0	0	0	0	0	0	0
SERTAD4	ENSG00000082497	0.86054	0	0.173821	0.402344	0	0	0.599956	0.784868	0.63775	0	0	0.0233229	0	0.303788	0.577284	0	0	0	0	0	0	0.0344816	0	0	0	0	0	0	0	0.0266569	0	0	0.073719	0.186023	0	0	0	0	0
TRAF5	ENSG00000082512	0	0	0	0	0.709359	0	0	0	0	0.134806	0.706125	0	0	0	0	0.498153	0.505198	0	0	0	0.218585	0	0.131349	0	0	0	0.227398	0.255348	0.211761	0	0	0	0	0	0.540377	0.526825	0	0	0
MRPL22	ENSG00000082515	0.0395809	0	0.120038	0	0	0	0	0	0	0	0	0.208606	0	0.238481	0	0	0	0.193313	0	0.103585	0	0	0.0795602	0	0	0	0	0	0	0	0.129863	0.155073	0.0185561	0.184854	0	0	0	0	0
GEMIN5	ENSG00000082516	0	0	0	0	0	0	0	0	0	0	0	0.0471909	0	0	0	0	0	0	0	0.198719	0	0.199895	0	0	0	0	0	0	0.0487822	0.260117	0	0.0537934	0.2325	0	0	0	0	0	0
OPRK1	ENSG00000082556	0	0	0	0	0	0.13709	0	0	0	0	0	0	0	0	0	0	0	0	0	0.702894	0	0	0.0781587	0.235363	0	0	0	0	0	0	0	0.267682	0	0	0	0	0	0.162651	0.592784
NFE2L1	ENSG00000082641	0.344923	0	0.152221	0.276723	0	0	0	0.239737	0	0	0.471756	0.221211	0	0.0660216	0	0	0	0.285213	0.00378096	0.141061	0	0.173392	0	0	0.171064	0.103263	0	0	0	0.115626	0	0.171298	0.172823	0.24736	0	0	0	0	0
SEMA5B	ENSG00000082684	0.0705185	0	0	0	0	0	0	0	0.030793	0	0	0	0	0.00511464	0	0	0	0.019613	0	0.162135	0	0	0	0.0270489	0	0.153547	0	0	0	0	0	0.510945	0	0	0	0	0	0	0
GSK3B	ENSG00000082701	0.190017	0.1785	0.0353321	0.0221424	0	0	0.0585207	0.08886	0.155712	0	0	0	0	0	0	0	0	0.0244066	0.0823717	0.151634	0	0.0279638	0.121512	0	0	0	0	0	0.10308	0	0.136786	0.0941848	0.135063	0	0	0	0	0	0
ITGB5	ENSG00000082781	0	0	0	0.287888	0	0	0.24339	0.27263	0.139265	0	0	0.502212	0.398312	0.52658	0.10002	0	0	0	0	0.425359	0	0.340789	0	0	0.163362	0.280314	0	0	0	0.290525	0.154228	0	0	0	0	0	0	0	0
ERC1	ENSG00000082805	0.121944	0.202167	0.118704	0.144791	0.0373832	0	0.185896	0.0869455	0.195926	0	0.118717	0.115241	0	0.059901	0.0776103	0	0	0.121449	0.244914	0.0996693	0	0.204969	0	0.0781502	0	0.143529	0	0	0	0.192418	0.141702	0.141718	0.166959	0.0994393	0.162629	0.211009	0.0225417	0	0
XPO1	ENSG00000082898	0.044383	0	0	0	0.175503	0	0	0.21873	0	0	0	0	0	0	0	0	0	0	0.0663529	0.0799001	0	0	0	0	0	0	0	0	0	0	0	0	0	0	0	0.09239	0	0	0
RNF13	ENSG00000082996	0	0	0	0	0	0	0	0	0	0	0	0	0	0	0	0	0	0	0.44406	0.454091	0	0	0	0	0	0	0	0	0	0	0	0	0	0	0.204114	0	0.0254089	0.355214	0
TRPM3	ENSG00000083067	0.00072759	0.0759872	0	0	0	0	0	0.133347	0.0336762	0	0	0.524885	0.33193	0.112691	0	0	0	0.23848	0	0	0	0.564344	0	0.245803	0.230046	0.0957161	0	0	0	0.414322	0.288462	0.32296	0.0644991	0.403664	0	0	0	0	0
PALB2	ENSG00000083093	0	0	0	0	0	0	0	0	0.0145572	0	0	0	0	0	0	0	0	0	0	0.123845	0	0.0857594	0	0	0	0	0	0	0	0	0	0	0	0	0	0	0	0	0
DOP1A	ENSG00000083097	0.0624272	0.0455392	0.0250087	0	0	0	0	0.317913	0.0821711	0	0	0	0.00402828	0	0.142038	0	0	0	0	0.180837	0	0	0	0.041145	0	0	0	0	0	0	0	0	0	0	0	0.246367	0	0	0.0673597
LYRM2	ENSG00000083099	0	0	0.00758986	0	0	0	0	0.177991	0	0.0258264	0	0	0	0	0	0	0	0.0250497	0	0.163579	0	0	0	0.0109047	0	0.11651	0	0	0	0	0	0	0	0	0	0	0	0	0
BCKDHB	ENSG00000083123	0.265935	0.262827	0.323118	0.238285	0	0	0.227814	0.212083	0.26656	0	0	0.262481	0.246435	0.143674	0.0756155	0	0	0.288403	0	0.0650063	0	0.00964947	0.00189429	0	0	0.0996128	0	0	0	0.0959554	0	0	0	0	0	0	0	0	0.173016
KAT6A	ENSG00000083168	0	0	0	0	0.250875	0	0	0	0	0	0	0	0	0	0	0	0	0.190752	0	0	0	0	0.203613	0	0	0	0.288618	0.197439	0.207736	0.179381	0.20703	0.256636	0.0863183	0.114611	0.173863	0	0	0.100799	0
TUT7	ENSG00000083223	0	0	0	0	0	0	0	0	0	0	0	0	0	0	0	0	0	0	0.30994	0	0	0	0	0	0	0	0	0	0.16053	0	0	0	0	0	0	0	0.367064	0.726317	0
ULK2	ENSG00000083290	0.45125	0.189971	0.162773	0	0	0	0	0.392204	0.0334728	0	0	0	0.106379	0	0	0	0	0.17253	0	0.109988	0	0.290904	0	0	0.0355785	0.133905	0	0	0	0	0	0	0	0	0	0	0	0.319179	0
GRHL2	ENSG00000083307	0.535714	0.699413	0.554992	0.46093	0	0	0.639601	0.66067	0.552725	0	0	0	0	0.0365626	0.630845	0	0	0	0	0	0	0	0	0.452677	0	0	0	0	0	0	0	0	0	0	0	0	0	0	0
TNPO1	ENSG00000083312	0	0	0	0	0.0480769	0	0.149456	0	0	0	0	0	0	0	0	0	0	0.132644	0.00630124	0.355862	0	0	0	0	0	0	0	0	0	0	0	0	0.105659	0	0	0	0	0	0
PLOD1	ENSG00000083444	0	0	0	0	0	0	0	0	0	0	0	0	0	0.336208	0	0	0	0	0	0.293754	0	0	0	0	0.264319	0	0	0	0	0	0.0465116	0	0	0	0	0	0	0	0
ITGAE	ENSG00000083457	0	0	0	0	0	0	0	0	0	0.0831142	0	0	0	0	0	0.141005	0	0	0	0	0	0	0.135973	0	0	0	0.465293	0.442864	0	0	0	0	0	0	0.0803932	0	0	0	0.153236
DIS3	ENSG00000083520	0	0	0	0	0.0445723	0	0	0	0.00932706	0	0	0.152162	0.138236	0	0	0	0.0442485	0.160162	0	0	0	0.00390574	0	0	0	0	0	0.0216195	0	0.243704	0.133298	0.20006	0.23953	0.24541	0	0	0	0	0
PIBF1	ENSG00000083535	0.147846	0.342927	0.278917	0	0.10842	0	0.222211	0.442674	0.341458	0	0	0.110466	0.118875	0	0.13321	0	0	0.302101	0	0	0	0.129743	0.084319	0	0	0	0.0955414	0.0937219	0	0.240485	0.164958	0.207162	0.15265	0.1825	0	0	0	0	0
TDRD3	ENSG00000083544	0	0	0	0	0	0	0	0.116228	0	0	0	0	0	0	0	0	0	0.0277973	0	0.374444	0.702395	0	0	0	0	0	0	0	0	0	0	0	0	0	0	0	0	0	0
NUFIP1	ENSG00000083635	0	0	0.0951242	0	0	0	0.0220087	0	0	0	0	0.0653954	0	0	0	0	0	0	0	0	0	0.255199	0	0	0	0	0	0	0	0	0	0	0	0.167001	0	0	0	0	0
PDS5B	ENSG00000083642	0	0.0413841	0	0	0	0	0.102067	0.141996	0	0	0.0199808	0	0	0.0864086	0	0	0	0.1688	0.0852566	0	0	0	0.066947	0	0	0.014823	0	0	0	0.204935	0.201832	0.188926	0	0.11538	0.0504213	0	0	0.140954	0.131582
OXCT1	ENSG00000083720	0	0	0	0.0311704	0.394002	0	0.191781	0	0	0.372884	0	0.206888	0	0.050573	0.169708	0.230248	0	0.158393	0	0	0	0.0302155	0.284351	0	0	0	0.647684	0.534198	0.398143	0	0	0	0	0.00379288	0.326246	0.395511	0	0	0.201171
RRAGB	ENSG00000083750	0	0	0	0.0397679	0.076294	0	0	0.195504	0	0	0.0606289	0.201531	0.11941	0.120413	0	0	0	0.15699	0	0.0762912	0	0	0	0.0999863	0.102865	0	0	0	0	0	0.143825	0.0986366	0.0121861	0	0	0	0	0	0
CYLD	ENSG00000083799	0	0	0	0	0.237046	0.0839836	0	0	0	0.167799	0	0	0	0	0	0.137184	0.0586272	0	0	0	0	0	0.122621	0	0	0	0.149128	0.0642969	0.198854	0	0	0	0	0	0.27795	0.24304	0	0.0482745	0
SLC27A5	ENSG00000083807	0	0	0.287871	0	0	0	0.130154	0.334223	0.0562259	0	0	0.163342	0.00817987	0	0.107616	0	0	0.113718	0	0.0505721	0	0.183019	0	0.0798266	0.0479359	0.205872	0	0	0	0	0	0	0.161018	0	0	0	0	0	0
ZNF324	ENSG00000083812	0	0	0	0.0619516	0	0	0	0.444716	0	0	0	0	0	0	0	0.103682	0	0.0703147	0	0	0	0	0.00438921	0.0969025	0	0.332985	0	0.0466167	0	0	0	0	0	0	0	0	0	0	0
ZNF416	ENSG00000083817	0	0	0	0	0	0	0	0	0	0	0	0.0188802	0	0	0	0.805922	0	0.282925	0	0	0	0	0.305205	0	0.766238	0	0	0	0	0	0	0.316029	0	0	0	0	0	0	0
ZNF586	ENSG00000083828	0	0	0	0	0.146208	0.0771089	0.158883	0.300362	0.255124	0	0	0	0	0	0.194205	0.146079	0	0.0249035	0	0.164618	0	0.0175594	0.112271	0	0	0	0	0	0	0	0	0	0	0	0	0.0900376	0	0	0.149176
ZNF446	ENSG00000083838	0.324442	0	0.0734194	0	0	0	0	0.511545	0	0	0	0.0669354	0.0392476	0	0.0261584	0	0	0.0659573	0	0	0	0	0	0	0	0.713975	0	0	0	0	0	0	0	0	0	0	0	0	0
ZNF264	ENSG00000083844	0.115396	0	0	0	0	0	0	0.309614	0	0	0	0	0	0	0	0.149273	0	0.181474	0	0.0306267	0.0385055	0	0	0	0	0	0	0	0	0.090105	0	0.324297	0.0828596	0	0	0	0	0	0
RPS5	ENSG00000083845	0	0	0.16215	0	0.235397	0	0	0	0	0.192618	0.121121	0.218251	0.138811	0.131458	0	0.226259	0.223126	0.192476	0	0.122421	0	0.16496	0.184947	0	0.0733297	0.168086	0.198145	0.229335	0	0	0	0	0.155696	0	0.23135	0.201717	0	0	0.158342
FAT1	ENSG00000083857	0.345306	0.421184	0.422369	0.511901	0	0	0.602242	0.426511	0.479066	0	0	0.464067	0.39693	0.556225	0.583082	0	0	0	0	0	0.378226	0.673456	0	0.421389	0.41762	0.534045	0	0	0	0	0.405032	0.397934	0	0	0	0	0	0	0
YTHDC1	ENSG00000083896	0	0.0462372	0	0	0	0	0.138941	0.0165258	0.0905102	0	0	0	0	0	0	0	0	0	0.0821439	0.00663149	0	0	0	0	0	0	0	0	0	0	0	0	0	0	0	0	0.130742	0	0
CHMP2B	ENSG00000083937	0.0614086	0	0.123914	0.0707756	0	0	0	0.0627258	0	0	0	0.0194907	0	0	0	0	0	0.00496902	0.0876219	0.237922	0	0	0	0	0	0.140874	0	0	0	0	0	0	0	0	0.0076356	0	0	0	0
SMAP2	ENSG00000084070	0	0	0	0	0.532012	0.325956	0	0	0	0.11204	0.288449	0	0	0	0	0.264071	0.296389	0	0	0	0	0	0.351317	0	0	0	0.500437	0.373903	0.289305	0	0	0	0	0	0.289118	0.144437	0.211977	0.584103	0.192667
PPIE	ENSG00000084072	0	0	0	0	0	0	0	0.0592581	0	0	0	0	0	0	0	0	0	0	0	0.109096	0	0	0.162123	0.101485	0	0	0	0.0742363	0	0	0	0	0	0	0	0	0	0	0
ZMPSTE24	ENSG00000084073	0	0	0	0	0	0	0	0.156586	0	0	0	0	0	0.0530153	0	0	0	0	0	0.346812	0	0	0	0	0	0	0	0	0	0	0	0	0	0	0	0	0	0	0
STARD7	ENSG00000084090	0.479736	0	0	0	0	0	0.0782088	0	0	0	0.364514	0	0	0	0	0	0	0	0	0.248205	0	0	0	0	0	0	0	0	0.167335	0	0	0	0	0	0	0	0	0	0
NOA1	ENSG00000084092	0	0	0	0.00718228	0	0	0	0.222388	0	0	0.00947542	0	0.00353502	0	0	0	0	0	0	0	0	0	0	0	0	0	0	0.0359951	0	0	0	0	0.202406	0	0.0388322	0.135434	0	0	0.023376
REST	ENSG00000084093	0.0080326	0	0	0	0	0	0.00105149	0.141058	0	0	0	0.0604267	0	0	0	0	0	0.0888285	0	0.01635	0	0	0	0	0	0	0.0450014	0.0259996	0	0	0	0	0.0936577	0	0	0	0	0	0.0935039
HAL	ENSG00000084110	0	0.642414	0.492489	0	0	0	0.24989	0	0.38318	0	0	0	0	0	0.323969	0	0	0	0	0.159248	0	0	0	0	0	0	0	0	0	0	0	0	0	0	0	0	0.068334	0.918256	0
SSH1	ENSG00000084112	0	0.129205	0	0	0	0	0.293873	0	0	0	0	0.0964481	0	0	0	0	0	0.526531	0.384218	0	0.175562	0	0	0	0	0	0	0	0	0.560951	0.283474	0.514683	0.565188	0.593739	0.315431	0	0.100544	0	0
GSTP1	ENSG00000084207	0.327491	0	0.25332	0.169329	0	0	0.190863	0.306576	0.0731055	0	0.223908	0.207221	0	0	0.209173	0	0	0.107945	0.11904	0.342522	0	0	0	0	0	0.131195	0	0	0	0	0	0	0	0	0.186326	0.195248	0.150391	0	0
APLP2	ENSG00000084234	0.320539	0	0.198354	0	0	0	0.112763	0	0.0422478	0	0	0	0	0	0	0	0	0	0.340763	0.386605	0	0	0	0	0	0	0	0	0	0	0	0	0	0	0	0	0.228404	0	0
FAM234B	ENSG00000084444	0.0686272	0	0	0	0	0	0	0.12195	0	0	0	0.129055	0	0	0	0	0	0.588947	0.102542	0	0	0.303865	0	0	0	0	0	0	0	0.529647	0	0.070998	0.389645	0.0682275	0	0	0.10367	0	0
SLCO1A2	ENSG00000084453	0.547257	0.0496364	0.165415	0	0.0073688	0	0.0630771	0.0111681	0.00929532	0	0	0	0	0	0.133784	0	0	0	0	0	0	0.0864018	0	0	0	0	0	0	0	0	0.0503085	0.0668144	0	0	0	0	0	0	0
WBP11	ENSG00000084463	0	0	0	0	0.0644321	0	0	0	0	0	0	0	0	0	0	0.0841268	0	0	0	0.0299706	0	0	0	0	0	0.0258296	0	0	0	0	0	0	0	0	0.0022819	0	0	0	0
EIF3I	ENSG00000084623	0	0	0	0	0	0	0	0	0	0.0968257	0	0.299298	0.0729201	0.0523402	0	0	0	0.208258	0	0.0240132	0	0	0	0	0.0184682	0.135177	0	0	0	0.140501	0	0.0985439	0.189644	0	0.205499	0	0	0	0
NKAIN1	ENSG00000084628	0	0	0.017341	0	0	0	0.0112892	0.18673	0.124896	0	0	0	0.022731	0	0	0	0	0	0	0	0.0166794	0.171876	0	0.00471783	0	0	0	0	0	0	0	0	0.0253494	0	0	0	0	0	0
COL16A1	ENSG00000084636	0.337848	0.100904	0.0161739	0.149512	0	0	0.420066	0.606966	0.158634	0	0	0.825532	0.81	0.849922	0.068824	0.00476071	0	0	0	0	0	0	0	0	0.0388483	0.35498	0	0	0	0	0	0	0	0	0	0	0	0	0
TXLNA	ENSG00000084652	0	0	0	0	0	0.00278707	0	0.19505	0.093503	0	0	0.258465	0	0.132251	0	0	0	0.0210745	0	0.0487613	0	0.185643	0	0	0	0	0	0	0	0	0	0	0.0679007	0	0	0	0	0	0
NCOA1	ENSG00000084676	0	0.0233014	0	0	0	0	0.103735	0.0611364	0.12962	0	0	0.157629	0	0	0	0.137935	0	0	0	0.141635	0	0.0162466	0.225651	0	0.0814096	0	0	0.0572215	0.169341	0.0389718	0	0.127713	0	0	0	0	0	0.173941	0.146161
AGBL5	ENSG00000084693	0	0	0	0	0.220195	0.0742289	0	0.15417	0	0	0	0	0	0	0	0.00375846	0.0647039	0.0616158	0	0	0	0	0.089817	0	0	0	0.318182	0.36262	0	0	0	0	0	0	0	0	0	0	0.120058
EFR3B	ENSG00000084710	0.645794	0.262911	0.066168	0.232092	0	0.00445931	0	0.267461	0.280329	0	0	0.0937668	0.10799	0	0	0	0.09856	0.153839	0	0	0.181112	0.227896	0	0.494573	0	0	0	0	0	0	0	0	0.292599	0.0838473	0	0	0	0	0
KIF3C	ENSG00000084731	0	0	0	0.453537	0	0	0.275133	0.0890361	0.00549163	0	0	0	0	0.203554	0	0	0	0.698307	0	0	0	0	0	0.194	0	0	0	0.050146	0	0	0	0	0	0	0	0	0	0	0.399847
RAB10	ENSG00000084733	0	0.0903803	0	0	0	0	0.128898	0	0.124535	0	0.0651607	0	0	0	0	0	0	0	0.212236	0.383764	0	0	0	0	0	0	0	0	0	0	0	0	0	0	0	0.156845	0.0246683	0.168105	0
GCKR	ENSG00000084734	0	0.339077	0.29548	0.218876	0	0	0	0.016546	0.250576	0.24477	0	0	0	0	0.0236731	0	0	0	0	0	0	0	0	0	0	0	0	0	0.126325	0.671782	0	0.0121849	0.402853	0.36106	0	0	0	0	0.0913043
HADHA	ENSG00000084754	0	0	0	0	0	0	0	0	0	0	0	0	0	0	0	0	0	0	0.116839	0.288918	0	0	0	0	0	0	0	0	0	0	0	0	0	0	0.0960593	0	0.116621	0	0
MAPRE3	ENSG00000084764	0.122948	0	0.226476	0.185729	0	0	0.188404	0.645699	0	0	0	0	0	0	0	0	0	0.218723	0	0.14051	0.432829	0	0	0.395734	0.10372	0	0	0	0	0	0	0	0	0	0	0	0	0	0
CAD	ENSG00000084774	0	0	0.00293707	0	0	0	0	0.187382	0	0	0	0.0196582	0	0.0669312	0.00741365	0	0	0.0779861	0	0.0832721	0	0.154697	0	0	0	0	0	0	0	0	0	0	0	0	0	0	0	0	0
CD59	ENSG00000085063	0.335067	0	0.368745	0.233037	0	0	0.0391951	0.371728	0.138366	0.158903	0	0.390183	0.195413	0.191764	0.267516	0	0	0.548046	0	0.394796	0	0.205871	0	0.197675	0.264275	0.17594	0	0	0	0.411361	0.321275	0.533678	0.395586	0.504382	0	0	0	0	0
CD82	ENSG00000085117	0	0	0	0	0.217054	0	0	0	0	0	0	0	0.335354	0	0.143957	0	0	0	0.0399332	0.412125	0.549083	0	0	0	0	0.0103982	0	0	0	0	0.220004	0	0	0	0	0	0	0	0
BCORL1	ENSG00000085185	0.0729627	0	0.0213125	0	0	0	0.113526	0.0685425	0.0264687	0	0	0.333469	0	0.111838	0.067306	0	0	0	0	0	0	0.0812899	0	0	0	0.135258	0.00394627	0	0	0	0	0	0	0	0	0	0	0	0.0617618
ATRX	ENSG00000085224	0.12436	0.122856	0.0602827	0.152334	0.264934	0	0.104967	0.0828637	0.13331	0	0.0370091	0	0	0.115167	0.0149231	0.151278	0.169206	0.153221	0	0	0	0	0.201395	0	0.0943781	0	0.185336	0.199405	0.192192	0.123319	0.136575	0.128455	0.0225258	0	0	0.0714538	0	0	0.0586245
AK6	ENSG00000085231	0	0	0.0509189	0	0	0	0	0	0	0.0508077	0	0.184019	0	0	0	0	0	0.136531	0	0.279695	0	0	0	0	0	0	0	0	0	0	0	0	0.092873	0	0	0	0	0	0
FCN1	ENSG00000085265	0	0	0	0	0	0	0	0	0	0	0	0	0	0	0	0	0	0	0.298087	0	0	0	0	0	0	0	0	0	0	0	0	0	0	0	0.0349673	0	0.960282	0.94742	0
MYNN	ENSG00000085274	0	0	0.0677465	0	0.0955248	0	0	0.277645	0	0	0	0	0	0	0	0.218963	0	0.101178	0	0	0	0	0.263207	0.0156362	0	0	0.257063	0.311697	0.0671203	0	0	0	0	0	0	0	0	0	0
MECOM	ENSG00000085276	0.461201	0.617463	0.556299	0.389326	0.1219	0	0.410676	0.383384	0.569362	0	0	0.0901653	0.153445	0	0.440951	0	0	0	0	0	0	0	0	0.156855	0	0	0	0	0	0.546249	0	0.239913	0.378558	0.383819	0.0823679	0	0	0	0
SCAMP1	ENSG00000085365	0.0958964	0	0	0	0	0	0	0.276793	0	0	0	0.106249	0	0	0	0	0	0.0496317	0	0.0799391	0	0.076966	0	0.0839077	0	0	0	0	0	0.128202	0	0.220923	0.0806407	0.129837	0	0	0	0	0
PREP	ENSG00000085377	0	0	0	0	0	0	0.0796229	0	0.183928	0	0	0	0	0	0	0	0	0	0	0	0	0	0.0440307	0.0551797	0	0	0.149058	0.172451	0	0	0	0.0204508	0	0	0	0	0	0.0808171	0
HACE1	ENSG00000085382	0.0173166	0	0	0	0	0	0.0234953	0.182912	0.0525337	0	0	0	0.0667544	0.188166	0	0	0	0.0412428	0	0	0	0	0	0	0	0.0522677	0	0.0482929	0.107665	0.229879	0.160679	0.425725	0.297002	0	0	0	0	0	0
SEH1L	ENSG00000085415	0	0.164457	0.13839	0	0.162203	0	0.152792	0	0.20945	0	0.0727135	0.0139618	0	0	0	0	0	0	0	0.0741917	0	0.227763	0	0	0	0	0	0	0	0	0	0	0.0149095	0	0.103827	0.211965	0	0.151928	0.0285433
WDR47	ENSG00000085433	0	0	0	0	0.0657351	0	0	0.161535	0	0	0	0	0	0	0	0.0520546	0	0	0	0	0	0	0.162077	0	0	0	0.128981	0.230279	0	0	0	0	0	0	0.0387485	0.257349	0	0	0
WDFY1	ENSG00000085449	0	0	0	0.0399805	0	0	0	0.153557	0	0	0	0	0	0	0	0	0	0	0.248035	0.189886	0	0.161608	0	0	0	0	0	0	0	0	0.195837	0	0	0	0	0	0	0	0
OVGP1	ENSG00000085465	0	0.182216	0.342981	0.138834	0	0	0.443053	0.483058	0.0512812	0	0	0	0.258192	0	0	0	0	0.0235183	0	0	0	0.217618	0	0	0.146923	0	0	0	0	0	0.496623	0	0	0	0	0.589018	0	0	0
SLC25A24	ENSG00000085491	0.14767	0	0	0	0	0	0	0.150895	0.0119818	0	0	0	0	0	0	0	0	0	0.0549651	0.467812	0	0	0	0	0	0	0	0	0	0	0	0	0	0	0	0	0	0	0
MAP3K4	ENSG00000085511	0.118801	0.112751	0	0	0	0	0.138434	0.243049	0.04803	0	0	0	0	0.188288	0.185552	0	0	0	0	0.0877073	0	0	0	0	0	0	0.109388	0	0	0	0	0	0	0	0	0	0	0	0
PILRA	ENSG00000085514	0	0	0	0	0	0	0	0	0	0	0	0	0	0	0	0	0	0	0.195367	0.533877	0	0	0	0	0	0	0	0	0	0	0	0	0	0	0.0453039	0	0.454224	0.869617	0
IGSF9	ENSG00000085552	0	0	0.149593	0.845781	0	0	0.495647	0.371082	0	0	0	0.113822	0	0	0.0663016	0.165048	0	0	0	0	0	0.843967	0	0	0	0	0	0	0	0	0	0	0	0.0171224	0	0	0	0	0
ABCB1	ENSG00000085563	0	0	0	0	0.311937	0	0	0	0	0	0	0	0	0	0	0.875823	0.773426	0	0	0	0	0.19974	0.798396	0	0	0	0	0.626999	0	0.286903	0.0519556	0.450861	0.807606	0.473036	0	0	0	0	0
ZNF213	ENSG00000085644	0	0	0	0.253113	0	0	0	0.139614	0	0	0	0	0	0.0392857	0	0	0	0	0	0.186673	0	0	0	0	0	0	0	0	0	0	0	0	0	0	0	0	0	0	0
AKR1B1	ENSG00000085662	0	0	0	0	0	0	0	0	0	0	0	0	0	0	0	0	0	0	0	0.60879	0	0	0	0	0	0	0	0	0	0	0	0	0	0	0.145154	0	0	0	0
CPNE3	ENSG00000085719	0.331364	0	0.291198	0	0.00754853	0	0.174067	0.0985657	0	0	0	0.294304	0.127343	0	0	0	0	0.263977	0	0.0851092	0	0.0358409	0	0.0340267	0	0.0410951	0	0	0	0.137922	0	0	0.111706	0	0.00333509	0.834486	0	0	0.100332
RRN3	ENSG00000085721	0	0	0	0	0	0	0	0	0	0	0	0	0	0	0	0	0	0	0	0.25286	0	0	0	0	0	0	0	0	0	0	0	0	0	0	0	0	0	0	0
CTTN	ENSG00000085733	0.504861	0.496263	0.496662	0.470971	0	0	0.444753	0.424722	0.475107	0	0	0.481998	0.392697	0.459903	0.464194	0	0	0.458245	0	0	0	0.588914	0	0.309376	0.413708	0.413319	0	0	0	0.43006	0.423357	0.42738	0.45287	0.388684	0	0	0	0	0
WNT11	ENSG00000085741	0	0	0	0	0	0.0332835	0	0.163588	0	0	0	0.882213	0.827544	0	0	0	0	0	0	0	0.160944	0.229267	0	0	0	0	0	0	0	0.0451984	0	0	0.0800563	0	0.108285	0	0	0	0
MTIF2	ENSG00000085760	0	0	0	0	0	0	0	0	0	0	0	0	0	0	0	0	0	0	0	0.229264	0	0	0	0	0	0	0	0	0	0	0	0	0	0	0	0	0	0	0
DDHD2	ENSG00000085788	0.074156	0.0030581	0	0.00456411	0.032261	0.00994054	0.0703408	0.199491	0.036698	0	0	0.269219	0	0	0	0.00920822	0	0.0405413	0	0	0	0.133774	0.0170948	0.114502	0	0	0.0137773	0.125337	0	0	0	0	0.0156019	0	0	0	0	0	0
TTC39A	ENSG00000085831	0.265065	0.670573	0.594788	0.0972262	0	0	0.291793	0.580694	0.568205	0	0	0	0	0.133986	0.359838	0	0	0.112634	0	0	0	0.279874	0	0.2538	0	0	0	0	0	0	0	0.104626	0.119757	0	0	0	0	0	0.791596
EPS15	ENSG00000085832	0	0.0174844	0	0	0.22663	0	0	0.128594	0.0940551	0	0.0247185	0	0	0	0	0.0318842	0	0.256318	0	0	0	0	0.0909259	0	0	0	0.283811	0.241936	0.224069	0	0	0.0480894	0	0	0	0	0	0	0.0750492
ORC1	ENSG00000085840	0	0.0236006	0	0	0	0	0.235532	0	0.203151	0	0	0	0	0	0	0	0	0	0	0.129461	0	0	0	0	0	0	0	0	0	0	0	0	0	0	0	0	0	0	0
MGST2	ENSG00000085871	0	0	0	0	0	0	0	0	0	0.158152	0	0	0	0	0	0	0	0.204168	0.192302	0.185251	0	0	0	0	0	0	0	0	0	0	0.0741015	0.065294	0.0901957	0	0.252485	0.162844	0.31103	0.235648	0
ATG16L1	ENSG00000085978	0	0	0	0	0.115115	0	0	0	0	0	0	0	0	0	0	0.108933	0	0	0	0	0	0	0.472762	0	0	0	0.627529	0.649985	0.108309	0	0	0	0	0	0	0.26892	0	0	0
USP40	ENSG00000085982	0.507351	0.507042	0.465604	0.224332	0	0	0.315829	0.323282	0.408534	0	0	0.0812856	0.105311	0	0.240518	0	0	0.0171577	0	0.197991	0	0.0438821	0	0	0	0	0	0	0	0	0	0	0	0	0	0	0	0	0.0559178
POMGNT1	ENSG00000085998	0.290126	0	0	0.243821	0	0	0.376562	0.59833	0.201413	0	0	0	0	0	0.213692	0	0	0.0764936	0	0.158199	0.0111514	0	0	0	0.245746	0	0	0	0	0	0	0	0	0	0	0	0	0	0
RAD54L	ENSG00000085999	0	0.121396	0.266367	0	0.081596	0	0.104043	0.0890218	0.0858242	0.053865	0	0.380315	0	0	0.0538554	0	0	0	0	0.0686805	0.147584	0.254447	0	0	0	0.184703	0	0	0	0.073975	0	0	0.174465	0.00824538	0.102767	0	0	0	0
MAST2	ENSG00000086015	0	0	0	0.0370075	0	0	0	0	0	0	0	0	0	0.0841134	0	0	0	0	0	0.402335	0	0	0	0	0	0	0	0	0	0.131242	0	0	0.173744	0.0728342	0	0	0	0	0
DNAJA1	ENSG00000086061	0	0	0	0	0	0	0	0	0	0	0	0.107618	0	0	0	0	0	0	0	0.227817	0	0.0682355	0	0	0	0	0	0.0810872	0	0	0	0	0.139171	0	0	0	0	0	0
B4GALT1	ENSG00000086062	0	0	0	0	0	0	0	0	0	0	0	0.0681894	0	0	0	0	0	0	0.220012	0.278306	0	0	0	0	0	0	0	0	0	0	0	0	0	0	0.183167	0	0.18229	0	0.213275
CHMP5	ENSG00000086065	0.171653	0	0	0.0667377	0	0	0	0.205576	0	0	0	0.126354	0	0.0820882	0	0	0	0.165644	0	0.35392	0	0	0	0	0	0.126604	0	0	0	0.0393403	0.240476	0.0862085	0	0.0350154	0	0	0	0	0
NFX1	ENSG00000086102	0.13993	0.109992	0.100587	0	0.185658	0.0485879	0.168383	0.161338	0.156846	0	0	0	0	0	0.0107806	0	0	0	0	0.135918	0	0.0381712	0	0	0	0	0	0	0	0	0	0	0	0	0	0	0	0.100419	0.171629
DIMT1	ENSG00000086189	0	0	0	0	0	0	0	0.244705	0	0	0.201071	0.356823	0.0778116	0.221104	0.0204297	0	0	0.289289	0	0.0547449	0	0.0900657	0	0	0	0.175748	0	0.0236411	0	0	0	0.0634854	0.0563608	0	0	0.171144	0	0	0
IPO11	ENSG00000086200	0.0449942	0.167081	0	0.00350269	0	0	0	0.317597	0.0705776	0	0	0.0415224	0	0	0.112636	0	0	0.726846	0	0	0	0.0908395	0	0	0	0	0	0	0	0.0970149	0	0	0.340754	0.109664	0	0	0	0	0
FOLH1	ENSG00000086205	0	0	0.0235382	0	0	0	0	0.161658	0	0	0	0.915537	0.770318	0	0.0556866	0	0	0	0	0	0	0	0	0	0	0	0	0	0	0	0	0.0360144	0.0189037	0	0.0481601	0	0	0	0
EIF2AK1	ENSG00000086232	0	0	0	0.0108715	0	0	0	0.216531	0	0	0	0	0	0	0	0	0	0	0	0.113374	0	0	0	0	0	0	0	0	0	0	0	0	0	0	0.0850448	0	0	0	0
EPDR1	ENSG00000086289	0.332214	0.101921	0.45399	0.00831446	0	0	0	0.13284	0	0	0.322685	0.112449	0.0341582	0.232191	0	0	0	0	0	0	0	0	0.857966	0.0082225	0	0.0580199	0	0	0	0	0	0	0	0	0.0928071	0.302995	0	0	0.691173
SNX10	ENSG00000086300	0	0	0	0	0	0	0	0	0	0	0	0	0	0	0	0	0	0	0.345288	0.697642	0	0	0	0	0	0	0	0	0	0	0	0	0	0	0.0708564	0.0763716	0.015771	0.0810885	0
SEPHS1	ENSG00000086475	0	0	0	0	0	0	0	0.144744	0	0	0	0	0	0	0	0	0	0.116841	0	0.141639	0	0	0	0	0	0	0	0	0	0	0	0	0.347031	0.0434257	0	0	0	0	0.761358
MRPL28	ENSG00000086504	0	0	0	0	0	0	0	0.0114145	0	0	0	0.0746956	0	0	0	0	0	0.124898	0.136199	0.0720134	0	0	0	0	0	0	0	0	0	0	0.00591966	0	0	0	0	0	0.0387887	0	0
HBQ1	ENSG00000086506	0	0	0	0	0	0	0	0	0	0	0	0	0	0	0	0.51054	0	0.332654	0	0	0	0	0.897276	0	0	0	0	0.514181	0	0	0	0	0	0	0	0	0	0	0
ITPKC	ENSG00000086544	0.422652	0.595377	0.549206	0.430213	0	0	0.434674	0.405988	0.552341	0	0	0.394283	0.267904	0.130099	0.555409	0	0	0.120192	0	0	0	0.401766	0	0.052504	0.0304861	0.0240597	0	0	0	0.531734	0.258034	0.379608	0.417231	0.450817	0	0	0	0	0
CEACAM6	ENSG00000086548	0.92886	0.043503	0.500132	0.619519	0	0	0.332216	0.336357	0.789574	0	0	0	0	0	0.739797	0	0	0	0	0	0	0	0	0	0	0	0	0	0	0	0	0	0	0	0	0	0	0	0
FAT2	ENSG00000086570	0	0.0356354	0	0	0	0	0.897205	0	0	0	0.000374588	0.0654163	0	0	0.0756529	0	0	0	0.220469	0	0	0	0	0	0.0121074	0	0	0	0	0	0	0	0	0	0	0	0	0	0
RBM22	ENSG00000086589	0	0	0	0	0	0	0	0	0	0	0	0	0	0	0	0	0	0	0	0.115657	0	0	0.0552578	0	0	0	0	0	0	0	0.0312896	0	0.00470827	0	0	0	0	0	0
TMED2	ENSG00000086598	0.0451397	0	0.0799698	0.00425985	0	0.111111	0	0	0	0.0507137	0	0.19415	0.135934	0.149415	0.0680276	0	0	0.0750029	0	0.209955	0	0	0	0.0419023	0.0566947	0.0220133	0	0	0	0	0	0	0	0	0.0927681	0	0	0	0.137242
ERO1B	ENSG00000086619	0	0	0	0	0.129224	0.153848	0	0	0	0.211872	0.494179	0	0	0	0	0.143197	0	0	0	0	0	0	0.142441	0.0367023	0	0	0.119219	0.183064	0	0	0	0	0	0	0.412097	0.551118	0	0	0.14124
ZFAND6	ENSG00000086666	0	0.19163	0.139235	0	0.197026	0	0	0	0.0278068	0	0.0904285	0	0	0	0	0	0	0	0.174613	0.134722	0	0	0.145768	0	0	0	0	0	0	0	0	0	0	0	0.112998	0.0985062	0.0728989	0.198871	0.0704355
HSD17B2	ENSG00000086696	0	0	0	0.301159	0	0	0.505164	0.518516	0.361965	0	0	0	0.227653	0	0.829258	0	0	0	0	0	0	0	0	0.122106	0	0	0	0	0	0	0	0	0.0623443	0	0	0	0	0	0
TXLNG	ENSG00000086712	0	0.236834	0.265216	0	0.356714	0	0	0.0481867	0.0826941	0	0	0.340733	0.0865258	0	0	0.16437	0.101421	0	0	0	0.128765	0.192469	0.103447	0	0	0.0547013	0.32373	0.338589	0.0485673	0	0	0	0	0	0	0	0	0	0.0438607
PPEF1	ENSG00000086717	0	0.207895	0.0542987	0.0722502	0.130896	0.156719	0	0.122766	0.149344	0	0	0	0	0	0	0	0.0238788	0	0	0	0	0.18952	0	0.42672	0	0	0	0	0	0	0.221381	0.144174	0	0	0.0985806	0	0	0	0.180206
LAT2	ENSG00000086730	0	0	0	0	0.201907	0	0	0	0	0.131001	0.150302	0	0	0	0	0.391538	0.185135	0	0.0832827	0.0364529	0.460324	0	0.409214	0	0	0	0	0	0	0	0	0	0	0	0.455617	0.0356975	0.110837	0	0
HUWE1	ENSG00000086758	0	0	0	0	0.203945	0	0	0	0.017056	0	0.177973	0	0	0	0	0.201391	0.125813	0	0	0	0	0.115728	0.0989651	0.0811793	0	0	0.191567	0.133592	0.286241	0	0	0	0	0	0.0818413	0	0	0	0
ZW10	ENSG00000086827	0	0	0	0	0	0	0	0	0	0	0	0	0	0	0	0	0	0	0	0.10991	0	0	0	0	0	0	0	0	0	0	0	0	0	0.0168755	0	0	0	0	0
ALG9	ENSG00000086848	0	0	0	0	0	0	0	0	0	0	0	0	0	0	0	0	0	0	0	0.592002	0	0	0	0	0	0	0	0	0	0	0	0	0	0	0	0	0	0	0
MYBPC2	ENSG00000086967	0.155649	0.244815	0	0	0.676584	0	0.0477589	0.144705	0.14245	0.869459	0	0	0	0	0	0	0	0	0	0	0	0.0378154	0	0	0	0	0	0	0	0.0992759	0	0	0	0	0.622251	0.305554	0	0	0.695106
NOX4	ENSG00000086991	0.0418172	0	0	0.380032	0	0	0	0	0	0	0	0.933889	0.55196	0.499995	0	0	0	0.150312	0	0	0	0	0	0	0	0	0	0	0	0	0.785287	0	0.307582	0	0	0	0	0	0
ACOX3	ENSG00000087008	0	0	0	0.209142	0	0	0	0.414615	0.0478266	0	0	0.0261086	0	0	0	0	0	0	0	0	0	0	0	0.172429	0	0	0	0	0.237493	0.00548185	0	0	0	0	0	0	0	0	0.0732037
MTMR2	ENSG00000087053	0	0	0	0	0	0	0.211812	0.31799	0.0741516	0	0	0.205597	0.124178	0.178098	0	0	0	0.414377	0	0.211086	0	0.186587	0	0.158184	0.11176	0	0	0	0	0.0235397	0.106871	0.0869968	0	0.00917986	0	0	0	0	0
PPP1R15A	ENSG00000087074	0.0669383	0	0.102041	0	0	0.16165	0.0434735	0	0	0.0357814	0	0.187479	0	0	0	0	0.169805	0.141705	0.048512	0.0785053	0.193195	0.0940987	0	0	0	0.0355089	0	0	0	0.101944	0.127167	0	0	0	0.107776	0.14079	0	0	0
HSD17B14	ENSG00000087076	0	0	0.0104015	0	0	0	0	0	0	0	0	0.0582745	0	0	0	0	0	0	0.305895	0.53568	0	0	0	0	0	0	0	0	0	0	0	0	0	0	0	0	0	0	0
TRIP6	ENSG00000087077	0.208578	0	0.209881	0.0688499	0	0	0.395681	0	0.0936774	0	0	0.187998	0.087389	0.252773	0	0	0	0.0630773	0	0.348297	0	0.207652	0	0	0.02261	0.152293	0	0	0	0	0	0	0	0	0	0	0	0	0
ACHE	ENSG00000087085	0.633827	0	0.160468	0.454729	0	0.0528235	0	0	0.0137231	0	0.950314	0	0	0	0	0	0.266722	0.289798	0	0	0	0	0	0	0.174472	0.318932	0	0.0251455	0	0.099241	0.152526	0	0	0.0598267	0.0519304	0.163324	0	0	0
FTL	ENSG00000087086	0	0	0	0	0	0	0	0	0	0	0	0	0	0	0	0	0	0	0.249393	0.28165	0	0	0	0	0	0	0	0	0	0	0	0	0	0	0	0	0.160684	0	0
SRRT	ENSG00000087087	0	0	0	0	0	0	0	0	0.0305672	0	0	0	0	0	0.182431	0	0	0	0	0	0	0	0	0	0	0	0.0783716	0.615211	0	0	0	0	0	0	0	0	0	0	0
BAX	ENSG00000087088	0	0	0	0	0	0	0	0	0	0	0	0	0	0	0	0	0	0	0.115244	0.371654	0	0	0	0	0	0	0	0	0	0	0	0	0	0	0	0	0	0	0
NLK	ENSG00000087095	0	0	0	0	0	0	0	0	0	0	0	0	0	0	0	0	0	0	0.0948983	0.39045	0	0	0	0.00908724	0	0	0	0	0	0	0.151216	0	0.236188	0.041062	0	0	0	0	0
ADAMTS2	ENSG00000087116	0	0	0	0	0	0	0	0	0	0	0	0.656182	0.6718	0.525081	0	0	0	0	0.453083	0	0	0.350547	0	0	0.510637	0.064823	0	0	0	0	0	0	0	0	0	0	0.719359	0.318767	0
TMPRSS11E	ENSG00000087128	0	0	0	0.122665	0.302666	0	0	0.0962329	0.0849467	0	0	0	0	0	0	0.27011	0.973463	0	0	0.00711211	0.102627	0	0	0	0.343279	0	0	0	0	0	0.0478821	0.107684	0	0	0	0	0	0	0
ATXN7L3	ENSG00000087152	0.083993	0	0	0	0	0	0	0	0	0	0	0	0	0	0	0	0	0	0.0664928	0.112219	0	0	0	0	0.0218509	0	0	0	0	0	0	0	0	0	0	0	0	0	0
PGS1	ENSG00000087157	0	0	0	0	0	0	0	0	0	0	0	0	0	0	0	0	0	0	0.413349	0	0	0	0	0	0	0	0	0	0	0	0	0.170913	0.0959195	0.0758026	0.0881604	0	0.793623	0.703033	0
PSMC5	ENSG00000087191	0.0723225	0	0	0	0	0	0	0.0271095	0	0	0	0.330583	0.00793325	0.00513051	0	0	0	0.161259	0	0.0386574	0	0	0	0	0	0.1474	0	0	0	0.00912106	0	0	0.0314808	0	0.00772336	0	0	0	0
UIMC1	ENSG00000087206	0	0	0	0	0.1414	0	0	0	0	0	0	0	0	0	0	0	0	0	0.244017	0	0	0.0838257	0	0	0	0	0	0	0	0	0	0	0	0	0	0	0.104883	0	0
CETP	ENSG00000087237	0	0.2423	0	0.165479	0	0	0	0.0976113	0	0	0	0	0	0	0	0	0	0.309532	0	0	0	0.0414433	0	0	0	0	0	0	0	0.00405771	0.325281	0.748064	0.0842812	0.269857	0	0.12865	0.133937	0.499443	0
MMP2	ENSG00000087245	0	0	0	0	0	0	0	0	0	0	0	0.787121	0.778447	0.766857	0	0	0	0	0	0.431244	0.0308434	0	0	0	0	0	0	0	0	0	0	0	0	0	0	0	0	0	0
LPCAT2	ENSG00000087253	0	0	0	0	0	0	0	0	0	0.119083	0	0.252799	0	0.347248	0	0	0	0	0.237315	0.390828	0.715831	0	0	0	0	0	0	0	0	0	0	0	0	0	0.42554	0	0	0.49569	0
GNAO1	ENSG00000087258	0	0	0	0	0	0	0	0	0	0.882446	0.243167	0	0	0	0	0	0	0	0	0	0	0	0	0.123787	0	0	0.839449	0.748807	0	0	0	0	0	0	0.42783	0.882273	0	0	0
OGFOD1	ENSG00000087263	0	0.0362651	0.0366172	0.0409708	0	0	0	0.128688	0	0	0	0.048252	0	0.0628584	0	0	0	0.0256927	0	0.174286	0	0.317409	0	0	0	0	0	0.0133648	0	0	0	0	0	0	0	0	0	0	0
SH3BP2	ENSG00000087266	0	0	0	0	0	0	0	0	0	0	0	0	0	0	0	0	0	0	0.208559	0.194854	0	0	0	0	0	0	0	0	0	0	0	0	0	0	0	0	0.458128	0.711662	0
NOP14	ENSG00000087269	0	0	0.00266785	0	0	0	0	0	0	0	0	0.0203021	0	0	0	0	0	0	0	0.0506508	0	0	0	0	0	0	0	0	0	0	0	0.155116	0	0	0	0	0	0	0
ADD1	ENSG00000087274	0.27786	0.0489297	0.00732814	0.130458	0.0581866	0	0	0.0861328	0.0660158	0	0	0.124455	0	0	0	0.128038	0.0683841	0.188758	0	0	0	0	0.196729	0	0.044541	0	0	0	0	0.46151	0.190381	0.310768	0	0.184752	0	0	0	0.111583	0.00830463
L2HGDH	ENSG00000087299	0.0477008	0.302278	0.264157	0	0	0	0.245724	0.24257	0.119429	0	0	0	0	0	0	0	0.0851592	0	0	0	0	0.00439806	0.143912	0.0783775	0	0	0	0.0594115	0	0	0	0	0	0	0	0	0	0	0
TXNDC16	ENSG00000087301	0	0	0.0128824	0	0	0.045615	0	0	0	0	0	0	0.0290201	0	0	0.139564	0	0	0	0	0	0	0.435194	0	0	0	0.0837718	0.169963	0.204872	0	0	0	0	0	0	0	0	0.238918	0.00984252
RTRAF	ENSG00000087302	0	0	0	0	0	0	0	0	0	0.254175	0.09702	0.23626	0.0359257	0.130333	0	0	0	0.182421	0	0.0285787	0	0	0	0	0	0.132024	0	0	0	0	0	0	0.129616	0	0.299825	0.142319	0.0355563	0	0
NID2	ENSG00000087303	0	0	0.164954	0	0	0	0.160892	0.0936691	0	0	0	0.321657	0.333727	0.434391	0	0	0	0.291914	0	0	0	0.313825	0	0.080293	0.0495305	0	0	0	0	0	0.19705	0.161123	0.137603	0	0	0	0	0	0
GMCL1	ENSG00000087338	0	0	0	0.134725	0	0	0	0.283436	0	0	0	0	0.00147978	0	0	0.333422	0.147467	0	0	0	0	0	0.386551	0	0	0	0.161577	0.323675	0.181576	0	0	0	0	0	0	0	0	0	0.676211
SF3B2	ENSG00000087365	0	0	0	0	0	0	0	0.208124	0	0	0	0.0922596	0	0.10162	0	0.0434728	0	0	0	0	0	0.0555665	0.110054	0	0	0.0214049	0	0.0823787	0.027937	0	0	0	0	0	0	0	0	0	0
KLHL42	ENSG00000087448	0.208569	0	0	0	0	0	0	0	0.109654	0	0	0.245236	0.485171	0.195704	0.186015	0	0	0	0	0.0676307	0	0.409256	0	0.425796	0	0.450175	0	0	0.0623925	0	0	0.085652	0	0.0587071	0	0	0	0	0.0687746
GNAS	ENSG00000087460	0	0.0645193	0.125218	0.0824015	0.189477	0	0	0	0	0	0	0	0	0	0	0	0	0.156086	0	0.275081	0	0	0	0	0	0	0.214345	0.181772	0.023639	0	0	0	0	0	0.0015359	0.143496	0	0	0.0302042
DNM1L	ENSG00000087470	0	0	0	0	0.0898634	0	0.0949964	0	0.0447466	0	0	0	0	0.0912241	0	0	0	0	0	0.0300493	0	0.0822174	0	0	0	0	0.0479784	0	0.0373925	0	0	0	0	0	0.0614797	0.155258	0	0	0
PTHLH	ENSG00000087494	0	0	0	0.522557	0	0.128106	0.0235857	0.0721489	0	0	0	0.706306	0	0.673177	0	0	0	0	0	0	0	0.58755	0	0	0	0	0	0	0	0.309065	0	0	0.0519445	0.868311	0	0	0	0	0
PHACTR3	ENSG00000087495	0.589387	0	0.170643	0.452344	0	0.0770328	0.143067	0.0298769	0.1628	0.0584995	0	0	0.746974	0	0.0308762	0	0.088113	0	0	0	0	0.108622	0	0.752824	0.140208	0	0	0	0	0	0	0	0	0	0	0	0	0	0
ERGIC2	ENSG00000087502	0.0650175	0	0	0	0	0.0695838	0	0.153116	0	0	0	0.190474	0	0.108862	0	0	0	0.0993219	0	0.1949	0	0	0	0	0	0.0136062	0	0	0	0	0.141913	0.0630681	0	0	0	0	0	0	0
TFAP2C	ENSG00000087510	0.450264	0.383763	0.795619	0.428012	0	0	0.879652	0.392837	0.934463	0	0	0	0	0	0.623564	0	0	0	0	0	0	0.676646	0	0	0	0	0	0	0	0.0879872	0	0	0	0	0	0	0	0	0
AURKA	ENSG00000087586	0	0	0	0	0	0	0	0	0	0	0	0	0	0	0	0	0	0	0	0.0800966	0.331672	0	0	0.019096	0	0	0	0	0	0	0	0	0	0	0.114157	0	0	0	0
CASS4	ENSG00000087589	0	0	0	0	0	0	0	0	0	0.349471	0	0	0.280325	0	0	0	0.0403971	0	0	0	0	0	0	0	0	0	0.890579	0.645857	0	0	0	0	0	0	0.654162	0.492213	0.33955	0.0218219	0
PIR	ENSG00000087842	0	0.0272238	0	0	0	0	0.0961086	0.367976	0.0874161	0	0	0.352421	0.0175929	0	0	0	0	0.542113	0	0.187172	0	0	0	0	0.0384981	0	0	0	0	0.722364	0.179515	0.632186	0.200589	0.766624	0	0	0	0	0
AAMDC	ENSG00000087884	0.216686	0.187718	0.212741	0.119145	0.0194105	0	0	0.220226	0.10129	0	0	0.263114	0.261694	0	0	0	0	0.274706	0	0.0275562	0	0.194059	0	0	0.0938349	0	0	0	0	0.216428	0.130708	0.192136	0	0	0	0	0	0	0
RFX2	ENSG00000087903	0.246132	0.132329	0	0.192315	0	0	0.191951	0.34323	0.199529	0.227273	0.0533507	0.18424	0.124055	0.118587	0	0	0	0.11648	0.411644	0.261703	0.514661	0.362291	0	0.178665	0	0	0	0	0	0	0.0456131	0	0.188423	0.0692062	0.299231	0	0	0	0
METTL2A	ENSG00000087995	0.156337	0	0.25973	0.305396	0	0	0	0.215632	0.192467	0	0	0.189756	0	0.0256173	0	0	0	0.217369	0	0.0262702	0	0.263538	0.0503604	0.00319015	0.0683053	0	0	0	0	0.112382	0.147794	0	0	0	0	0	0	0	0
SULT2B1	ENSG00000088002	0.617628	0.0181824	0.139071	0.00895132	0	0	0.566068	0.364774	0.455854	0	0	0	0	0	0.585432	0	0	0	0	0	0	0	0	0.0643345	0	0	0	0	0.134527	0	0	0	0	0	0.177882	0	0.0377679	0.404515	0
ALG6	ENSG00000088035	0	0	0	0	0.0579619	0	0.0535896	0.0940031	0	0	0	0	0	0	0	0.137829	0	0	0	0	0	0	0.232365	0	0	0	0.0341318	0.0813679	0.00351003	0	0	0	0	0	0	0	0	0	0
CNOT3	ENSG00000088038	0	0.012033	0	0	0	0	0	0.23041	0.0733682	0	0	0	0	0	0	0	0	0	0	0	0	0	0	0.0384503	0	0	0	0	0	0	0	0.296399	0	0	0	0	0	0	0
GP6	ENSG00000088053	0	0	0	0	0.02755	0	0	0.239696	0	0	0	0	0	0	0	0.626599	0.0397795	0	0	0	0	0.0283247	0.60621	0	0	0	0	0.0658967	0	0	0	0	0	0	0	0	0.058288	0	0.0492485
PTPN4	ENSG00000088179	0	0.396117	0.257641	0	0.0477624	0	0	0.27993	0.106462	0	0	0	0	0	0	0.321264	0.173827	0.00420905	0	0	0	0	0.745495	0.144646	0	0	0.264236	0.506633	0.195702	0	0	0	0	0	0	0	0	0	0
DDX18	ENSG00000088205	0	0	0	0	0	0	0	0	0	0	0	0.182351	0.0624383	0	0	0.00313205	0	0.111511	0	0	0	0.0742418	0	0	0.0619229	0.0844027	0.062725	0.160321	0.0845989	0	0.103647	0.008069	0.0770864	0	0	0	0	0	0.150591
KHSRP	ENSG00000088247	0	0	0.153135	0.117629	0	0	0	0.02487	0.012378	0	0	0.00684128	0	0	0	0	0	0	0.0249339	0.231771	0	0.0908822	0	0	0	0	0	0	0	0	0	0	0	0	0	0	0	0	0
GNA11	ENSG00000088256	0.46135	0	0.366415	0.1824	0	0	0.135414	0.505433	0.26114	0	0	0.180899	0.0676587	0.240121	0.349899	0	0	0.230792	0	0.147229	0	0.222464	0	0.186869	0	0.302399	0	0	0	0.33478	0.435522	0.267176	0.00253877	0.220645	0	0	0	0	0
ASAP3	ENSG00000088280	0.487833	0.572568	0.489827	0.418783	0	0	0.306473	0.34876	0.60786	0	0	0.569609	0.277406	0.350753	0.448408	0	0	0	0	0	0	0.39495	0	0	0.203532	0	0	0	0	0	0	0	0.388754	0.461963	0	0	0	0	0
EDEM2	ENSG00000088298	0	0	0	0	0	0	0	0	0	0	0	0	0	0	0	0	0	0	0	0.551903	0	0	0	0	0	0	0	0	0	0	0	0	0	0	0	0	0	0	0
TPX2	ENSG00000088325	0	0	0.171471	0	0	0	0	0.0149821	0	0.0476565	0	0	0	0	0	0	0	0	0	0.0800441	0	0	0	0	0	0	0	0	0.606921	0	0	0	0	0	0.00909913	0	0	0	0
FER1L4	ENSG00000088340	0	0.207041	0.00261227	0	0	0.85544	0	0.474147	0.362422	0.0357643	0	0.0732475	0	0.131307	0.262592	0	0	0.082712	0	0	0	0.15037	0	0	0	0	0	0	0	0	0	0	0	0	0	0	0	0	0.317542
PDRG1	ENSG00000088356	0.144264	0	0.00311249	0	0	0	0	0	0	0.0801854	0.460802	0.0184017	0	0	0	0	0	0.0526131	0	0	0	0	0.199559	0	0.01066	0	0	0	0	0	0	0	0	0.0149516	0	0.053164	0	0	0
EPB41L1	ENSG00000088367	0	0.322362	0.0521403	0.0884393	0	0	0.204116	0.407223	0	0	0	0	0	0	0.27022	0	0	0	0	0.541486	0.34049	0	0	0	0	0	0	0	0	0	0	0	0	0	0	0	0	0	0.0950418
SLC15A1	ENSG00000088386	0	0.256202	0.256905	0	0	0	0.174632	0.189327	0.311102	0	0	0	0	0	0.0496209	0	0	0.00873088	0	0	0	0	0	0	0	0	0	0	0	0.400477	0	0.168143	0.830709	0.507657	0	0	0	0	0
DOCK9	ENSG00000088387	0.325297	0.547779	0.444055	0.315952	0	0	0.375547	0.277213	0.429832	0	0	0.242622	0	0	0.319581	0	0	0.525439	0	0	0	0.291927	0	0.036248	0	0	0.359411	0.0258872	0	0.615775	0.650843	0.665688	0.480386	0.533883	0	0.0319337	0	0	0
ANKRD10	ENSG00000088448	0	0	0	0.175453	0.0702283	0	0	0	0	0	0.348893	0	0.10231	0.155491	0	0	0.136597	0	0.239413	0.0678571	0	0	0	0	0.139666	0	0	0	0.155946	0	0	0	0.171621	0	0.185492	0	0	0.19424	0.137365
TGDS	ENSG00000088451	0	0	0	0	0	0	0	0.0519522	0	0.107468	0	0.00223389	0	0	0	0.00670258	0	0	0	0.00341172	0	0	0.117307	0	0	0	0	0.0832772	0.0729943	0	0	0	0	0	0	0.0913961	0	0	0
DOCK3	ENSG00000088538	0.196673	0.148107	0	0.551387	0	0	0	0	0.161384	0.161191	0.010162	0	0	0	0	0	0	0	0	0.209328	0	0.312128	0	0.416767	0	0.139491	0	0	0	0	0	0	0	0	0	0.00752764	0	0	0
C3orf18	ENSG00000088543	0.225532	0	0	0	0	0	0	0.115079	0	0.262517	0.396299	0.109353	0.173134	0.46971	0	0	0	0	0	0.0163762	0	0	0	0.0444824	0	0.127663	0	0	0	0	0	0	0	0	0	0	0	0	0
COQ9	ENSG00000088682	0.0636205	0	0.162179	0	0	0	0.153321	0.395753	0	0	0	0	0.0857448	0	0.162411	0.00908294	0	0.119574	0	0.129829	0	0	0	0	0	0	0	0	0	0	0	0	0	0	0	0	0	0	0
TMEM40	ENSG00000088726	0	0	0	0.0647113	0	0	0.590214	0.575906	0	0	0	0	0	0	0	0	0	0	0	0	0	0	0.107452	0	0	0	0	0	0	0	0.168691	0	0	0	0	0	0	0	0
KIF9	ENSG00000088727	0.265309	0.114805	0.324067	0	0	0	0	0.663108	0.276547	0	0	0.0370318	0.0784693	0.215133	0.295816	0	0	0.382113	0	0	0.0913077	0.329623	0	0.0411125	0	0	0	0	0	0	0.187613	0.0519848	0.405018	0.148979	0	0	0	0	0
ARHGAP28	ENSG00000088756	0.309604	0.0630092	0	0.176469	0	0	0.347358	0.0844517	0.233879	0	0	0.384907	0.744325	0.518319	0	0	0	0.20997	0	0	0	0.61772	0	0	0	0	0	0	0	0.252165	0	0.0340846	0	0.27143	0	0	0	0	0
CRLS1	ENSG00000088766	0.572722	0.160827	0.200599	0	0	0	0	0	0	0	0	0.0176756	0	0	0	0	0	0	0	0.357902	0	0.527159	0	0	0	0	0	0	0	0	0	0	0	0	0	0	0	0	0
PPP1R13B	ENSG00000088808	0.356733	0.605246	0.479073	0.197204	0.0221064	0.154943	0.364807	0.329531	0.521085	0	0	0	0	0	0.33148	0	0	0.362402	0	0.162146	0	0.30175	0.00697653	0	0	0	0	0	0	0.209576	0.191963	0.28999	0.27083	0.282692	0	0	0	0	0
ATRN	ENSG00000088812	0.127066	0.0312458	0	0	0	0	0.110515	0.088179	0.0662773	0	0	0	0	0	0	0	0	0	0.0375038	0.0828259	0	0.130432	0.059878	0	0	0	0	0	0	0	0	0	0	0	0	0	0	0	0
SMOX	ENSG00000088826	0	0	0	0.0140461	0	0	0	0	0	0	0	0	0	0	0	0	0	0	0.767637	0	0	0.424327	0	0	0	0	0	0	0	0	0	0	0	0	0.341153	0	0.516257	0	0
SIGLEC1	ENSG00000088827	0	0	0	0	0	0	0	0	0	0	0	0	0	0	0	0	0	0	0.747084	0.882266	0	0	0	0	0	0	0	0	0	0	0	0	0	0	0	0	0.0454165	0	0
NSFL1C	ENSG00000088833	0	0	0	0	0	0	0	0.0978718	0	0	0	0	0	0	0	0	0	0	0.121565	0.211722	0	0	0	0	0	0.107301	0	0	0	0	0	0	0	0	0	0	0	0	0
SLC4A11	ENSG00000088836	0	0	0	0.297168	0	0	0.610481	0.624022	0	0	0.0219509	0	0	0	0.878769	0	0	0	0	0.172292	0	0	0	0	0	0	0	0	0	0	0	0	0	0	0	0	0	0	0
C20orf194	ENSG00000088854	0	0	0	0	0	0	0.0651559	0.178401	0	0	0	0	0	0	0	0	0	0	0.307657	0.397624	0	0	0	0	0	0	0	0	0	0	0	0	0	0	0	0	0	0	0
ZNF343	ENSG00000088876	0	0	0	0	0	0	0	0	0	0	0	0.100167	0	0	0	0	0	0.707797	0	0	0	0	0	0	0	0.160129	0	0	0	0.566872	0.693023	0.649387	0.136876	0.76897	0	0.0169687	0	0	0
EBF4	ENSG00000088881	0.327891	0.260612	0	0.0921313	0	0	0.426354	0.274939	0.373455	0.421336	0.698145	0.275538	0.334542	0.479907	0.168247	0	0	0.428569	0	0	0	0.374864	0.335293	0	0.248708	0.183499	0	0	0	0.398896	0.342933	0.508331	0	0.122082	0.379124	0.734807	0	0	0.160248
MAVS	ENSG00000088888	0.102328	0.0046204	0.247329	0.0712992	0	0	0	0.212714	0.0342283	0	0	0.0637496	0	0	0	0	0	0.18402	0	0.0303118	0	0.0532034	0	0	0.00760456	0	0	0	0	0	0.0827696	0.0515211	0	0	0	0	0	0	0
LZTS3	ENSG00000088899	0.459898	0.306518	0.410124	0.36129	0.0954789	0	0.448041	0.299258	0.422467	0	0	0.181187	0.151821	0.137791	0.580911	0.0197319	0	0.271752	0	0	0	0	0	0.0385963	0.199007	0	0.129798	0.0550565	0.0603592	0	0	0	0.0743408	0	0	0	0	0	0
F11	ENSG00000088926	0	0.929695	0.904943	0	0	0	0	0.118632	0	0	0	0.162719	0	0	0	0	0	0	0	0	0	0	0	0	0	0	0	0	0	0	0	0	0	0	0	0	0	0	0
XRN2	ENSG00000088930	0	0	0	0	0	0	0.00746918	0.0161104	0.0504707	0	0	0	0	0	0	0	0	0.111335	0.0163984	0.0733168	0	0.170737	0	0	0	0	0.0402243	0	0.0354585	0.059333	0.101216	0.126136	0.167651	0.0190193	0	0.0119384	0.133124	0.138924	0
KIZ	ENSG00000088970	0	0	0	0	0.30587	0.140911	0	0.155925	0	0	0	0.116056	0.0659323	0.219788	0	0.113944	0.0719788	0.107272	0	0	0	0.0202179	0.26974	0.0128736	0	0	0.138881	0.27239	0	0	0	0	0	0	0	0	0	0	0
DYNLL1	ENSG00000088986	0.157305	0	0	0.0552893	0	0	0	0.43893	0	0.0867769	0	0.240163	0	0.163141	0	0	0	0.246146	0.103781	0.37277	0	0	0	0	0	0.18927	0	0	0	0.0157085	0.160412	0	0	0	0	0	0	0	0
TESC	ENSG00000088992	0	0	0	0.316256	0.142957	0	0	0	0	0	0	0	0	0	0	0.135832	0	0	0	0	0.549119	0	0.0411661	0	0.696357	0	0.299283	0.285938	0	0	0	0	0.301572	0	0	0	0.392779	0.89153	0
SNX5	ENSG00000089006	0	0	0.00142492	0	0	0	0	0	0	0	0	0	0	0	0	0	0	0	0.021409	0.245473	0	0.00994486	0	0	0	0	0	0	0	0	0	0	0	0	0	0	0	0.181204	0
RPL6	ENSG00000089009	0	0	0.108294	0	0.216526	0	0	0	0	0.0827385	0.070173	0.184603	0.135811	0.0886139	0	0.191807	0.201472	0.20639	0	0.118783	0	0.0345937	0.217335	0	0	0.188164	0.197729	0.231132	0	0	0	0	0.0906573	0	0.219194	0.19913	0.196751	0.16138	0.173536
SIRPG	ENSG00000089012	0	0	0	0	0	0	0	0	0	0	0	0	0	0	0	0	0	0	0	0	0	0	0	0	0	0	0.610236	0.733096	0.943631	0	0	0	0	0	0	0	0	0	0
MAPKAPK5	ENSG00000089022	0.0256985	0.11551	0.178758	0	0	0	0.00605511	0.22472	0.0532311	0	0	0.0241818	0	0	0	0	0	0	0	0.0205753	0	0.0480176	0.0432914	0	0	0	0	0	0	0	0	0	0	0	0	0	0	0	0
P2RX7	ENSG00000089041	0	0	0	0	0	0	0	0	0	0	0.131995	0	0	0	0	0	0	0	0.24562	0.475121	0	0	0	0	0	0	0	0	0	0	0	0	0	0	0.243651	0	0	0.0203408	0
ESF1	ENSG00000089048	0	0	0	0	0	0	0.142893	0	0	0	0	0.249995	0.163186	0.030243	0	0	0	0.136794	0	0.214907	0	0.204566	0	0	0.0240359	0.129591	0	0	0	0	0	0	0.0336503	0	0	0	0	0	0
RBBP9	ENSG00000089050	0.25913	0	0.353678	0.0651359	0	0	0	0.146098	0.0219558	0	0.0941665	0	0	0	0.151259	0.0144074	0	0	0	0.0518056	0	0	0	0	0	0	0	0	0	0.0736677	0.0149049	0.0221666	0	0	0	0	0	0	0
ANAPC5	ENSG00000089053	0	0	0	0	0.0945812	0.00780379	0	0.257851	0	0	0	0.150797	0	0.0466247	0	0	0	0.191304	0	0	0	0.0390902	0.21562	0	0.0307577	0	0.0614788	0.167284	0	0	0	0	0	0.0152265	0	0	0	0	0.170891
SLC23A2	ENSG00000089057	0	0	0	0	0.559541	0	0.14942	0	0	0	0	0.0159723	0	0	0	0.151528	0.144813	0.0557699	0.220524	0	0	0.184892	0.146276	0	0	0	0	0	0	0	0	0	0.119692	0	0.0302352	0.0048812	0	0.017762	0.16234
SLC8B1	ENSG00000089060	0	0	0	0	0	0	0	0	0	0	0	0	0	0	0	0	0	0	0.627839	0.404955	0	0	0	0	0	0	0	0	0	0	0	0	0	0	0	0	0	0.0632216	0
TMEM230	ENSG00000089063	0	0	0	0	0	0	0	0	0	0.111195	0	0.13663	0	0	0	0	0	0.0860224	0	0.37371	0	0	0	0	0	0	0	0	0	0	0	0	0	0	0	0	0	0	0
DZANK1	ENSG00000089091	0	0	0	0	0.678063	0	0	0.669526	0	0	0	0	0	0	0	0	0	0	0	0	0.126443	0	0	0	0	0	0	0	0	0	0	0	0	0	0	0	0	0	0.110648
KDM2B	ENSG00000089094	0	0.0275229	0	0	0.628566	0	0	0.0762173	0	0	0.738776	0	0	0	0	0.200576	0	0	0	0	0	0	0.406555	0	0	0	0.157505	0.324308	0.3764	0	0	0	0	0	0	0	0	0	0
CFAP61	ENSG00000089101	0	0	0	0	0	0	0.00634518	0.740462	0.0873861	0	0	0	0	0	0	0	0	0	0	0	0	0	0.0502218	0.00795291	0	0	0	0	0	0	0	0	0	0	0	0	0	0	0
TASP1	ENSG00000089123	0.232486	0.32139	0.300982	0.200323	0.155464	0	0.216875	0.435047	0.339794	0	0	0.270234	0.255464	0.33618	0.282	0	0	0.13317	0	0	0	0.35982	0.0439845	0.125086	0.326052	0.408175	0	0	0	0	0	0.112734	0.0528988	0	0	0	0	0	0.302816
OAS1	ENSG00000089127	0	0	0	0	0	0	0	0	0	0	0	0	0	0	0	0	0	0	0	0.514199	0	0	0	0	0	0	0	0	0	0	0.0173358	0	0	0	0	0	0	0.773157	0
GCN1	ENSG00000089154	0	0.055478	0.0289636	0	0	0	0	0	0.126453	0	0	0	0	0	0	0	0	0	0	0.3767	0	0.0750295	0	0	0	0	0	0	0	0	0	0	0	0	0	0	0	0	0
RPLP0	ENSG00000089157	0	0	0.177097	0	0.211089	0	0	0	0	0	0.138424	0.223249	0.0748109	0.162916	0.0991216	0.148772	0.140106	0	0.0896599	0.153902	0	0.161875	0	0	0	0	0.199668	0.211815	0	0	0	0	0.129385	0	0.228585	0.193543	0	0	0.188115
PXN	ENSG00000089159	0.244036	0	0	0.203649	0	0	0.140673	0.262918	0	0	0	0.353547	0	0	0	0.152155	0.116227	0.480501	0	0	0	0	0.713409	0	0	0	0.166691	0.383124	0	0.337072	0.386832	0.487279	0.347922	0.37369	0	0.151194	0.336793	0	0
SIRT4	ENSG00000089163	0.0453764	0.0260381	0.253235	0	0.029828	0	0	0.175944	0.0654141	0	0	0	0	0	0	0	0	0	0	0	0	0	0	0	0	0	0	0	0	0	0	0	0.0520529	0.0655735	0	0.143607	0	0	0
RPH3A	ENSG00000089169	0	0.019512	0	0	0	0	0	0.141469	0	0	0.117503	0	0	0	0	0	0	0	0	0	0	0.0221598	0	0.478128	0.0397203	0	0	0	0	0	0	0	0	0	0	0	0.0922242	0.301492	0
KIF16B	ENSG00000089177	0	0.047136	0	0	0	0	0	0	0	0	0	0	0	0	0	0	0	0	0	0.585488	0	0	0	0	0	0	0	0	0	0	0	0	0	0	0	0.813976	0	0	0
TRMT6	ENSG00000089195	0	0	0	0	0	0	0	0	0	0	0	0	0	0	0	0	0	0	0.0872303	0.0928249	0	0	0	0	0	0	0	0	0	0	0	0	0	0	0.477161	0.309394	0.811154	0	0
CHGB	ENSG00000089199	0	0.108508	0	0	0	0	0	0.0133372	0	0	0	0	0	0	0.115499	0	0	0	0	0	0	0.0576873	0	0.960796	0.0767825	0	0	0	0	0	0	0	0	0	0	0	0.0365216	0	0
PEBP1	ENSG00000089220	0.224987	0	0.28054	0	0	0	0	0.0879389	0	0	0	0.251314	0.16035	0.124212	0	0	0	0	0	0.437391	0.0613801	0	0	0.133279	0.0607007	0.205697	0	0	0	0	0	0	0	0	0	0	0	0	0
TBX5	ENSG00000089225	0	0	0	0	0	0	0	0	0	0	0	0.520416	0.903862	0.63901	0	0	0	0	0	0	0	0	0	0	0.968661	0.822104	0	0	0	0	0	0	0	0	0	0	0	0	0
BRAP	ENSG00000089234	0	0	0	0.0570261	0	0	0	0	0.0251627	0	0	0	0	0	0	0	0	0	0	0	0	0	0.159444	0	0.00699348	0	0	0.0269542	0.0258596	0	0	0	0	0	0	0	0	0	0
ERP29	ENSG00000089248	0.0910361	0	0.207953	0	0	0	0	0	0	0.178907	0	0	0	0	0	0	0	0	0	0.196347	0	0	0	0	0	0	0	0	0	0	0	0	0	0	0.151659	0	0	0	0.218764
NOS1	ENSG00000089250	0.035099	0.0134291	0	0.143144	0.0343278	0	0.00755414	0.180918	0.0296374	0.0707415	0.544645	0	0.0294722	0	0	0	0	0	0	0	0	0.0749576	0	0.632911	0	0	0	0	0	0.686541	0	0.117031	0	0.683914	0	0	0	0	0
FUS	ENSG00000089280	0	0	0	0	0.0993889	0	0	0	0	0.0162472	0.0065916	0.101558	0	0.0980648	0	0.141631	0	0	0.119192	0	0	0.153472	0.12239	0	0	0	0.167128	0.186321	0.0989971	0	0	0	0.13354	0	0.148368	0.149729	0	0.0701599	0
IGBP1	ENSG00000089289	0	0	0	0	0	0	0	0.0720091	0	0	0	0	0	0	0	0	0	0	0	0.0496798	0	0	0	0	0	0	0	0	0	0	0	0	0	0	0.144376	0	0	0	0
FXYD5	ENSG00000089327	0	0	0	0	0	0	0	0	0	0.108283	0	0	0	0	0	0.19782	0.513731	0	0.148041	0.0392857	0.150496	0	0.11874	0	0	0	0.150789	0.178291	0.151934	0	0	0	0	0	0.207877	0	0.135165	0.14438	0
ZNF302	ENSG00000089335	0.102619	0.0720649	0.0692052	0	0	0	0.116965	0.175774	0.230303	0	0	0.23156	0.140098	0	0	0.0396517	0	0.206049	0	0.0480265	0	0	0.120911	0	0	0.0584071	0	0	0	0	0	0.0784177	0.0372046	0	0	0	0	0	0
GRAMD1A	ENSG00000089351	0.365516	0.113615	0.318617	0.27064	0	0	0.113778	0.14859	0	0.0969823	0.420408	0	0	0.180509	0	0.130418	0.127953	0.279969	0	0	0	0.248432	0	0	0	0	0	0	0	0.353147	0.0636892	0.34668	0.390369	0.366324	0	0.100623	0	0.071492	0
FXYD3	ENSG00000089356	0.816284	0.0150578	0.662874	0.459248	0	0	0.620597	0.655847	0.624116	0	0	0	0	0	0.677658	0	0	0	0	0	0	0	0	0.397239	0	0	0	0	0	0	0	0	0	0	0	0	0	0	0
HEPH	ENSG00000089472	0	0	0	0.195039	0	0	0	0.0592382	0	0.0389996	0.0366347	0.396703	0.511277	0.639505	0	0	0	0.499208	0	0	0	0.0768074	0	0	0.0207495	0.512454	0	0	0.0823984	0	0.245916	0	0	0.465016	0	0	0	0	0.285427
CDIP1	ENSG00000089486	0	0	0.0372514	0.161327	0	0	0	0	0	0	0	0	0	0	0	0.0493611	0	0	0	0.0733256	0	0	0.124007	0	0	0	0	0	0	0.272911	0	0	0.129692	0	0	0	0	0.0327328	0
KCNH4	ENSG00000089558	0	0	0.0666779	0	0.179215	0	0	0.00959056	0	0.392358	0	0.134107	0	0	0	0	0	0	0	0	0	0	0	0.0259256	0	0	0	0	0	0	0.41901	0.23575	0.0925247	0.222047	0	0	0	0	0
GANAB	ENSG00000089597	0	0	0.0950913	0	0	0	0	0.00603236	0	0	0	0	0	0.0485149	0	0	0	0	0.110901	0.166923	0	0	0	0	0	0	0	0	0	0	0	0	0	0	0	0	0	0	0
GMIP	ENSG00000089639	0	0	0	0	0.292724	0	0	0	0	0	0	0	0	0	0	0	0	0	0	0.213807	0	0	0	0	0	0	0.0612695	0.0256005	0.00521162	0	0	0	0	0	0	0	0.0324182	0.0760033	0
RBM41	ENSG00000089682	0.170985	0.0289523	0	0	0	0	0.0328499	0.386908	0	0	0	0	0	0	0.0531976	0	0	0.0117795	0	0.0604136	0	0	0	0	0	0	0	0	0	0	0	0	0	0	0	0	0	0	0
BIRC5	ENSG00000089685	0	0	0.0879298	0	0	0.559379	0	0	0	0	0	0	0	0.0652609	0	0	0	0	0	0.22617	0	0	0	0	0	0	0	0	0	0	0	0	0	0	0.450996	0	0	0	0
LAG3	ENSG00000089692	0	0	0	0	0	0	0	0	0	0	0	0	0	0	0.496807	0	0	0	0	0	0	0	0	0	0	0	0.505516	0.965124	0.884116	0	0	0	0	0	0	0.308294	0	0	0
MLF2	ENSG00000089693	0.11138	0	0.074968	0	0	0	0	0	0	0.0732532	0	0.0575226	0	0.0927093	0	0	0	0	0	0.321139	0	0	0	0	0	0	0	0	0	0	0	0	0	0	0	0	0	0	0
OTUB2	ENSG00000089723	0	0.1209	0.00255786	0	0	0	0	0	0.0146657	0	0	0	0	0	0	0	0	0	0	0.217799	0	0	0	0	0	0	0	0	0	0	0	0	0.189382	0	0	0	0	0	0
DDX24	ENSG00000089737	0	0	0	0	0	0	0	0	0	0	0	0.136574	0	0	0	0.170759	0	0	0	0.0439227	0.0248761	0	0.00605249	0	0.0890141	0.00846239	0.192329	0.197046	0.141332	0	0	0	0	0	0.0917149	0	0	0	0.200295
ZBTB25	ENSG00000089775	0	0	0	0	0.37359	0	0	0.0568891	0	0	0	0	0	0	0	0.154647	0.269968	0	0	0	0	0	0.122528	0	0	0	0.467374	0.380297	0.245424	0	0	0	0	0	0	0	0	0	0
NECAP1	ENSG00000089818	0	0	0	0	0.0780913	0	0	0	0	0	0	0	0	0	0	0.149649	0	0	0	0	0	0	0.160737	0.0230715	0	0	0.0405012	0.142633	0.0580229	0	0	0	0	0	0	0	0	0	0
ARHGAP4	ENSG00000089820	0	0	0	0	0	0	0	0	0	0	0	0	0	0.0890189	0	0	0	0.0784812	0	0.0853716	0	0	0	0	0	0	0	0	0	0.18144	0	0.146216	0.0439439	0.0686016	0.146304	0	0	0.0983253	0
ANKRD24	ENSG00000089847	0	0	0	0	0	0	0	0.203555	0	0.391395	0	0	0	0	0	0	0	0	0	0.0963416	0	0.336787	0	0.030239	0	0	0	0	0	0	0	0	0.0224786	0	0	0	0	0	0
DHX32	ENSG00000089876	0.0297439	0.107333	0.13429	0.416387	0	0	0	0.454001	0.286967	0.0714698	0	0	0	0	0.274206	0	0	0.108441	0	0.185151	0	0.0589471	0	0	0	0	0	0	0	0	0	0	0	0	0	0	0	0	0
RCOR1	ENSG00000089902	0	0.164477	0	0	0	0	0	0	0	0.0598234	0	0	0	0	0	0	0	0	0.173854	0.24393	0	0	0	0	0	0	0	0	0	0	0	0	0	0	0.187687	0.232847	0.173954	0.1839	0
GPATCH2L	ENSG00000089916	0	0	0	0	0	0	0	0	0	0	0	0	0	0	0	0	0	0	0.156338	0.228713	0	0	0	0	0	0	0	0	0	0	0	0	0	0.016106	0	0	0	0	0
LTBP4	ENSG00000090006	0.340918	0	0	0.309526	0	0	0.361989	0	0	0	0	0.697957	0.785904	0.402794	0	0	0	0.415226	0	0	0	0.422984	0	0	0.335274	0.485712	0	0.0586253	0	0.555412	0	0	0	0.19577	0	0	0	0	0.278625
BLVRB	ENSG00000090013	0.326328	0	0.362517	0	0	0	0	0	0	0	0	0.16868	0	0	0	0	0	0	0.533146	0.168247	0	0	0	0	0	0	0	0	0	0	0	0	0	0	0	0	0.478487	0	0
SLC9A1	ENSG00000090020	0	0.439185	0.474175	0	0	0	0.0530457	0	0	0	0	0.0864515	0.0208813	0	0	0	0	0	0	0.184355	0.184472	0	0.174644	0	0	0	0	0.0695193	0	0	0	0	0	0	0	0	0	0	0
SPTLC1	ENSG00000090054	0	0	0	0	0.0716661	0	0	0	0	0	0	0	0	0	0	0	0	0.0425582	0	0	0	0	0	0	0	0	0.0810717	0.0633423	0.056447	0	0	0	0	0	0	0	0	0	0.00738189
PAPOLA	ENSG00000090060	0	0	0	0	0.0836628	0	0	0.173915	0	0	0	0	0	0	0	0	0	0	0	0.0427876	0	0	0	0	0	0	0	0.0883311	0	0	0	0	0	0	0.0936019	0	0	0	0
CCNK	ENSG00000090061	0	0.000797766	0	0	0	0	0	0	0.0839145	0	0	0	0	0	0	0	0	0	0	0.119018	0	0.123868	0	0	0	0	0	0	0	0	0	0	0	0	0	0	0	0	0
PCBP4	ENSG00000090097	0.0703434	0	0	0	0	0	0	0	0	0	0	0.21858	0	0.0765977	0	0	0	0.104583	0	0.220181	0	0	0	0	0	0	0	0	0	0	0	0	0	0	0	0	0	0	0
RGS1	ENSG00000090104	0	0	0	0	0.170381	0.3335	0	0	0	0.288625	0.552534	0	0	0	0	0.219118	0.112718	0	0.329156	0	0.765624	0	0	0	0	0	0.666805	0.43825	0.490695	0	0	0	0	0	0.657162	0.464165	0	0	0.291567
YPEL3	ENSG00000090238	0.500163	0	0.151333	0.0546509	0.110936	0	0	0.0991297	0.159479	0	0	0	0	0.174231	0	0.149461	0.120164	0.0074243	0	0	0	0	0.329976	0	0	0.0372235	0	0.0515499	0	0	0.0562896	0	0	0	0	0	0.0632868	0	0
MRPS33	ENSG00000090263	0	0	0.0563859	0	0	0	0	0.0580841	0	0	0	0	0	0	0	0	0	0	0	0.36049	0	0	0	0	0	0	0	0	0	0	0	0	0	0	0.0540635	0	0	0	0
NDUFB2	ENSG00000090266	0.166123	0	0.0341398	0	0	0	0	0	0	0	0	0	0	0	0	0	0	0.183006	0.147054	0.326974	0	0	0	0	0	0.0955199	0	0	0	0	0	0	0	0	0.0515183	0	0	0	0
NUDC	ENSG00000090273	0.158062	0	0.0918634	0.0233404	0	0	0	0.460369	0	0	0	0.215556	0	0.0965797	0	0	0	0.166637	0	0.0744475	0	0.0212682	0	0	0	0.111283	0	0	0	0	0.10851	0	0.0603767	0	0	0	0	0	0
MAEA	ENSG00000090316	0	0	0	0	0	0	0	0	0	0	0	0	0	0	0	0	0	0	0.183232	0	0	0	0	0	0	0	0.0545555	0	0	0	0	0	0	0	0.105695	0	0.115005	0.102956	0.0127338
ICAM1	ENSG00000090339	0.551875	0.282217	0.559496	0.376749	0	0	0.0160261	0	0.39738	0.0428471	0.0773791	0.294825	0.24589	0	0	0	0	0	0.237743	0	0.039268	0	0	0	0	0	0	0	0	0.314674	0.381546	0.282425	0.358735	0.38777	0.299961	0.0559868	0.313534	0	0
STRN4	ENSG00000090372	0	0	0	0	0	0	0	0.00344965	0	0	0	0	0	0	0	0	0	0.0156086	0	0.0837707	0	0	0	0	0	0	0	0	0	0	0	0	0	0	0	0	0.07426	0.0520173	0
IRAK3	ENSG00000090376	0	0	0	0	0	0	0	0	0	0	0	0	0	0	0	0	0	0	0.452269	0.323711	0	0	0	0	0	0	0	0	0	0	0	0	0	0.0169855	0.206959	0	0.726391	0.746336	0
LYZ	ENSG00000090382	0	0	0	0	0	0.0307055	0	0	0	0	0	0	0	0	0	0	0	0	0.147133	0.677963	0	0	0	0	0	0	0	0	0	0	0	0	0	0	0.182182	0.179556	0.699185	0.0192413	0
MUL1	ENSG00000090432	0.0361467	0	0	0.305618	0	0	0	0.00818162	0	0	0	0.162988	0	0	0	0	0	0	0	0.16888	0	0	0	0	0	0	0	0	0	0	0	0	0	0	0	0	0	0	0
TFAP4	ENSG00000090447	0	0	0.0485645	0	0	0	0	0.0163475	0.0974614	0.457016	0	0.132651	0	0.0701058	0	0	0	0	0	0.0378176	0	0	0	0.107297	0	0	0	0	0.0109599	0	0	0	0	0	0.0416079	0	0	0.0282289	0
PDCD7	ENSG00000090470	0	0	0	0	0	0	0	0	0	0	0	0.159248	0	0	0	0	0	0	0	0.0541675	0	0	0.109361	0	0	0	0.00456937	0.0575022	0	0.0216971	0	0	0.135369	0	0	0	0	0	0
SPG21	ENSG00000090487	0	0	0	0	0	0	0	0	0	0	0	0	0	0	0	0	0	0	0.105906	0.524255	0	0	0	0	0	0	0	0	0	0	0	0	0	0	0	0	0	0	0
DNAJB11	ENSG00000090520	0	0	0	0	0	0.142021	0	0	0	0	0	0.0895231	0	0	0	0.0829366	0	0.0754998	0.233711	0	0	0	0.017141	0	0	0	0	0	0	0.0447301	0	0	0.0757016	0	0.142516	0	0	0	0
P3H2	ENSG00000090530	0.611701	0.810947	0.678754	0.379757	0	0	0.162898	0	0.210915	0.343232	0	0	0	0	0	0	0	0.586579	0	0	0.0344072	0.20835	0	0	0	0	0	0	0	0	0	0	0.285982	0	0.416199	0.370421	0	0	0.203315
THPO	ENSG00000090534	0.306521	0.483148	0.230438	0	0	0	0.248579	0.180682	0	0	0	0.513243	0	0	0	0	0.715556	0	0	0	0	0.0181723	0	0	0	0	0	0	0	0	0	0	0	0.225511	0	0	0	0	0.398248
CHRD	ENSG00000090539	0	0.00739437	0.211335	0.246224	0	0	0	0	0	0	0	0.848094	0.406429	0.333759	0	0	0	0	0	0	0	0.314403	0	0	0.956529	0.854235	0	0	0	0.0463255	0	0.123836	0	0	0	0	0	0	0
RAB11FIP3	ENSG00000090565	0.266678	0.144159	0	0.281986	0.124865	0	0	0.107893	0.0599721	0	0	0.30419	0.11308	0	0	0.120333	0	0.172843	0	0	0	0.539724	0.260877	0	0	0	0.254196	0.25244	0.0788682	0.336303	0	0.160471	0.134235	0.194911	0	0.341721	0	0	0.322691
GNPTG	ENSG00000090581	0	0	0	0	0	0	0	0	0	0	0	0	0	0	0	0	0	0	0.170179	0.213843	0	0	0	0	0	0	0	0	0	0	0	0	0	0	0	0	0	0	0
GOLGA3	ENSG00000090615	0.124971	0.0319106	0.183965	0.229777	0	0.16709	0	0	0.0482915	0	0	0.105635	0	0	0	0	0	0	0	0.148042	0	0.0122752	0	0	0	0	0	0	0	0	0	0	0	0	0	0	0	0	0.159756
PABPC4	ENSG00000090621	0	0	0	0	0	0	0	0	0	0	0	0	0	0	0	0	0	0	0.400036	0.180537	0.161303	0	0	0	0	0	0	0	0	0	0	0	0	0	0.385916	0.122089	0	0.257696	0
CD209	ENSG00000090659	0	0	0	0	0	0	0	0	0	0	0.347424	0	0	0	0	0.0578571	0	0	0.858637	0.256044	0	0	0	0	0	0	0	0	0	0	0	0	0	0.138915	0.130187	0	0.404174	0	0
CERS4	ENSG00000090661	0.274084	0.131443	0.295156	0	0.407591	0	0.144274	0.55233	0.389152	0	0.147958	0.281358	0	0	0.358604	0.316391	0.0529784	0	0	0	0.124857	0.142243	0.398131	0	0	0	0.107519	0.433565	0.293864	0	0	0.0227694	0	0	0	0	0	0	0.697361
MCOLN1	ENSG00000090674	0	0	0	0	0	0	0	0	0	0	0	0	0	0	0	0	0	0	0.409231	0.641091	0	0	0	0	0	0	0	0	0	0	0	0	0	0	0	0	0.0817757	0.216038	0
USP48	ENSG00000090686	0	0.0369632	0	0	0.408023	0.652808	0.128064	0.100293	0	0	0	0	0	0	0	0.201328	0	0.199366	0	0	0	0	0.15584	0	0	0	0.175505	0.171608	0.676027	0.0113322	0	0	0	0	0	0.0520466	0	0	0.160125
EFNB1	ENSG00000090776	0	0	0	0.450871	0	0	0.231175	0	0	0	0	0	0	0.0807647	0	0	0	0	0	0.224045	0	0.0401866	0	0.0635534	0	0	0	0	0	0.105322	0.848846	0.808288	0.26903	0.259397	0	0	0	0	0
PDPR	ENSG00000090857	0	0	0	0	0	0	0	0	0	0	0	0	0	0	0	0	0	0	0.0379183	0	0	0	0.187106	0	0	0	0	0.0440252	0	0	0	0	0	0	0	0	0	0.0996574	0
AARS	ENSG00000090861	0.105471	0	0.198611	0.0172169	0	0.398907	0	0.200692	0	0	0	0.187452	0	0	0	0.00125282	0	0.112943	0	0.0815925	0	0.0049232	0	0.211053	0	0	0	0	0	0	0.107135	0	0	0	0	0	0	0	0
GLG1	ENSG00000090863	0	0	0	0.137646	0	0	0	0.045026	0.0635751	0	0	0.123534	0	0	0	0	0	0	0.050334	0.0789975	0	0	0.167483	0	0	0	0.0652174	0.0776617	0.183095	0.0225723	0	0	0	0	0	0	0	0	0.154281
KIF4A	ENSG00000090889	0	0.0849456	0.0763421	0	0	0.16119	0	0.192849	0	0	0	0	0	0.186372	0	0	0	0.015024	0	0.0495224	0	0	0	0	0	0	0	0	0	0	0	0	0	0	0.143329	0	0	0	0
TNRC6A	ENSG00000090905	0.174389	0.0739263	0	0.104766	0.139603	0	0.10359	0.211056	0.0945781	0	0	0.238368	0.184273	0.125563	0	0	0	0.149889	0	0.0460708	0	0	0.0220846	0.0799677	0.0876562	0	0	0	0.190688	0.00626497	0	0	0	0	0	0	0	0	0
PLEKHG2	ENSG00000090924	0	0.453257	0.387359	0	0	0	0.0671501	0	0.282437	0.0329639	0.186826	0.142215	0	0	0	0	0	0	0.378079	0	0.154689	0	0	0	0	0	0.133412	0	0	0.238978	0	0.106149	0.116137	0.108124	0.45136	0.327663	0.373989	0	0.166031
DLL3	ENSG00000090932	0	0.691229	0.467659	0.0850906	0	0.745256	0.212507	0	0.221258	0	0	0	0	0	0	0	0	0	0.168644	0	0	0	0	0.0703261	0	0	0	0	0	0	0	0	0.329429	0	0	0	0	0	0.642987
NAT14	ENSG00000090971	0.189493	0	0.549054	0.380835	0	0	0	0.741406	0.0498906	0	0	0.240973	0	0.393215	0	0	0	0	0	0	0	0	0	0.0652408	0	0	0	0	0	0	0.0274841	0	0	0	0	0	0	0	0
PITPNM2	ENSG00000090975	0.375757	0.566693	0.436468	0.321841	0	0	0	0	0.437561	0	0	0.399335	0.21459	0	0	0.0270609	0.387672	0.087678	0	0	0	0.251595	0.359628	0	0	0	0	0	0	0.389577	0.751994	0.752685	0.474673	0.379051	0	0	0	0	0
EXOC1	ENSG00000090989	0	0	0	0	0	0	0	0.176842	0	0	0	0	0	0	0	0	0	0.0208406	0.209082	0.13358	0	0	0	0	0	0	0	0	0	0.0239543	0.344078	0.225211	0	0.167312	0	0	0	0	0
OSBPL8	ENSG00000091039	0	0	0	0	0	0	0	0	0	0.215533	0.0590497	0	0.0916228	0	0	0	0	0	0.146827	0	0.111514	0	0	0	0	0	0.39547	0.203336	0.186676	0	0	0	0	0	0.395041	0.208598	0	0.144062	0
DTX2	ENSG00000091073	0	0	0	0	0	0	0.183497	0.556111	0.532505	0	0	0	0	0	0.575768	0	0	0	0.22965	0.112797	0	0	0	0	0	0	0	0	0	0	0	0	0	0	0	0	0	0	0
NLRC4	ENSG00000091106	0	0	0	0	0	0	0	0	0	0	0	0	0	0	0	0	0	0	0.272459	0.517573	0	0	0	0	0	0	0	0	0	0	0	0	0	0	0	0	0.400346	0.813409	0
PUS7	ENSG00000091127	0.183005	0.270443	0.238125	0.200298	0.126348	0	0.252212	0.284379	0.313256	0	0	0.29714	0	0.112714	0	0	0	0.247563	0	0	0	0.46305	0	0	0.0224742	0.209658	0	0	0	0.30592	0	0	0.295447	0.0659081	0	0	0	0	0
LAMB4	ENSG00000091128	0	0.149661	0	0.0520096	0	0.0504862	0	0.00182848	0	0.114463	0	0	0.14598	0.0175926	0	0	0	0	0	0	0.0135341	0.4319	0	0.413731	0	0	0	0	0	0.108993	0	0	0.144625	0	0	0	0	0	0
NRCAM	ENSG00000091129	0	0	0	0	0	0	0	0	0	0.321287	0.378557	0	0.271031	0.217883	0	0	0	0	0	0.0926674	0.921995	0.377869	0	0.587462	0.805829	0	0	0	0	0.0269025	0	0	0.350512	0	0	0	0	0	0
LAMB1	ENSG00000091136	0	0	0	0	0	0	0	0	0	0	0	0.376076	0.750175	0.486715	0	0	0	0.179004	0	0.46406	0	0.383733	0	0	0.693637	0	0	0	0	0	0	0	0.231808	0	0	0	0	0	0
SLC26A4	ENSG00000091137	0	0.0133038	0.11992	0.080951	0	0	0	0.00206152	0.0987922	0	0	0.138251	0	0	0.868772	0	0	0.900585	0	0	0	0.0859916	0	0	0	0	0	0	0	0	0.128201	0	0	0	0	0	0	0	0
SLC26A3	ENSG00000091138	0	0	0	0	0	0	0	0.0250506	0	0	0	0.0869541	0	0	0	0	0	0	0.128837	0	0	0.0425036	0	0	0	0	0	0	0	0	0	0	0.0463442	0	0.0375197	0	0.0523988	0	0
DLD	ENSG00000091140	0	0	0	0	0	0	0	0	0	0	0	0	0	0	0	0	0	0	0	0.389499	0	0	0	0	0	0	0	0	0	0	0	0	0	0	0	0	0	0	0
WDR7	ENSG00000091157	0	0	0	0	0	0	0	0.0689207	0	0	0	0	0	0	0	0	0	0	0.0146523	0.243251	0	0	0.0916189	0.000353393	0	0	0	0	0.105802	0	0	0	0	0	0	0	0	0	0
TXNL1	ENSG00000091164	0	0	0	0	0	0	0	0	0	0.167637	0.293717	0	0	0.0174617	0	0	0	0	0.00280899	0.186083	0	0.0519233	0	0	0	0	0	0	0	0	0	0	0.0550222	0	0	0.128264	0	0	0
IL5RA	ENSG00000091181	0	0	0	0	0.200842	0.447123	0.138888	0.756533	0.0633757	0	0	0	0	0	0	0	0	0	0	0	0.361846	0	0	0	0	0	0.419304	0.611816	0	0.00870647	0	0	0.134139	0	0	0	0	0	0
ABCC6	ENSG00000091262	0.597257	0.526393	0.587461	0.293127	0	0	0.322953	0.549711	0.499204	0	0	0.153859	0	0.177667	0.247469	0	0	0	0	0	0	0	0	0	0	0	0.133393	0	0	0.141607	0	0	0	0	0	0	0	0	0
CMTM6	ENSG00000091317	0	0	0	0	0.152543	0	0	0	0	0.20417	0.364952	0	0	0	0	0	0	0	0.208768	0.116695	0	0	0	0	0	0	0	0	0	0	0	0	0	0	0.52254	0.445833	0.316439	0.630995	0
ITGA6	ENSG00000091409	0	0.472473	0.410273	0.400681	0	0.478189	0.417262	0	0	0	0	0	0	0	0	0.236305	0	0.504957	0	0	0	0.403619	0.0699963	0	0	0	0.151069	0	0	0.362939	0.342031	0.849433	0.604011	0.115359	0	0	0	0	0
RAPGEF4	ENSG00000091428	0.152924	0.134156	0.167993	0	0	0	0	0	0	0.232146	0	0	0	0	0	0	0	0.588256	0	0	0	0	0	0.459926	0	0	0	0	0	0.491372	0.591795	0.879961	0.79721	0.774707	0	0	0	0	0
MAP3K20	ENSG00000091436	0	0.136451	0.0858439	0.132383	0	0	0	0	0	0.135988	0.207915	0.31476	0.205489	0.248002	0	0	0	0	0.390619	0	0	0.254159	0	0	0.177757	0.226548	0	0	0	0.0189792	0	0	0	0	0.289881	0.177588	0.521319	0.31929	0
SMPX	ENSG00000091482	0	0	0.639438	0	0.0367299	0	0	0	0	0	0	0.0511533	0	0	0.889804	0	0	0	0	0	0.654087	0	0	0	0	0	0.154619	0	0	0	0	0	0	0	0	0	0	0	0
FH	ENSG00000091483	0.069674	0	0	0	0	0	0	0	0	0	0	0.164807	0	0	0	0	0	0	0.0237288	0.146782	0	0	0	0	0	0	0	0	0	0	0	0	0	0	0.0246182	0	0	0	0
SEL1L3	ENSG00000091490	0.100175	0.20294	0.230265	0.232575	0.753743	0.50758	0	0.136248	0.390998	0.0169046	0.390781	0	0	0	0.349597	0	0	0	0	0	0	0	0	0	0	0	0.130504	0	0	0	0	0	0	0	0.441471	0.360321	0	0	0.789298
TF	ENSG00000091513	0	0	0	0.0964124	0	0	0	0	0.155318	0	0	0	0	0	0.820087	0	0	0.110615	0	0	0	0.0222578	0	0	0	0	0	0	0	0.130841	0	0	0	0	0.00331792	0	0	0	0
CDV3	ENSG00000091527	0	0	0	0	0	0	0	0	0	0	0	0	0	0	0	0	0	0	0.149279	0.16422	0	0.0721084	0	0	0	0	0	0	0	0	0	0	0	0	0	0	0	0	0
MYO15A	ENSG00000091536	0	0	0	0	0	0	0	0.255731	0.10468	0	0	0.0652124	0	0	0	0	0	0	0.0187093	0	0	0	0	0.217519	0	0	0	0	0	0	0	0	0.243819	0	0	0	0	0	0.574682
ALKBH5	ENSG00000091542	0	0	0.00375131	0	0	0	0	0.252471	0	0	0	0.0720708	0	0	0	0	0	0	0	0.0341434	0	0	0	0	0	0	0	0.0929358	0	0	0	0	0	0	0	0	0	0	0.132751
APOH	ENSG00000091583	0	0	0.300729	0.0353453	0	0	0.182736	0.148649	0	0	0	0	0	0	0	0	0	0	0.171121	0	0	0	0	0.181234	0	0	0	0	0	0	0	0	0	0	0	0	0	0	0
NLRP1	ENSG00000091592	0	0	0	0	0.0432692	0	0	0	0	0	0	0	0	0	0	0.0868203	0	0	0	0.114401	0	0	0.306352	0	0	0	0.137596	0.113488	0.216887	0.0631564	0.123943	0.0655259	0	0	0	0	0	0.0227734	0
PITPNM3	ENSG00000091622	0	0.684934	0.521475	0.0111803	0	0	0.410572	0.532717	0.531943	0	0	0	0	0.0053351	0.298808	0	0	0	0	0	0	0.293629	0	0.56075	0	0	0	0	0	0.256244	0	0.0909525	0.113087	0.508041	0	0	0	0	0
SPAG7	ENSG00000091640	0	0	0.00918925	0	0	0	0	0.215328	0	0	0.13622	0.0614878	0	0.0941944	0	0	0	0.103999	0.00341634	0.19395	0	0	0	0	0	0	0	0	0	0	0	0	0	0	0.150453	0	0	0	0
ORC6	ENSG00000091651	0	0	0	0	0	0.0344241	0	0	0	0.219205	0.302842	0	0	0	0	0	0	0	0	0.121903	0	0	0	0	0	0	0	0	0	0	0	0	0	0	0.0723202	0.0565393	0	0	0
ZFHX4	ENSG00000091656	0	0	0	0.321479	0	0	0.0159476	0	0	0	0	0.732571	0.226447	0.634552	0	0	0.214332	0.794476	0	0	0	0.788697	0	0.448926	0	0	0	0	0	0.0769334	0	0	0	0	0	0	0	0	0
CPA1	ENSG00000091704	0.197213	0	0	0	0.00829384	0	0	0.0200774	0.0499937	0	0	0	0	0	0	0	0	0	0	0	0	0.935438	0	0	0	0	0	0	0.229211	0	0	0	0	0	0.00593203	0	0.316667	0	0
ZC3HC1	ENSG00000091732	0	0	0	0	0.347828	0	0	0	0	0	0	0	0	0	0	0	0	0.0453642	0	0.033566	0	0	0.0487433	0	0	0	0	0	0.0386103	0	0	0.00714153	0	0	0	0	0	0	0
ESR1	ENSG00000091831	0	0	0	0	0	0.714718	0	0.258727	0	0	0	0.56055	0	0	0	0	0	0	0	0.340254	0	0	0	0	0	0	0	0	0	0	0	0	0	0	0	0	0	0	0
RGS17	ENSG00000091844	0.00777066	0	0.0148121	0	0	0	0.0171647	0.211202	0.57367	0	0	0.304059	0.203697	0.358936	0.329898	0	0	0.467791	0	0	0.379478	0.656106	0.207218	0.600133	0	0	0	0	0	0	0	0.026062	0	0	0	0	0	0	0
ANGPT2	ENSG00000091879	0	0	0	0	0	0	0	0.000304747	0	0	0	0	0	0	0	0	0	0.828589	0	0.0883372	0	0	0	0	0.238869	0.524752	0	0	0	0.198739	0	0	0.750931	0.00577177	0	0	0	0	0
TMEM101	ENSG00000091947	0.107625	0	0.30673	0	0	0	0	0.0425491	0	0	0	0.0272534	0	0	0	0	0	0.022799	0	0.134579	0	0	0	0	0	0	0	0	0	0	0.0839323	0	0	0	0	0	0	0	0
CD200	ENSG00000091972	0.407737	0	0	0.252485	0.422388	0	0	0.0231608	0	0	0.730059	0.514732	0.135141	0.0718747	0	0	0	0.826087	0	0	0	0.792605	0	0	0	0	0	0	0.271795	0	0.398424	0.254865	0.776226	0.153057	0	0.000431406	0	0	0
CCDC80	ENSG00000091986	0	0.398553	0.409426	0.33182	0	0	0.261085	0.45286	0.269973	0	0	0.860698	0.621747	0.618335	0.315505	0	0	0.574818	0	0	0	0.704845	0	0	0.309838	0.334637	0	0	0	0	0	0	0	0	0	0	0	0	0
PSME1	ENSG00000092010	0.0786088	0	0	0	0	0	0	0	0	0	0.117207	0	0	0	0	0	0	0.123875	0	0.0373677	0	0	0.246297	0	0	0	0	0.192666	0	0.000921319	0.144767	0.0396958	0	0	0.171187	0.186191	0	0.202423	0
PPP2R3C	ENSG00000092020	0	0	0	0	0	0	0	0	0	0	0	0	0	0	0	0	0	0	0	0.0325163	0	0	0.146877	0	0	0	0	0.00735624	0	0	0	0	0	0	0	0	0	0	0
HAUS4	ENSG00000092036	0	0	0	0	0	0	0	0	0	0	0	0	0	0	0	0	0	0	0	0.198431	0	0	0	0	0	0	0	0	0	0	0	0	0	0	0.406221	0.111532	0	0	0
MYH7	ENSG00000092054	0	0	0	0	0.134143	0.180122	0	0.175065	0	0	0	0	0.0608267	0	0	0	0	0	0	0	0	0	0	0.920349	0	0	0	0.0645833	0	0	0.409026	0	0	0	0	0	0.226055	0	0
CEBPE	ENSG00000092067	0	0.255399	0	0	0	0	0	0	0	0	0	0	0	0	0	0	0	0	0.728836	0.427767	0	0.149482	0	0	0	0	0.0716842	0	0	0	0.406969	0	0	0	0	0	0.410715	0	0
SLC7A8	ENSG00000092068	0	0.0606205	0.0755746	0	0	0	0	0	0	0	0	0	0	0	0	0	0	0	0.091484	0.66647	0	0.319698	0	0	0	0.0601093	0	0	0	0	0	0	0	0	0	0	0	0	0
OSGEP	ENSG00000092094	0	0	0	0	0.0939073	0	0	0	0	0	0	0	0	0.0175968	0	0	0	0.0871624	0	0.115211	0	0	0	0	0	0	0	0	0	0	0	0	0	0	0.0143058	0	0	0	0
SLC22A17	ENSG00000092096	0	0	0.351359	0	0	0.333957	0.44878	0	0.440454	0	0	0.485677	0.633704	0.428717	0.322992	0	0	0.416451	0	0	0.298212	0.381849	0	0.590623	0.711668	0.494348	0	0	0	0.323204	0.396252	0.221115	0.407655	0.246429	0	0	0	0	0
RNF31	ENSG00000092098	0.0487776	0	0	0.0265709	0	0	0	0.0265496	0.0101406	0	0	0	0	0	0	0	0	0	0	0.0987035	0	0	0	0	0	0	0	0	0	0.0754561	0	0	0	0	0	0	0	0	0
SCFD1	ENSG00000092108	0	0.0884523	0	0	0	0.121237	0.00438724	0	0	0	0	0	0	0.0608911	0	0	0	0	0.0840419	0.0482778	0	0	0	0.0419527	0	0	0	0	0	0	0	0	0	0	0	0.117325	0	0.188975	0.172429
G2E3	ENSG00000092140	0	0	0	0.0661647	0.0349119	0	0	0	0	0	0	0	0	0	0	0	0	0	0	0.00732207	0	0	0.105711	0	0	0	0.0631404	0.0252134	0	0	0	0.00639956	0	0	0	0	0	0	0
HECTD1	ENSG00000092148	0	0.159719	0.0348087	0.0780973	0	0	0	0.239138	0	0	0	0	0	0	0	0	0	0	0.263623	0.200997	0	0	0	0	0	0	0	0	0	0	0	0	0	0	0.0950061	0	0	0	0.11325
HNRNPC	ENSG00000092199	0	0.168395	0.0502501	0	0.191139	0	0.0532995	0	0.105707	0.0564425	0.182848	0	0	0	0	0.177274	0	0	0.13468	0.195635	0.205013	0.159643	0.204306	0	0	0	0.220645	0.220463	0.197708	0	0	0	0.0907958	0	0.148763	0.112797	0	0	0.0177781
RPGRIP1	ENSG00000092200	0	0.12447	0	0.00130909	0	0	0.111002	0.29946	0.237413	0.272029	0	0	0	0	0	0	0	0	0	2.62e-05	0	0.000459498	0	0	0	0	0	0	0.0515759	0.0695135	0	0	0.132011	0.0461192	0	0	0	0	0
SUPT16H	ENSG00000092201	0.0549185	0	0	0	0	0	0.029913	0.0185306	0.0291144	0.00169046	0	0.152634	0.0358846	0.0141314	0	0.073979	0	0	0	0.0548236	0	0	0.0483737	0	0	0	0	0.0193172	0.00501433	0	0	0	0	0	0	0	0	0	0
TOX4	ENSG00000092203	0	0	0	0	0	0	0	0	0	0	0	0	0	0	0	0	0	0.0330293	0	0.0894627	0.0378384	0	0	0	0.00210483	0	0	0.00640162	0	0.00221117	0	0	0.135801	0	0	0	0	0	0.0543184
GEMIN2	ENSG00000092208	0	0	0.0740218	0	0.0363048	0	0	0.0915312	0	0	0	0.135375	0	0	0	0	0.247579	0	0	0	0	0	0.00910183	0.0883292	0	0.0658186	0.0259623	0.0542453	0	0.0903539	0	0	0	0	0	0	0	0	0
TGM1	ENSG00000092295	0.879264	0	0.0177301	0	0	0	0.584648	0	0	0	0	0	0	0	0	0.105856	0	0	0	0	0.0675904	0.953015	0	0.152735	0	0	0	0	0	0	0	0	0.0344491	0	0	0	0	0	0
TINF2	ENSG00000092330	0.0325669	0	0	0	0	0	0	0	0	0	0	0.0582436	0	0	0	0.0610123	0	0	0	0.00388411	0	0	0.156256	0.076589	0.110062	0	0	0.0660377	0	0	0.0722516	0	0	0	0	0	0	0	0
DAZL	ENSG00000092345	0	0	0	0	0.0561363	0	0.142083	0.128963	0	0	0	0	0.0144717	0.0897707	0	0	0	0	0	0	0	0.133602	0	0.481669	0	0	0	0	0	0	0	0	0	0	0.0274482	0	0.0425359	0	0.288236
TBL1Y	ENSG00000092377	0.635422	0.459199	0.231132	0	0	0	0.202185	0.648475	0.502176	0	0	0	0	0	0.500059	0	0	0	0	0	0	0.0869127	0	0	0	0	0	0	0	0	0	0	0	0	0	0	0	0	0
SEMA6A	ENSG00000092421	0	0.00329079	0	0	0.123922	0	0.14431	0.0650667	0	0	0	0.252769	0.299243	0	0	0	0	0.781074	0	0	0.115993	0.359073	0	0	0	0	0	0	0	0.374105	0.849427	0.801556	0.490716	0.454963	0	0	0	0	0.13311
TRPM7	ENSG00000092439	0	0.162778	0	0.00346113	0.263898	0	0.0916969	0	0	0	0	0.144979	0	0.0532853	0	0	0	0	0	0	0	0.206425	0.129135	0	0	0	0.190875	0.162904	0.2	0	0	0	0	0	0	0	0	0	0
TYRO3	ENSG00000092445	0.132284	0	0	0	0	0	0	0	0.183791	0	0	0.0182292	0.656286	0.486837	0	0	0	0	0.176597	0	0	0.565187	0	0	0	0	0	0	0	0	0.219579	0.44456	0	0	0	0	0	0	0
WDR76	ENSG00000092470	0.0184226	0.0225037	0.15607	0	0.0127606	0.0556093	0	0.0161145	0.0350418	0	0	0	0	0	0	0	0	0	0	0	0	0	0.00688412	0	0.171085	0	0.229825	0.188158	0.373667	0	0.149142	0.118867	0.171456	0	0	0	0	0	0
SNAP23	ENSG00000092531	0.318134	0.13316	0.0329766	0.137422	0.145129	0	0	0.0363206	0.074878	0	0.0631008	0.0426673	0	0	0	0	0	0.109815	0	0	0	0.152836	0	0	0	0	0	0	0	0.309873	0.150317	0.247257	0.00332349	0.203238	0.200812	0.0332863	0	0.111139	0
TBX15	ENSG00000092607	0	0.114399	0	0	0.139916	0	0.00587544	0.127805	0.104112	0	0	0.495739	0.580238	0.391752	0	0	0	0.0124647	0	0	0	0.0294483	0	0.653727	0.103366	0.589957	0	0	0	0	0	0	0	0.114999	0	0	0	0	0.198629
PHGDH	ENSG00000092621	0	0.196504	0.527976	0.0704076	0	0.280437	0.25535	0.318027	0	0	0	0.839951	0.221932	0.287952	0.161677	0	0	0	0	0	0	0.624326	0	0	0	0.246619	0	0	0	0	0	0	0	0	0.0455207	0	0	0	0
COL9A3	ENSG00000092758	0	0	0	0	0.954352	0.543899	0.305669	0.134306	0	0	0.104459	0	0	0	0	0	0	0	0	0	0	0.108418	0	0	0	0.177244	0	0	0	0	0	0	0.403061	0.133331	0	0	0	0	0
EZR	ENSG00000092820	0.295745	0.229738	0.280926	0.205538	0.493531	0.21191	0.200798	0.293192	0.301147	0	0	0	0	0	0.243466	0	0	0	0.102035	0	0	0.243833	0	0	0	0	0.203822	0.208895	0.166046	0	0	0	0	0	0.200105	0.194778	0.0586084	0	0.243559
MYL6	ENSG00000092841	0.207974	0	0	0	0	0	0	0	0	0	0.00968141	0	0	0	0	0	0	0.207033	0.209232	0.284997	0	0	0	0	0.151276	0.220409	0	0	0	0	0.10296	0.172881	0	0	0	0	0.125808	0.102512	0
AGO1	ENSG00000092847	0	0	0	0	0.0955697	0	0	0.0271456	0	0	0	0	0	0	0	0	0	0	0.0295958	0	0	0	0.0527629	0	0	0	0	0	0	0	0	0	0	0	0.263332	0	0.0330895	0.117737	0
TEKT2	ENSG00000092850	0	0	0	0.0966954	0	0	0	0.928575	0.0107085	0.0604232	0	0	0	0	0.154498	0	0	0	0	0	0	0	0	0	0	0	0	0	0	0	0	0	0	0	0	0	0	0	0
CLSPN	ENSG00000092853	0	0	0	0	0	0.375333	0	0	0	0	0.0101139	0	0	0.128241	0	0	0	0	0	0.0633792	0	0	0	0.526403	0	0	0	0	0.283259	0	0	0	0	0	0.248024	0	0	0	0
RFFL	ENSG00000092871	0.114552	0.0832336	0	0.0155751	0	0	0	0	0	0	0	0	0	0	0	0.0514909	0	0	0	0.0150903	0	0.343219	0.1253	0	0	0	0.280226	0.132805	0.154943	0	0	0	0	0	0	0	0	0	0
UNC13D	ENSG00000092929	0.583463	0	0	0	0	0	0	0	0	0	0	0	0	0	0	0	0	0	0	0.25249	0.0142372	0	0.349284	0	0	0	0	0	0	0	0	0	0	0	0	0	0	0.0778767	0
MFSD11	ENSG00000092931	0	0	0	0	0	0	0	0.106967	0	0	0	0	0	0	0	0	0	0	0	0.160844	0	0	0	0	0	0	0	0	0.0636103	0	0	0	0	0	0	0	0	0	0
DPYSL2	ENSG00000092964	0.391586	0	0.0925904	0.0605698	0	0	0	0	0	0.10509	0.307962	0.329462	0.327263	0.143204	0	0	0	0.196787	0.138357	0.350207	0	0	0	0	0.417235	0	0	0	0	0.269663	0.203277	0.382112	0.142679	0.237347	0.290471	0.260703	0	0	0.116019
TGFB2	ENSG00000092969	0.400029	0.28847	0.17769	0.424254	0	0	0.410908	0.144955	0.501459	0.284819	0.234516	0.419745	0.0855393	0.286828	0.465792	0	0	0.71163	0.033116	0	0	0.407548	0	0	0.195025	0.334092	0	0	0	0.16956	0.262039	0.0492487	0	0.378592	0.367928	0	0	0	0
GPATCH2	ENSG00000092978	0.12759	0.0492621	0	0.21088	0	0	0.0998912	0.405505	0.145862	0	0	0	0	0	0	0	0	0.187632	0	0.260195	0	0.07329	0	0	0	0	0	0	0	0	0	0	0	0	0	0	0	0	0
NUP50	ENSG00000093000	0.0264261	0	0	0	0	0	0	0.277027	0	0	0	0	0	0	0	0	0	0	0	0.0387623	0	0	0	0	0	0	0	0	0	0	0	0	0.103628	0	0	0	0	0.142223	0
CDC45	ENSG00000093009	0	0	0	0	0	0.117741	0	0	0	0	0	0	0	0.0787037	0	0	0	0.513177	0	0	0	0	0	0	0	0	0	0	0	0.841418	0.744128	0.808175	0.132596	0.718246	0	0	0	0	0
COMT	ENSG00000093010	0.158018	0	0	0	0	0	0	0	0	0	0	0	0	0	0	0	0	0	0.101275	0.473495	0	0	0	0	0	0	0	0	0	0	0	0	0	0	0	0	0	0	0
ADA2	ENSG00000093072	0	0	0	0	0	0.00424989	0	0	0	0	0	0	0	0	0	0	0	0	0.403941	0.517441	0	0	0	0	0	0	0	0	0	0	0	0	0	0	0.0225138	0.213923	0.277937	0.106927	0
VNN3	ENSG00000093134	0	0	0	0	0	0	0	0.939483	0	0	0	0	0	0	0.71957	0	0	0	0	0	0	0	0	0	0	0	0	0	0	0	0	0	0	0	0	0	0.779396	0.854507	0
ECHDC1	ENSG00000093144	0.08539	0.247689	0.226053	0.0518282	0	0	0	0	0.0811251	0	0	0	0	0	0	0	0	0	0	0.393155	0	0	0	0	0	0	0	0	0	0	0	0	0	0	0	0	0	0	0
LRRFIP2	ENSG00000093167	0.15876	0.228208	0.156421	0.236788	0	0	0.17665	0.0347854	0.317312	0	0.26283	0.125377	0.154924	0.143429	0.196701	0	0	0.00394598	0.158594	0.128314	0	0.172246	0	0	0.127512	0	0	0	0	0	0	0	0.0414051	0.0897098	0.0938652	0.158904	0.0690711	0.114755	0
SEC22C	ENSG00000093183	0.0737485	0	0	0	0	0	0	0.046212	0	0	0	0.0232045	0	0	0	0	0	0.131504	0	0.119253	0.0191575	0	0	0.0309976	0	0	0.0293547	0.0213949	0	0.167412	0.355251	0.160326	0	0.125495	0	0	0	0	0
XYLB	ENSG00000093217	0	0.0240659	0	0	0	0	0	0.0532815	0.0120293	0.446603	0	0.190754	0.213312	0.0176808	0	0	0	0.410129	0	0.0680506	0	0.290969	0	0	0	0	0	0	0	0	0	0	0	0	0	0	0	0.00945192	0
HDAC6	ENSG00000094631	0.154477	0	0	0.0833498	0	0	0.0848095	0.0600148	0	0	0	0	0	0.0109811	0	0	0	0	0	0.113426	0	0	0	0	0.0537751	0.0387168	0	0	0	0	0	0	0	0	0	0	0	0	0
GABRP	ENSG00000094755	0.0104773	0.0290459	0	0.588657	0	0	0	0.298526	0.0709925	0	0	0.0381324	0.366923	0.397142	0.717434	0	0	0	0	0	0	0.251155	0	0	0	0	0	0	0	0.139858	0	0	0.021287	0	0	0	0	0	0
CDC6	ENSG00000094804	0.145812	0.112425	0.23769	0	0	0.505454	0	0.0779986	0.110587	0	0	0.176013	0	0.224446	0	0	0	0.131659	0	0	0	0	0	0.0897784	0	0	0	0	0	0.119277	0	0	0	0	0	0	0	0	0
UPRT	ENSG00000094841	0	0	0	0	0	0	0	0	0	0	0	0	0	0	0	0	0	0	0	0.155495	0	0	0	0	0	0	0	0	0	0	0	0	0	0	0	0	0	0	0
CDC23	ENSG00000094880	0.115599	0	0	0	0	0	0	0.0182596	0	0	0	0	0	0	0	0	0	0.0123641	0	0.120302	0	0	0	0	0	0	0	0	0	0	0	0	0	0	0	0	0	0	0
AAAS	ENSG00000094914	0	0	0	0	0	0	0	0.123347	0	0.513087	0	0.141433	0.0284446	0	0	0	0	0.0427335	0	0.132165	0	0	0	0	0.0065182	0	0	0	0	0	0.00110994	0	0	0	0	0	0	0	0
CBX5	ENSG00000094916	0.118714	0.0576386	0.285282	0.155282	0.31344	0	0.210913	0.361149	0.136181	0.326873	0.128653	0.360408	0.29948	0.296098	0	0.0212979	0	0.402769	0	0	0.124095	0.225324	0.116799	0.293421	0.13953	0.223948	0.0866796	0.103324	0.124355	0.037682	0.0874736	0.148088	0.0459287	0.0532652	0.272653	0	0	0	0
FMO2	ENSG00000094963	0.817475	0	0	0	0	0	0.471886	0.3538	0.598908	0	0	0.763149	0.94273	0.373732	0.514177	0	0	0	0	0	0	0.0254282	0	0	0.363757	0.460931	0	0	0	0.175161	0	0	0	0	0	0	0	0	0
SUCO	ENSG00000094975	0	0	0	0	0.121226	0.0222965	0	0	0	0	0.213726	0	0	0	0	0.180782	0	0	0	0	0	0.247695	0.185409	0	0	0	0.156397	0.253367	0.0747135	0	0	0	0	0	0	0.248942	0	0.0506851	0.0123032
MSH2	ENSG00000095002	0.0284633	0	0.0931053	0	0.102669	0	0	0.286078	0.177026	0	0	0	0	0	0	0	0	0.0430843	0	0	0	0	0.124838	0	0	0	0.0936721	0.0144317	0.0765759	0	0.00676533	0	0.0759324	0	0	0	0	0	0
MAP3K1	ENSG00000095015	0	0	0	0	0.48239	0.188078	0	0	0	0	0.590095	0	0	0	0	0	0	0.284146	0	0	0.0813	0	0	0	0	0	0.0462476	0	0.183811	0	0	0	0	0	0	0.304603	0	0.58152	0
DHPS	ENSG00000095059	0	0	0.00930557	0	0	0	0	0.149016	0	0	0.048407	0.230538	0	0	0	0	0	0.0573775	0	0.00530128	0	0	0.0872297	0	0.13858	0.258963	0	0	0	0	0	0	0	0	0	0.0699835	0	0	0
HOOK2	ENSG00000095066	0.169878	0.249281	0.349396	0.177482	0.0384166	0.155054	0.24369	0.178539	0.227622	0	0	0.28803	0.132974	0	0.127471	0	0.13925	0.126359	0	0	0	0.141591	0.127703	0.143276	0.0517382	0.114546	0.146981	0.132412	0.109241	0.136678	0	0	0.118861	0	0.28773	0	0.0827662	0.135308	0
NXPE1	ENSG00000095110	0	0.258603	0	0	0	0	0	0.0409436	0.0438073	0	0.00397063	0.429384	0.149286	0	0	0	0	0.820683	0	0	0	0.0515427	0	0	0	0	0	0	0	0	0.0131215	0.58263	0.0169537	0	0	0	0	0	0
ARCN1	ENSG00000095139	0	0	0.0339363	0	0	0	0	0	0	0	0	0	0	0.166736	0	0	0	0	0	0.193138	0	0	0	0	0	0	0	0	0	0	0	0	0	0	0	0	0	0	0.0648376
EPB41L4B	ENSG00000095203	0.526064	0.505684	0.407989	0.41159	0	0	0.242905	0.676438	0.606089	0	0	0	0	0	0.622812	0	0	0	0	0	0	0.199911	0	0.492283	0	0	0	0	0	0.0727925	0	0	0	0	0	0	0	0	0
TMEM38B	ENSG00000095209	0	0	0	0	0.0454895	0	0	0	0	0	0	0	0	0	0	0	0	0	0.353562	0.35432	0	0	0	0	0	0	0	0	0	0	0	0	0	0	0	0.268756	0	0	0
PSMD5	ENSG00000095261	0	0	0	0	0.0845165	0	0.0639956	0	0	0.147118	0	0	0	0	0	0	0	0	0	0	0	0	0.133478	0	0	0	0.0398089	0	0.109097	0	0	0	0	0	0	0	0	0.0730779	0
PTGS1	ENSG00000095303	0	0	0	0	0	0	0	0	0	0.099248	0	0.221156	0	0	0	0	0	0	0.211995	0	0.962358	0.501078	0	0	0	0	0	0	0	0.42744	0	0	0	0.894403	0.62351	0	0	0	0
NUP188	ENSG00000095319	0	0.00761202	0.0356811	0	0	0	0.0638869	0	0.110123	0	0	0.228051	0	0	0	0	0	0	0	0.136285	0.0393633	0.274259	0	0	0	0	0	0	0.0796562	0.051686	0	0	0.052945	0.0765172	0	0	0	0	0
CRAT	ENSG00000095321	0.0299767	0	0	0	0	0	0	0	0	0	0	0.306437	0.139024	0.103518	0.00294861	0	0	0.295627	0	0.158094	0	0	0	0.0123113	0.0382944	0	0	0	0	0	0	0	0	0	0	0	0	0	0
SH2D3C	ENSG00000095370	0	0	0	0	0	0	0	0	0	0	0	0	0	0	0	0	0	0.559323	0	0	0	0	0	0	0	0	0	0	0	0.562465	0.815255	0.789016	0.354169	0.272898	0	0	0.0922956	0.651925	0.349347
NANS	ENSG00000095380	0	0	0	0	0	0	0	0.18266	0	0	0	0	0	0	0	0	0	0	0.0849529	0.245189	0	0	0	0	0	0	0	0	0	0	0	0	0	0	0.0913639	0	0	0.150913	0
TBC1D2	ENSG00000095383	0.553881	0.398034	0.194855	0	0	0	0.364957	0	0	0	0	0	0	0	0	0	0	0	0.481737	0.190935	0	0	0	0	0	0	0	0	0	0	0	0	0	0	0	0	0.00774073	0	0
WHRN	ENSG00000095397	0	0	0	0.0154614	0.0146028	0.401905	0	0.488475	0	0	0	0	0	0.353256	0	0.753904	0	0	0	0	0	0.162607	0.0504528	0	0	0	0	0.668408	0.623805	0	0	0	0	0	0	0	0	0	0
PDE6C	ENSG00000095464	0.238498	0	0	0	0	0	0	0	0	0	0	0	0	0	0.0171019	0	0	0.504163	0	0	0	0	0	0.00647016	0	0	0	0	0	0	0.208777	0	0	0.00074445	0	0	0	0	0
CWF19L1	ENSG00000095485	0	0	0	0	0.0379224	0	0	0	0	0	0	0	0	0	0	0	0	0	0	0.104162	0	0	0.117695	0	0	0	0.0201468	0.0181941	0	0	0	0	0	0	0	0	0	0	0
BTAF1	ENSG00000095564	0	0	0	0	0.0964234	0	0	0	0	0	0	0	0	0	0	0	0	0	0.140374	0	0	0.176513	0	0	0	0	0.0127389	0	0.169484	0	0	0	0	0	0.153063	0.167431	0.139843	0.0791043	0.269805
IKZF5	ENSG00000095574	0	0	0	0	0.0374281	0	0	0	0	0	0	0	0	0	0	0.0801804	0	0	0	0	0	0	0.0951303	0	0	0	0	0.0752471	0	0	0	0	0	0	0	0	0	0	0
BLNK	ENSG00000095585	0	0	0.0190084	0	0.910442	0.882673	0	0	0.0200488	0	0	0	0	0	0	0	0	0	0	0.0257978	0	0	0	0	0	0	0	0	0	0	0	0	0	0	0	0	0	0	0.863892
TLL2	ENSG00000095587	0	0	0.0574432	0.106567	0	0.0908963	0.343906	0	0.276062	0.246717	0.088405	0.130034	0	0.212914	0	0	0	0.170549	0	0	0	0	0	0.149874	0.00224063	0	0	0	0	0	0.166809	0	0.0566729	0.104445	0	0	0	0	0
TDRD1	ENSG00000095627	0	0	0.169739	0.0348146	0	0	0	0.265244	0	0	0	0	0	0	0.0445661	0	0	0	0	0	0	0	0	0	0	0	0	0	0	0.146869	0.132584	0	0	0	0	0.00165372	0	0	0.683192
SORBS1	ENSG00000095637	0.397716	0.465607	0.437205	0.246677	0	0	0	0	0.309797	0	0.195132	0.450167	0.296409	0.40134	0	0	0	0.440878	0	0	0.441328	0	0	0.346647	0.145448	0.600896	0	0	0	0.418257	0.76396	0.831415	0.43187	0.576851	0	0	0	0	0
CRTAC1	ENSG00000095713	0	0.798344	0.804911	0.114457	0	0	0.171338	0	0.686399	0	0	0	0	0	0.0227885	0	0	0.652603	0	0	0	0	0	0	0	0	0	0	0	0.085884	0	0	0	0.352063	0	0	0	0	0
BAMBI	ENSG00000095739	0	0.56915	0.532555	0.543037	0	0.0246191	0	0.218589	0.143401	0	0	0.659521	0.453937	0	0.0879949	0	0	0	0	0	0	0.672978	0	0.666692	0.23419	0	0	0	0	0.364585	0	0	0	0.0403664	0	0	0	0	0
IL11	ENSG00000095752	0	0	0	0.57924	0	0	0	0.104765	0	0	0.137111	0.311671	0	0.298341	0	0.450193	0.142419	0	0	0	0	0.400718	0	0	0	0	0.00673149	0	0	0.171038	0	0	0	0	0	0	0	0	0
MYO3A	ENSG00000095777	0.00299767	0.103555	0.0518661	0.10738	0	0	0	0.365616	0.10753	0	0	0	0	0	0	0	0	0	0	0	0	0	0	0	0	0	0	0	0	0	0	0	0.0719284	0	0	0	0	0	0
WAC	ENSG00000095787	0	0.140374	0	0.0972222	0.210954	0	0.0568165	0	0.0587808	0	0	0	0	0	0	0.195565	0.147895	0	0	0.0410053	0	0	0.195897	0	0	0	0.166367	0.178571	0.160602	0	0	0	0	0	0.0364666	0	0	0.319885	0.0749877
CREM	ENSG00000095794	0	0	0	0	0.190735	0	0	0	0	0	0	0	0	0	0	0.221373	0.0754023	0	0.138324	0	0.325671	0	0.487137	0	0	0	0.360902	0.399572	0.305163	0	0	0	0	0	0.432288	0.11562	0.219571	0.102639	0.274882
NUBP2	ENSG00000095906	0.278579	0	0.0597665	0.0788218	0	0	0	0	0	0	0	0.103934	0	0.0511251	0	0.133175	0	0.110166	0	0.0470029	0	0	0.101229	0	0	0	0	0	0	0	0.0692918	0.0334354	0	0	0	0	0	0	0
TPSD1	ENSG00000095917	0	0	0	0.188547	0	0	0	0.00111143	0.193561	0	0	0	0	0	0	0	0	0	0	0	0.98906	0	0.0750323	0	0	0	0	0	0	0	0	0	0	0	0	0	0	0	0
SMIM24	ENSG00000095932	0	0	0	0.46806	0	0	0	0	0.0166122	0	0.422031	0.135663	0	0	0.188847	0.478169	0.942269	0.0463703	0	0	0	0	0	0	0	0	0	0	0.230255	0	0	0	0	0.229087	0.903789	0	0	0	0
HIVEP1	ENSG00000095951	0	0.117272	0	0.177313	0.369436	0.154868	0	0.0301618	0.0804568	0.00760706	0.408493	0.100748	0	0.15207	0	0	0	0	0	0	0	0.200606	0	0	0	0	0	0	0.330283	0.116086	0	0	0.0681315	0.167161	0.184269	0.255711	0	0.138544	0.590739
TREM2	ENSG00000095970	0	0	0	0	0	0	0	0	0	0	0	0	0	0	0	0	0	0	0.926879	0.809412	0	0	0	0	0	0	0	0	0	0	0	0	0	0	0.368332	0	0	0	0
CRISP3	ENSG00000096006	0	0.533315	0.0932915	0	0	0.157094	0	0	0.592408	0	0	0	0	0	0.935949	0	0	0.473717	0	0	0	0.0700092	0.0252958	0	0	0	0	0	0	0	0	0	0	0	0	0	0	0	0
FKBP5	ENSG00000096060	0	0	0	0	0	0	0	0	0	0	0.205781	0	0	0	0	0	0.179647	0	0.18061	0.158399	0	0	0	0	0	0.0250553	0.317865	0.205245	0	0.0414594	0.181342	0.183871	0	0.0603562	0.237757	0.219889	0.161194	0.263447	0
SRPK1	ENSG00000096063	0	0.503838	0.349246	0.176873	0	0.0894649	0.289665	0.0332683	0.388037	0	0	0	0	0	0.271426	0	0.178963	0	0	0.0278186	0	0.143134	0	0.088954	0	0	0.169274	0.125112	0.0403295	0	0	0	0.115214	0	0	0	0	0	0
BRPF3	ENSG00000096070	0	0.00827682	0.0487883	0.0667988	0	0	0	0	0.169218	0	0	0	0	0	0	0	0	0	0	0.165783	0	0.0435825	0	0	0	0	0	0	0	0.362676	0	0	0	0	0	0	0	0	0
MRPS18A	ENSG00000096080	0	0	0	0	0.0613992	0	0	0.425979	0.0446866	0	0	0	0	0	0	0	0.176285	0	0	0	0	0	0	0	0	0	0	0	0	0	0	0	0	0.237593	0	0	0	0	0
PGC	ENSG00000096088	0.596055	0.766607	0.893162	0.0254387	0	0	0	0	0.390952	0	0	0	0	0	0	0	0	0	0	0	0	0	0	0.0662372	0	0	0	0	0	0	0	0	0	0	0	0	0	0	0
TMEM14A	ENSG00000096092	0.29334	0	0.119314	0.00972969	0	0	0.227551	0.337838	0	0	0	0.307237	0.107777	0.333381	0.155383	0	0	0.0879224	0	0.233434	0	0.279314	0	0.331333	0.114272	0.410784	0	0	0	0.0596094	0	0	0	0	0	0.518564	0	0	0
EFHC1	ENSG00000096093	0.249864	0	0	0.0740083	0.07234	0.161481	0.163109	0.672173	0.156745	0.267158	0	0.289585	0.15681	0.196898	0.158704	0	0	0.351649	0	0	0	0.283219	0	0	0.0832428	0.114823	0	0	0	0.00023033	0.0960359	0	0.00392356	0	0	0	0	0	0.224458
NCR2	ENSG00000096264	0	0	0.208147	0	0	0	0.0655112	0	0	0	0	0.0484871	0.0433176	0	0.17204	0.239969	0.820001	0	0	0	0	0	0	0.671945	0	0	0	0	0	0	0	0.0530012	0	0	0.0615323	0.119212	0	0	0
HSP90AB1	ENSG00000096384	0.202794	0	0.170641	0	0.19379	0	0.0375635	0.17008	0	0.081142	0	0.239252	0.146744	0.0368587	0	0.0932097	0	0.197708	0.150774	0.129563	0.17947	0.184259	0	0.104655	0.16214	0.192423	0	0	0	0.108071	0	0	0.177945	0.0807498	0.197692	0	0	0	0
MLN	ENSG00000096395	0	0	0	0	0.37804	0	0	0	0	0	0.308112	0	0	0	0	0.638923	0	0	0	0	0.363601	0	0.279558	0.456622	0	0	0	0	0	0	0.0315378	0	0	0	0.167118	0.541039	0	0	0.664848
CDC5L	ENSG00000096401	0	0	0	0	0.134391	0	0.129115	0.114996	0.0794398	0	0	0.115286	0	0.0581008	0	0.118454	0.0460459	0.103005	0	0	0	0	0.126733	0	0	0	0.00574633	0.101696	0.0356734	0.00985812	0.0661205	0	0	0	0.100723	0	0	0	0
ITPR3	ENSG00000096433	0.455475	0.708139	0.61931	0.598694	0.409814	0.288039	0.360077	0.257906	0.495531	0.100035	0	0.326801	0	0	0.225738	0.251518	0.0680418	0.113723	0	0	0	0.402868	0.0880152	0	0	0	0.239378	0.278434	0.117222	0.248382	0.0511628	0.194623	0.194037	0.221669	0	0	0	0	0
ZNF184	ENSG00000096654	0	0	0	0	0.0994374	0	0	0.0888905	0	0	0	0	0	0	0	0.227701	0.154851	0	0	0.0377126	0	0	0.490042	0	0	0	0	0.457152	0.376832	0	0	0	0	0	0	0	0	0	0
DSP	ENSG00000096696	0.496133	0.317869	0.356205	0.690171	0	0	0.590189	0.59927	0.601674	0.232876	0	0	0	0	0.616757	0	0	0.739628	0	0	0	0.528768	0	0.401847	0	0	0	0	0	0	0	0	0.275981	0	0	0	0	0	0
SIRT1	ENSG00000096717	0	0	0.0366116	0.195139	0.152274	0	0.0937999	0	0.120031	0	0.194815	0.0638892	0	0	0	0	0.0309825	0	0	0	0	0	0.112086	0	0	0	0.0823872	0.111074	0	0	0	0	0	0	0.30171	0.405011	0	0.26021	0.0593627
HNRNPH3	ENSG00000096746	0.106752	0	0.00462371	0	0	0	0	0.0117758	0	0	0	0.142131	0	0	0	0	0	0.121829	0	0	0	0	0	0	0.172393	0	0	0.0357704	0	0	0	0.00602857	0	0	0.0491048	0	0	0.0409794	0
IFT74	ENSG00000096872	0.107072	0.0680096	0.148449	0	0	0	0.208294	0.572135	0.0908589	0	0	0	0	0	0	0	0.0390277	0.0386122	0	0.0956592	0	0.0400092	0	0	0	0	0	0	0	0	0	0	0.0476828	0	0	0	0	0	0
JAK2	ENSG00000096968	0	0	0	0	0	0	0	0.138672	0	0	0.401182	0	0	0.107471	0	0	0	0	0	0.173616	0	0	0	0	0	0.179701	0	0	0	0	0	0.0982193	0	0	0.155099	0.465849	0	0.156306	0
IL12RB1	ENSG00000096996	0	0	0	0.335272	0	0	0	0	0	0	0	0	0	0	0	0	0	0	0	0.101433	0	0	0.657698	0	0	0	0.00831636	0.139046	0.22546	0	0	0	0	0	0	0	0	0	0
ABL1	ENSG00000097007	0.00605355	0.164672	0.124404	0	0	0	0.0862582	0.00832611	0.0507613	0	0	0.42811	0.228526	0.220378	0	0.227419	0	0.133228	0	0	0	0.149239	0.186241	0	0.152091	0	0	0.108322	0	0	0	0	0.134324	0	0.170122	0.670707	0	0	0
ACOT7	ENSG00000097021	0	0	0	0	0	0	0	0	0	0	0	0	0	0	0	0	0	0	0	0.604348	0	0	0	0	0	0	0	0	0	0	0	0	0	0	0	0	0	0	0
SH3GLB1	ENSG00000097033	0	0	0	0	0	0	0	0	0	0	0	0	0	0.00531053	0	0	0	0	0.0468418	0.347681	0	0	0	0	0	0	0	0	0	0	0	0	0	0	0	0	0	0	0
CDC7	ENSG00000097046	0.0972954	0.132822	0.267081	0.0773068	0	0	0	0.0479823	0	0	0	0.393315	0.00871424	0	0	0	0	0.322348	0	0	0	0	0.170875	0	0	0	0.407919	0.324042	0	0	0	0.0892388	0.406676	0.390754	0	0	0	0	0
SYDE2	ENSG00000097096	0.595019	0.296009	0.419147	0	0	0	0.308147	0.741172	0.405907	0	0.0129607	0	0.292347	0	0	0	0	0	0	0	0	0.240705	0	0.0208034	0	0	0	0	0	0	0	0	0	0	0	0	0	0	0
PCSK5	ENSG00000099139	0.0430733	0.175143	0.0894207	0.00599041	0	0	0.309502	0.406666	0.227378	0	0	0.559827	0.213184	0.118047	0.28089	0	0	0	0.429893	0	0	0.425634	0	0	0.146659	0	0	0	0	0.302638	0	0	0	0	0	0	0.159918	0	0
SCD	ENSG00000099194	0	0	0.46225	0	0	0	0	0	0	0	0	0	0	0	0	0	0	0	0.0282462	0.803715	0	0	0	0	0	0	0	0	0	0	0	0	0	0	0	0	0	0	0
ABLIM1	ENSG00000099204	0.496255	0.407575	0.366246	0.423278	0	0	0.373081	0.372112	0.412476	0	0	0.458463	0.319575	0	0.372553	0.330016	0.272773	0.583005	0	0	0	0.45034	0.394912	0	0	0	0.211808	0.373671	0.267412	0.611547	0.456452	0.468625	0.56202	0.617654	0	0	0	0	0
ERMP1	ENSG00000099219	0.234063	0	0	0	0	0.185012	0	0.120702	0	0	0	0.0790796	0	0	0	0	0	0	0	0.16392	0.394806	0	0	0	0	0	0	0	0	0	0.134144	0.0780931	0.0344812	0.0515062	0	0	0	0	0
RAB18	ENSG00000099246	0	0	0	0.0536475	0	0	0	0	0	0	0	0	0	0	0	0	0	0	0.0300638	0.194657	0	0.0850072	0	0	0	0	0	0	0	0	0	0	0	0	0	0	0	0	0.115527
NRP1	ENSG00000099250	0	0	0	0	0	0	0	0	0	0	0	0.0899978	0.399909	0.170342	0	0	0	0	0.06901	0.569659	0	0	0	0	0	0	0	0	0	0	0.351041	0.284815	0.394196	0.0858069	0	0	0	0	0.230122
HSD17B7P2	ENSG00000099251	0	0	0.156434	0.287748	0	0	0	0.213614	0	0	0	0	0	0	0	0	0	0	0	0	0	0.538156	0	0	0	0	0	0	0	0	0	0	0	0	0	0	0	0	0
PRTFDC1	ENSG00000099256	0	0	0	0.105876	0.00934579	0	0.0741668	0.027483	0.042288	0	0	0.381186	0.248883	0.282352	0.000758214	0.199877	0	0	0	0	0	0	0.342901	0	0	0	0	0.185273	0	0	0	0	0	0	0	0	0	0	0
PALMD	ENSG00000099260	0	0	0	0	0	0	0.406197	0.576912	0.167403	0	0	0.32782	0.135676	0.0570988	0	0	0	0.369614	0	0	0	0.306432	0	0	0	0	0	0	0	0.895392	0	0.899862	0.742449	0.813014	0	0	0	0	0
TSPAN15	ENSG00000099282	0.520845	0	0.089354	0.410145	0	0	0	0.241723	0.0767957	0	0.428368	0	0	0	0.0203134	0	0	0.264275	0	0.426127	0	0	0	0	0	0	0	0	0	0	0.748626	0.25175	0	0	0	0.148405	0	0	0
H2AFY2	ENSG00000099284	0.0526775	0	0.234081	0.201522	0	0	0.224122	0.277324	0.279367	0	0.832924	0.162374	0.116561	0.444875	0.148808	0	0	0	0	0.1635	0.0396493	0	0	0.226495	0	0.176324	0	0	0	0	0	0	0	0	0	0.0519393	0	0	0
WASHC2A	ENSG00000099290	0	0	0	0	0	0	0	0.226079	0	0	0.334595	0	0	0	0	0	0	0	0.283374	0.154695	0	0	0	0	0	0	0	0	0	0	0.0622622	0.3624	0	0	0	0	0	0.0999746	0.00732037
MAST3	ENSG00000099308	0	0	0	0	0.239575	0	0	0	0	0	0	0	0	0	0	0	0	0	0.0121904	0	0	0	0.0889117	0	0	0	0	0	0	0	0	0	0	0	0.0620502	0	0.103807	0.740566	0.224085
MZF1	ENSG00000099326	0.314255	0	0.273184	0.0337178	0	0	0.0631727	0.563581	0.0910179	0	0	0	0	0	0	0.182924	0	0	0	0.0037004	0	0.126516	0	0	0	0	0	0	0	0.0347798	0	0	0	0	0	0	0	0	0
OCEL1	ENSG00000099330	0.0376019	0	0	0	0	0	0	0.496054	0	0	0	0	0	0	0	0	0	0	0	0.114896	0	0	0.0152005	0	0	0	0	0	0	0	0	0	0	0	0	0	0	0	0
MYO9B	ENSG00000099331	0	0	0	0	0	0	0	0	0	0	0	0	0	0	0	0	0	0	0.407393	0.178902	0.0109718	0	0	0	0	0	0	0	0	0	0	0	0	0	0.171143	0	0.515167	0.434599	0
KCNK6	ENSG00000099337	0	0	0	0	0	0	0.0159898	0	0	0.333355	0.0383136	0	0.0702894	0	0	0	0	0	0.202182	0.109726	0	0	0	0	0	0	0	0	0	0	0	0	0	0	0.645042	0.845581	0	0	0
CATSPERG	ENSG00000099338	0.110732	0.342201	0.242489	0	0	0	0.0481508	0.166982	0.373721	0	0	0	0	0	0	0	0	0	0	0	0	0.257374	0	0	0	0	0	0	0	0	0	0	0	0	0	0.128439	0	0.013829	0
PSMD8	ENSG00000099341	0	0	0.022915	0	0	0	0	0	0	0	0	0.206893	0	0.0478398	0	0	0	0.116304	0.0539781	0.173312	0	0	0	0	0.148425	0.075	0	0	0.00752149	0	0	0	0	0	0.0710462	0	0	0	0
FBXL19	ENSG00000099364	0.0182771	0	0	0.279352	0	0	0	0.163178	0.00842631	0	0	0	0	0	0.00353833	0	0	0	0	0.0789681	0	0	0	0	0	0	0	0	0	0	0	0	0	0.109886	0	0	0	0	0
STX1B	ENSG00000099365	0	0	0	0	0	0	0.0362969	0	0	0	0.51695	0	0	0	0	0	0	0	0.094133	0.121378	0	0.378966	0	0	0	0	0	0	0	0	0	0	0.0408775	0	0	0	0	0	0
HSD3B7	ENSG00000099377	0	0	0	0	0	0	0	0	0	0	0	0.45492	0	0.179858	0	0	0	0.108281	0.562084	0.729724	0	0.0759067	0	0	0	0	0	0	0	0	0	0	0	0	0	0	0	0	0
SETD1A	ENSG00000099381	0	0	0	0	0	0	0.178002	0	0.050645	0	0	0.114444	0	0	0	0	0	0	0	0.0315715	0	0.261388	0	0	0	0	0	0	0	0	0	0	0.0108936	0	0	0	0	0	0.0963383
BCL7C	ENSG00000099385	0.0940338	0	0	0	0	0	0.0494199	0.269146	0	0.014275	0.010368	0.097593	0	0.0795633	0	0	0	0.509996	0	0.117311	0	0	0	0	0	0.0577987	0	0	0	0	0	0	0	0	0	0	0	0	0
EFNA2	ENSG00000099617	0.0295024	0.757867	0.86795	0.120719	0	0	0	0.254155	0.420736	0	0	0	0	0	0.359528	0	0	0.183362	0	0	0	0	0	0	0	0	0	0	0	0.156123	0.35355	0	0.0515824	0	0	0	0	0	0
CIRBP	ENSG00000099622	0.118015	0	0.142928	0	0.179233	0	0.0980058	0.14205	0	0.0992675	0.181818	0.190551	0.149786	0.163681	0	0.224067	0.146696	0.177511	0	0.017328	0.0332634	0	0.255261	0.170032	0.115223	0.197124	0.140404	0.209569	0.15394	0	0	0	0.0216027	0	0.176584	0	0	0.156559	0
ATP5F1D	ENSG00000099624	0	0	0	0	0	0	0	0	0	0	0	0.0496761	0	0.099955	0	0	0	0.0254589	0.122684	0.234855	0	0	0	0	0	0.0538717	0	0	0	0	0	0	0	0	0.141259	0	0.151412	0	0
PCDH11Y	ENSG00000099715	0.310565	0.0937943	0.255827	0.0830352	0	0	0.194225	0.133576	0.12372	0	0	0	0.0603009	0	0	0	0	0	0	0	0	0.40458	0.0689799	0	0	0	0	0	0	0.407634	0.100317	0	0	0.0430409	0.0221608	0	0	0.0176351	0.0287279
PRKY	ENSG00000099725	0	0	0	0	0	0	0	0.054032	0	0	0	0	0	0	0	0.682049	0.43758	0	0	0	0	0	0.54967	0	0	0	0.753885	0.567662	0	0.149328	0	0	0	0.0459543	0	0	0	0	0
HNRNPM	ENSG00000099783	0	0	0	0.0126908	0	0	0	0.117107	0.0222861	0	0.0628948	0	0	0	0	0	0	0	0.055041	0.0918651	0	0.0699094	0	0	0	0	0	0	0	0	0	0	0.117984	0	0.165262	0	0.120109	0.00291804	0
44257	ENSG00000099785	0	0	0	0	0	0	0	0	0	0	0	0	0	0	0	0	0	0	0.0890525	0.384427	0	0	0	0	0	0	0	0	0	0	0	0	0	0	0	0	0.0868783	0.144896	0
NDUFB7	ENSG00000099795	0.180733	0	0	0	0	0	0	0.138455	0	0	0	0.128197	0	0	0	0	0	0.194172	0.0706043	0.326204	0	0	0.0865829	0	0	0.164657	0	0	0	0	0	0	0	0	0	0	0	0	0
TECR	ENSG00000099797	0.0863213	0	0.163454	0	0	0	0	0.228302	0	0	0	0.0883223	0	0	0	0	0	0.0760552	0	0.159959	0	0	0.0239789	0	0	0	0	0.15347	0.163682	0	0	0	0	0	0	0	0	0	0
TIMM13	ENSG00000099800	0.21805	0	0.234322	0	0	0	0	0.0324014	0	0	0	0.300045	0	0.0652565	0	0	0	0.181117	0.192154	0.142885	0	0	0	0	0	0	0	0	0	0	0	0	0	0	0.0699491	0	0.118152	0	0.103531
CDC34	ENSG00000099804	0.0580035	0	0	0.227116	0	0	0	0	0	0	0	0	0	0	0	0.120271	0	0	0	0	0	0	0.149787	0.0017074	0	0	0	0	0	0	0	0	0	0	0	0	0	0.0498604	0
MTAP	ENSG00000099810	0.142716	0	0	0	0.00781812	0	0.311376	0.147434	0.242574	0	0	0.236427	0.0554094	0	0.185174	0	0	0.0553315	0	0.150509	0	0.0642641	0	0	0	0	0	0	0	0	0.115433	0	0.0587611	0	0	0	0	0	0
MISP	ENSG00000099812	0.880483	0.0804127	0.389841	0.679069	0	0	0.0659728	0.573407	0.475375	0	0	0	0	0	0.598852	0	0	0	0	0	0	0.377125	0	0	0	0	0	0	0	0	0	0	0	0	0	0	0	0	0
CEP170B	ENSG00000099814	0.633825	0	0.375819	0.631021	0	0	0	0.514719	0.387159	0	0	0.0110019	0	0.201718	0.455286	0	0	0	0	0.212497	0	0.445887	0	0.167492	0	0	0	0	0	0.0313249	0	0	0	0	0	0	0	0	0
POLR2E	ENSG00000099817	0.063475	0	0.0400721	0	0	0	0	0.0378739	0	0	0.175922	0.0151346	0	0	0	0	0	0	0.191835	0.127182	0	0	0	0	0	0	0	0	0	0	0	0	0	0	0.326876	0	0	0	0
POLRMT	ENSG00000099821	0.0873705	0	0	0	0	0	0	0.0144668	0	0	0	0	0	0	0	0	0	0	0	0.209453	0	0	0	0	0	0	0	0	0	0	0	0	0	0	0	0	0	0	0
CDHR5	ENSG00000099834	0	0.336029	0.0677523	0	0	0	0	0	0.0267868	0	0	0	0	0.0887125	0.0773378	0	0	0	0	0	0	0	0	0	0	0	0	0	0.0739231	0	0	0	0.744722	0	0	0	0	0	0.725328
IZUMO4	ENSG00000099840	0	0.0271126	0.264619	0	0.361751	0.397131	0.285459	0.274572	0	0.219913	0.760831	0.280402	0.278192	0	0.177912	0	0.0572493	0	0	0	0	0	0	0.333802	0	0	0	0	0.637095	0	0	0	0	0	0.193927	0.387604	0	0.0908436	0.128913
[truncated: 26,822 more rows]
