# Supplementary material for: Characterization of the COPD alveolar niche using single-cell RNA sequencing
Source: Nat Commun. 2022 Jan 25;13:494. doi: 10.1038/s41467-022-28062-9 (PMC8789871; doi:10.1038/s41467-022-28062-9)
Supplement: Supplementary file 5 — Supplementary Data 2 [file 41467_2022_28062_MOESM5_ESM.xlsx]

## Sheet: Sheet1
Human				Mouse
Cell	Fold Change	Pathway		Cell	Fold Change	Pathway
gCap	234.622	CXCL_Outgoing		Alveolar Macrophage	13.4863	Matrix
						(assorted)_Outgoing
Aerocyte	4.53879	CSF_Outgoing		pDC	0.696834	MET_Outgoing
AT1	2.54968	CXCL_Incoming		AT1	0.675585	PDGF_Outgoing
AT2 B	2.34249	CXCL_Incoming		pDC	0.671657	NOTCH_Incoming
pDC	2.08457	CXCL_Incoming		AT2	0.607665	CSF_Outgoing
Fibroblast Alveolar	1.66866	Interleukins_Outgoing		cDC1	0.56245	MET_Incoming
Fibroblast Alveolar	1.43613	CXCL_Outgoing		Alveolar Macrophage	0.523821	Matrix
						(assorted)_Outgoing
Aerocyte	1.12697	TNF_Incoming		Fibroblasts_adventitial	0.49107	BMP_Outgoing
cMonocyte	0.989347	Interleukins_Outgoing		Fibroblasts_alveolar	0.442364	BMP_Outgoing
Fibroblast Adventitial	0.977803	VEGF_Outgoing		gCap	0.41815	PDGF_Outgoing
Alveolar Macrophage	0.904904	PDGF_Outgoing		gCap	0.371868	BMP_Outgoing
DC Langerhans	0.903475	CSF_Incoming		Fibroblasts_adventitial	0.357851	PDGF_Incoming
Fibroblast Adventitial	0.796489	CXCL_Outgoing		Interstitial Macrophage	0.342496	Semaphorins_Incoming
DC Langerhans	0.771618	ADAM_Outgoing		gCap	0.334592	CXCL_Outgoing
Aerocyte	0.759229	Ephrins_Incoming		Fibroblasts_alveolar	0.327532	PDGF_Incoming
pDC	0.697131	NOTCH_Incoming		AT1	0.308305	WNT_Outgoing
Fibroblast Adventitial	0.654491	BMP_Outgoing		gCap	0.300304	Semaphorins_Incoming
AT2 B	0.602147	FGF_Incoming		Aerocyte	0.292241	BMP_Incoming
T Regulatory	0.478254	CXCL_Incoming		Interstitial Macrophage	0.291937	Matrix
						(assorted)_Incoming
Fibroblast Alveolar	0.471143	BMP_Outgoing		gCap	0.289684	BMP_Incoming
cMonocyte	0.439552	Interleukins_Incoming		Fibroblasts_alveolar	0.28914	BMP_Incoming
Alveolar Macrophage	0.369679	PDGF_Outgoing		Fibroblasts_alveolar	0.289115	Matrix
						(assorted)_Incoming
AT2 B	0.356219	Ephrins_Outgoing		AT1	0.287907	Semaphorins_Outgoing
cMonocyte	0.340479	PDGF_Incoming		Interstitial Macrophage	0.279219	VEGF_Incoming
gCap	0.327981	PDGF_Incoming		Fibroblasts_alveolar	0.279047	VEGF_Outgoing
Aerocyte	0.315481	PDGF_Incoming		Fibroblasts_alveolar	0.274828	FGF_Outgoing
Fibroblast Alveolar	0.302308	EGF_Incoming		ncMono	0.270545	Matrix
						(assorted)_Incoming
Fibroblast Adventitial	0.30194	EGF_Incoming		Fibroblasts_adventitial	0.267279	WNT_Incoming
Fibroblast Adventitial	0.294042	BMP_Incoming		Aerocyte	0.264294	VEGF_Incoming
AT2 B	0.28196	MET_Incoming		Aerocyte	0.260679	PDGF_Incoming
Aerocyte	0.269794	NOTCH_Outgoing		gCap	0.258742	Semaphorins_Outgoing
Fibroblast Adventitial	0.250916	ADAM_Incoming		gCap	0.249057	VEGF_Incoming
gCap	0.225419	Cell-cell		Fibroblasts_alveolar	0.235216	Matrix
		adhesion_Incoming				glycoproteins_Outgoing
DC Langerhans	0.222394	WNT_Outgoing		Aerocyte	0.234864	Semaphorins_Incoming
AT2 S	0.214832	MET_Incoming		Fibroblasts_alveolar	0.234181	Cell-cell
						adhesion_Outgoing
ILC A	0.214057	FGF_Outgoing		gCap	0.232586	WNT_Incoming
T	0.212774	CXCL_Incoming		Aerocyte	0.228641	Semaphorins_Outgoing
AT1	0.192271	Cell-cell		Fibroblasts_alveolar	0.21553	WNT_Incoming
		adhesion_Outgoing
AT1	0.188921	MET_Outgoing		Fibroblasts_adventitial	0.209516	CSF_Outgoing
NK	0.181547	TGFB_Outgoing		Fibroblasts_adventitial	0.204883	Ephrins_Incoming
Fibroblast Alveolar	0.169839	Matrix		Fibroblasts_adventitial	0.195062	Ephrins_Outgoing
		glycoproteins_Outgoing
Aerocyte	0.169753	TNF_Outgoing		Aerocyte	0.188787	PDGF_Outgoing
AT2 B	0.168357	Cell-cell		Aerocyte	0.180104	Matrix
		adhesion_Outgoing				glycoproteins_Incoming
AT2 B	0.16767	Ephrins_Incoming		Fibroblasts_adventitial	0.179824	FGF_Outgoing
AT1	0.162247	Matrix		Interstitial Macrophage	0.171817	ADAM_Outgoing
		(assorted)_Outgoing
DC Langerhans	0.160553	TNF_Outgoing		Fibroblasts_adventitial	0.171666	WNT_Outgoing
AT2 S	0.156951	Ephrins_Incoming		Fibroblasts_adventitial	0.162505	Matrix
						glycoproteins_Outgoing
AT2 B	0.154117	Matrix		Fibroblasts_adventitial	0.148571	FGF_Incoming
		glycoproteins_Incoming
AT2 B	0.152905	CC_Incoming		AT1	0.148452	WNT_Incoming
Fibroblast Alveolar	0.14835	Matrix		ncMono	0.148234	APOE_Outgoing
		(assorted)_Outgoing
gCap	0.144447	Ephrins_Outgoing		gCap	0.147835	Ephrins_Outgoing
cDC1	0.13686	Interleukins_Incoming		gCap	0.145683	Matrix
						glycoproteins_Incoming
Fibroblast Adventitial	0.135623	Interleukins_Outgoing		Interstitial Macrophage	0.141687	TGFB_Outgoing
DC Mature	0.125212	ADAM_Outgoing		Fibroblasts_alveolar	0.141607	ADAM_Incoming
Fibroblast Alveolar	0.12195	FGF_Outgoing		Fibroblasts_adventitial	0.139077	TGFB_Incoming
Fibroblast Adventitial	0.119193	Matrix		Fibroblasts_alveolar	0.137551	FGF_Incoming
		(assorted)_Outgoing
Fibroblast Adventitial	0.117799	Semaphorins_Outgoing		AT1	0.136823	VEGF_Outgoing
Aerocyte	0.114103	ADAM_Incoming		cDC2	0.132527	TGFB_Outgoing
Aerocyte	0.112727	NOTCH_Incoming		gCap	0.130866	CSF_Outgoing
AT1	0.111196	CC_Incoming		gCap	0.129814	Ephrins_Incoming
Aerocyte	0.109954	TGFB_Incoming		Fibroblasts_alveolar	0.124345	CXCL_Incoming
Fibroblast Adventitial	0.108262	Matrix		gCap	0.124268	VEGF_Outgoing
		glycoproteins_Outgoing
gCap	0.0971122	TNF_Outgoing		ncMono	0.121184	Matrix
						glycoproteins_Incoming
Fibroblast Alveolar	0.0937431	Semaphorins_Outgoing		AT1	0.119482	Cell-cell
						adhesion_Outgoing
AT1	0.0882867	Matrix		AT2	0.119231	MET_Incoming
		glycoproteins_Incoming
Fibroblast Adventitial	0.0875037	TGFB_Incoming		Fibroblasts_alveolar	0.118092	APOE_Incoming
ILC A	0.0860677	TGFB_Outgoing		Fibroblasts_adventitial	0.117216	Cell-cell
						adhesion_Outgoing
AT2 B	0.0858499	BMP_Outgoing		Fibroblasts_alveolar	0.11696	MET_Outgoing
AT1	0.0856722	Cell-cell		Aerocyte	0.109063	Ephrins_Incoming
		adhesion_Incoming
Aerocyte	0.0814685	Matrix		gCap	0.104599	TGFB_Incoming
		(assorted)_Incoming
Fibroblast Adventitial	0.0685656	FGF_Outgoing		AT1	0.0989154	FGF_Outgoing
cMonocyte	0.0629426	EGF_Outgoing		Aerocyte	0.0964215	TGFB_Incoming
cDC1	0.0596774	EGF_Outgoing		Fibroblasts_adventitial	0.0909222	MET_Outgoing
cMonocyte	0.0545963	Matrix		cMono	0.0865386	APOE_Incoming
		glycoproteins_Outgoing
T Cytotoxic	0.0540934	TGFB_Outgoing		Alveolar Macrophage	0.081584	Cell-cell
						adhesion_Incoming
AT2 B	0.0432908	WNT_Incoming		AT1	0.0770163	ADAM_Outgoing
gCap	0.0418063	TGFB_Incoming		ncMono	0.0715329	TGFB_Outgoing
ncMonocyte	0.0388706	NOTCH_Outgoing		Fibroblasts_alveolar	0.0673132	WNT_Outgoing
Fibroblast Adventitial	0.0356544	FGF_Incoming		gCap	0.0661256	ADAM_Outgoing
Alveolar Macrophage	0.0302221	EGF_Outgoing		Interstitial Macrophage	0.0661221	ADAM_Incoming
cMonocyte	0.0268865	TLR_Incoming		Fibroblasts_adventitial	0.0657263	CXCL_Outgoing
Fibroblast Alveolar	0.0244854	APOE_Outgoing		Aerocyte	0.0647485	Cell-cell
						adhesion_Outgoing
AT2 S	0.0221927	Ephrins_Outgoing		gCap	0.0634755	NOTCH_Incoming
gCap	0.0213265	VEGF_Incoming		NK_T_cytotoxic	0.0580839	Cell-cell
						adhesion_Incoming
gCap	0.00964928	ADAM_Incoming		pDC	0.055172	NOTCH_Outgoing
AT2 S	0.0041052	TNF_Incoming		ncMono	0.0522994	APOE_Incoming
Fibroblast Alveolar	0.00271136	Matrix		Aerocyte	0.0423738	Ephrins_Outgoing
		(assorted)_Incoming
AT2 S	0.00115441	Cell-cell		gCap	0.0412066	NOTCH_Outgoing
		adhesion_Outgoing
ILC A	-0.00204578	CC_Outgoing		Interstitial Macrophage	0.0357644	CSF_Incoming
Alveolar Macrophage	-0.00256349	ADAM_Outgoing		cMono	0.0294215	TGFB_Outgoing
AT2 S	-0.00303763	ADAM_Incoming		Interstitial Macrophage	0.0217065	APOE_Outgoing
T Cytotoxic	-0.00425077	CC_Outgoing		ncMono	0.0149521	Cell-cell
						adhesion_Incoming
AT2 S	-0.0117619	Cell-cell		gCap	0.0134895	ADAM_Incoming
		adhesion_Incoming
Aerocyte	-0.0132023	BMP_Incoming		Fibroblasts_alveolar	0.00539088	Matrix
						(assorted)_Outgoing
Fibroblast Alveolar	-0.0160989	FGF_Incoming		AT1	0.00526955	EGF_Incoming
T Regulatory	-0.0185031	Interleukins_Incoming		Aerocyte	0.0038846	FGF_Incoming
cMonocyte	-0.0197497	CSF_Incoming		Fibroblasts_adventitial	-0.00310806	APOE_Outgoing
gCap	-0.024655	Matrix		AT2	-0.0048791	EGF_Outgoing
		glycoproteins_Incoming
Alveolar Macrophage	-0.0263903	Matrix		Aerocyte	-0.00505601	NOTCH_Incoming
		(assorted)_Incoming
Fibroblast Adventitial	-0.03613	NOTCH_Outgoing		AT1	-0.0172409	EGF_Outgoing
pDC	-0.0415074	PDGF_Outgoing		cMono	-0.0215237	Matrix
						glycoproteins_Outgoing
Aerocyte	-0.0428395	VEGF_Incoming		Aerocyte	-0.021985	NOTCH_Outgoing
Alveolar Macrophage	-0.0493622	CSF_Incoming		ncMono	-0.0361989	CSF_Incoming
gCap	-0.05487	BMP_Incoming		Alveolar Macrophage	-0.043247	ADAM_Outgoing
Alveolar Macrophage	-0.0550564	APOE_Outgoing		ncMono	-0.0479748	NOTCH_Incoming
gCap	-0.0558011	Semaphorins_Incoming		Interstitial Macrophage	-0.0514448	CXCL_Incoming
cDC1	-0.0609381	CSF_Incoming		Interstitial Macrophage	-0.0562373	TLR_Incoming
Fibroblast Alveolar	-0.0649188	MET_Outgoing		Fibroblasts_adventitial	-0.0611433	Matrix
						(assorted)_Outgoing
T	-0.0693809	TGFB_Outgoing		Interstitial Macrophage	-0.0673907	CXCL_Outgoing
AT2 S	-0.0779365	WNT_Incoming		Fibroblasts_alveolar	-0.0685161	APOE_Outgoing
AT2 S	-0.0783349	FGF_Incoming		Interstitial Macrophage	-0.0720623	TNF_Outgoing
AT2 B	-0.0799378	TLR_Outgoing		Fibroblasts_alveolar	-0.073612	Interleukins_Incoming
B	-0.0801533	TNF_Incoming		pDC	-0.0744583	APOE_Incoming
AT1	-0.0818613	WNT_Incoming		Fibroblasts_adventitial	-0.0786565	TLR_Outgoing
Fibroblast Alveolar	-0.0844565	PDGF_Incoming		AT2	-0.0811002	TLR_Outgoing
gCap	-0.0888625	Matrix		cMono	-0.0830084	CSF_Incoming
		(assorted)_Incoming
AT1	-0.0894745	WNT_Outgoing		DC_mature	-0.0845277	ADAM_Incoming
NK	-0.0902833	CC_Outgoing		DC_mature	-0.0933644	CC_Incoming
Fibroblast Adventitial	-0.0959252	MET_Outgoing		Fibroblasts_adventitial	-0.100425	Interleukins_Incoming
gCap	-0.0964869	NOTCH_Incoming		Interstitial Macrophage	-0.102366	Interleukins_Outgoing
Alveolar Macrophage	-0.0994101	Interleukins_Outgoing		DC_mature	-0.109342	Interleukins_Incoming
cMonocyte	-0.10156	VEGF_Outgoing		NK_T_cytotoxic	-0.113745	CC_Outgoing
Alveolar Macrophage	-0.104235	APOE_Outgoing		Fibroblasts_adventitial	-0.121893	EGF_Incoming
gCap	-0.10485	NOTCH_Outgoing		ncMono	-0.124052	MET_Outgoing
AT1	-0.106691	EGF_Incoming		Fibroblasts_alveolar	-0.151784	TLR_Outgoing
gCap	-0.107229	TNF_Incoming		Alveolar Macrophage	-0.171005	Interleukins_Outgoing
AT1	-0.110085	BMP_Incoming		Interstitial Macrophage	-0.171088	CC_Incoming
Fibroblast Alveolar	-0.112936	ADAM_Outgoing		DC_mature	-0.172345	CC_Outgoing
ILC B	-0.113486	NOTCH_Outgoing		NK_T_cytotoxic	-0.174388	TNF_Incoming
DC Mature	-0.1233	PDGF_Outgoing		Interstitial Macrophage	-0.179969	CC_Outgoing
cMonocyte	-0.126108	Matrix		pDC	-0.195257	CXCL_Incoming
		(assorted)_Incoming
Fibroblast Adventitial	-0.135324	WNT_Outgoing		Fibroblasts_adventitial	-0.197574	EGF_Outgoing
cMonocyte	-0.142474	MET_Incoming		Fibroblasts_alveolar	-0.200866	EGF_Incoming
Aerocyte	-0.143582	Semaphorins_Incoming		cMono	-0.216002	CC_Incoming
AT1	-0.146203	VEGF_Outgoing		DC_mature	-0.218019	CXCL_Incoming
T Regulatory	-0.155204	CC_Incoming		ncMono	-0.289154	TNF_Incoming
AT1	-0.161687	Semaphorins_Outgoing		Alveolar Macrophage	-0.305223	TLR_Incoming
AT2 S	-0.162955	EGF_Incoming		cMono	-0.315585	TNF_Incoming
Fibroblast Alveolar	-0.167096	VEGF_Incoming		cMono	-0.320878	TLR_Incoming
cMonocyte	-0.167605	TLR_Outgoing		Interstitial Macrophage	-0.332789	TNF_Incoming
gCap	-0.170235	CSF_Outgoing		cMono	-0.341001	Interleukins_Outgoing
AT1	-0.188713	APOE_Incoming		Alveolar Macrophage	-0.341441	TNF_Outgoing
Fibroblast Alveolar	-0.204847	Semaphorins_Incoming		DC_mature	-0.35469	TNF_Outgoing
Alveolar Macrophage	-0.231382	TLR_Incoming		cDC2	-0.359704	Interleukins_Incoming
Alveolar Macrophage	-0.243463	VEGF_Outgoing		DC_mature	-0.411556	Interleukins_Outgoing
Alveolar Macrophage	-0.247037	TLR_Outgoing		cMono	-0.41868	MET_Incoming
pDC	-0.248208	Semaphorins_Outgoing
pDC	-0.265132	Ephrins_Incoming
gCap	-0.265536	Ephrins_Incoming
AT2 B	-0.268814	APOE_Incoming
cDC1	-0.303064	PDGF_Outgoing
gCap	-0.30493	BMP_Outgoing
ncMonocyte	-0.326015	TLR_Incoming
AT2 S	-0.336814	BMP_Outgoing
gCap	-0.337567	FGF_Outgoing
cDC1	-0.351952	Interleukins_Outgoing
AT2 S	-0.40183	APOE_Incoming
pDC	-0.407792	MET_Outgoing
Aerocyte	-0.434322	Semaphorins_Outgoing
cDC2	-0.467008	TNF_Outgoing
AT2 B	-0.487322	CSF_Outgoing
DC Langerhans	-0.50504	NOTCH_Incoming
Fibroblast Adventitial	-0.70618	CSF_Outgoing
cDC1	-0.851145	CXCL_Outgoing
ncMonocyte	-1	MET_Incoming
