# Supplementary material for: Characterization of the COPD alveolar niche using single-cell RNA sequencing
Source: Nat Commun. 2022 Jan 25;13:494. doi: 10.1038/s41467-022-28062-9 (PMC8789871; doi:10.1038/s41467-022-28062-9)
Supplement: Supplementary file 7 — Source Data [file 41467_2022_28062_MOESM7_ESM.xlsx]

## Sheet: Figure 2B,2F,2G
Figure 2 B						Figure 2 F			Figure 2 G
Subject	disease	cat	cell type	fraction		Cell	Number Differential Genes		GWAS	annotation	-log(pvalue)
003C	Control	Epithelial	Aberrant Basaloid	0		AT2B	217		LUNG_FEV1_to_FVC_RATIO_Shrine2019	Fibroblast_Alveolar	5.40347
034C	Control	Epithelial	Aberrant Basaloid	0		Ciliated	171		LUNG_FEV1_to_FVC_RATIO_Shrine2019	Fibroblast_Adventitial	5.377
065C	Control	Epithelial	Aberrant Basaloid	0		AT1	69		LUNG_FEV1_to_FVC_RATIO_Shrine2019	SMC	4.80548
084C	Control	Epithelial	Aberrant Basaloid	0		AT2S	29		LUNG_FEV1_to_FVC_RATIO_Shrine2019	Aberrant_Basaloid	4.40149
098C	Control	Epithelial	Aberrant Basaloid	0		Club	13		LUNG_FEV1_to_FVC_RATIO_Shrine2019	AT2_B	4.01551
137C	Control	Epithelial	Aberrant Basaloid	0		Goblet	5		LUNG_FEV1_to_FVC_RATIO_Shrine2019	Pericytes	3.74826
160C	Control	Epithelial	Aberrant Basaloid	0		Basal	3		LUNG_FEV1_to_FVC_RATIO_Shrine2019	Fibroblast_CTHRC1+	3.13108
192C	Control	Epithelial	Aberrant Basaloid	0					LUNG_FEV1_to_FVC_RATIO_Shrine2019	AT2_A	2.86197
222C	Control	Epithelial	Aberrant Basaloid	0					LUNG_FEV1_to_FVC_RATIO_Shrine2019	AT1	2.53922
244C	Control	Epithelial	Aberrant Basaloid	0					LUNG_FEV1_to_FVC_RATIO_Shrine2019	Basal	2.51467
253C	Control	Epithelial	Aberrant Basaloid	0					LUNG_FEV1_to_FVC_RATIO_Shrine2019	Club	2.40761
296C	Control	Epithelial	Aberrant Basaloid	0					LUNG_FEV1_to_FVC_RATIO_Shrine2019	VE_Arterial	1.93016
388C	Control	Epithelial	Aberrant Basaloid	0					LUNG_FEV1_to_FVC_RATIO_Shrine2019	Ciliated	1.88558
439C	Control	Epithelial	Aberrant Basaloid	0					LUNG_FEV1_to_FVC_RATIO_Shrine2019	Goblet	1.68723
454C	Control	Epithelial	Aberrant Basaloid	0					LUNG_FEV1_to_FVC_RATIO_Shrine2019	VE_Capillary_A	1.53684
052CO	COPD	Epithelial	Aberrant Basaloid	0					LUNG_FEV1_to_FVC_RATIO_Shrine2019	VE_Capillary_B	1.27984
056CO	COPD	Epithelial	Aberrant Basaloid	0					LUNG_FEV1_to_FVC_RATIO_Shrine2019	Mesothelial	1.08841
137CO	COPD	Epithelial	Aberrant Basaloid	0					LUNG_FEV1_to_FVC_RATIO_Shrine2019	VE_Venule	1.01321
152CO	COPD	Epithelial	Aberrant Basaloid	0					LUNG_FEV1_to_FVC_RATIO_Shrine2019	Lymphatic	0.955721
153CO	COPD	Epithelial	Aberrant Basaloid	0.117647					LUNG_FEV1_to_FVC_RATIO_Shrine2019	VE_Peribronchial	0.584943
178CO	COPD	Epithelial	Aberrant Basaloid	0.0060241					LUNG_FEV1_to_FVC_RATIO_Shrine2019	cDC1	0.510728
186CO	COPD	Epithelial	Aberrant Basaloid	0					LUNG_FEV1_to_FVC_RATIO_Shrine2019	DC_Langerhans	0.463676
192CO	COPD	Epithelial	Aberrant Basaloid	0.0291262					LUNG_FEV1_to_FVC_RATIO_Shrine2019	T	0.267122
193CO	COPD	Epithelial	Aberrant Basaloid	0.00282486					LUNG_FEV1_to_FVC_RATIO_Shrine2019	cDC2	0.210565
194CO	COPD	Epithelial	Aberrant Basaloid	0.0353982					LUNG_FEV1_to_FVC_RATIO_Shrine2019	T_Cytotoxic	0.190897
207CO	COPD	Epithelial	Aberrant Basaloid	0.0075188					LUNG_FEV1_to_FVC_RATIO_Shrine2019	ncMonocyte	0.185907
217CO	COPD	Epithelial	Aberrant Basaloid	0					LUNG_FEV1_to_FVC_RATIO_Shrine2019	NK	0.167831
235CO	COPD	Epithelial	Aberrant Basaloid	0.0159574					LUNG_FEV1_to_FVC_RATIO_Shrine2019	DC_Mature	0.162697
237CO	COPD	Epithelial	Aberrant Basaloid	0.00561798					LUNG_FEV1_to_FVC_RATIO_Shrine2019	cMonocyte	0.124807
238CO	COPD	Epithelial	Aberrant Basaloid	0					LUNG_FEV1_to_FVC_RATIO_Shrine2019	ILC_B	0.111608
23CO	COPD	Epithelial	Aberrant Basaloid	0.0833333					LUNG_FEV1_to_FVC_RATIO_Shrine2019	B_Plasma	0.106162
8CO	COPD	Epithelial	Aberrant Basaloid	0					LUNG_FEV1_to_FVC_RATIO_Shrine2019	PNEC	0.096913
003C	Control	Epithelial	AT1	0.0461538					LUNG_FEV1_to_FVC_RATIO_Shrine2019	ILC_A	0.0874944
034C	Control	Epithelial	AT1	0.0769231					LUNG_FEV1_to_FVC_RATIO_Shrine2019	pDC	0.0832424
065C	Control	Epithelial	AT1	0.0487805					LUNG_FEV1_to_FVC_RATIO_Shrine2019	Mast	0.0734405
084C	Control	Epithelial	AT1	0.125					LUNG_FEV1_to_FVC_RATIO_Shrine2019	Macrophage	0.070911
098C	Control	Epithelial	AT1	0.0314136					LUNG_FEV1_to_FVC_RATIO_Shrine2019	B	0.02577
137C	Control	Epithelial	AT1	0.0833333					LUNG_FEV1_to_FVC_RATIO_Shrine2019	Macrophage_Alveolar	0.0204326
160C	Control	Epithelial	AT1	0.0740741					LUNG_FEV1_to_FVC_RATIO_Shrine2019	T_Regulatory	0.00341203
192C	Control	Epithelial	AT1	0.122449					COPD_Sakornsakolpat2019	SMC	3.04621
222C	Control	Epithelial	AT1	0.265018					COPD_Sakornsakolpat2019	AT2_B	2.19988
244C	Control	Epithelial	AT1	0.782051					COPD_Sakornsakolpat2019	AT2_A	1.85075
253C	Control	Epithelial	AT1	0.142857					COPD_Sakornsakolpat2019	Aberrant_Basaloid	1.78325
296C	Control	Epithelial	AT1	0.056					COPD_Sakornsakolpat2019	cDC1	1.65333
388C	Control	Epithelial	AT1	0.161765					COPD_Sakornsakolpat2019	Club	1.61552
439C	Control	Epithelial	AT1	0.0816327					COPD_Sakornsakolpat2019	Fibroblast_Adventitial	1.56047
454C	Control	Epithelial	AT1	0.333333					COPD_Sakornsakolpat2019	Fibroblast_Alveolar	1.54381
052CO	COPD	Epithelial	AT1	0.477387					COPD_Sakornsakolpat2019	Pericytes	1.45002
056CO	COPD	Epithelial	AT1	0.0588235					COPD_Sakornsakolpat2019	Fibroblast_CTHRC1+	1.36422
137CO	COPD	Epithelial	AT1	0.461538					COPD_Sakornsakolpat2019	Goblet	1.19536
152CO	COPD	Epithelial	AT1	0.193548					COPD_Sakornsakolpat2019	Basal	1.19211
153CO	COPD	Epithelial	AT1	0.0117647					COPD_Sakornsakolpat2019	AT1	1.09673
178CO	COPD	Epithelial	AT1	0.144578					COPD_Sakornsakolpat2019	Ciliated	1.00677
186CO	COPD	Epithelial	AT1	0.0588235					COPD_Sakornsakolpat2019	VE_Arterial	0.982584
192CO	COPD	Epithelial	AT1	0.169903					COPD_Sakornsakolpat2019	VE_Capillary_A	0.857738
193CO	COPD	Epithelial	AT1	0.10452					COPD_Sakornsakolpat2019	cDC2	0.794852
194CO	COPD	Epithelial	AT1	0.115044					COPD_Sakornsakolpat2019	VE_Peribronchial	0.751945
207CO	COPD	Epithelial	AT1	0.0601504					COPD_Sakornsakolpat2019	VE_Capillary_B	0.673258
217CO	COPD	Epithelial	AT1	0.0777202					COPD_Sakornsakolpat2019	B_Plasma	0.647505
235CO	COPD	Epithelial	AT1	0.00265957					COPD_Sakornsakolpat2019	DC_Langerhans	0.551143
237CO	COPD	Epithelial	AT1	0.185393					COPD_Sakornsakolpat2019	VE_Venule	0.549779
238CO	COPD	Epithelial	AT1	0.123457					COPD_Sakornsakolpat2019	DC_Mature	0.538839
23CO	COPD	Epithelial	AT1	0.444444					COPD_Sakornsakolpat2019	Mesothelial	0.526204
8CO	COPD	Epithelial	AT1	0.37931					COPD_Sakornsakolpat2019	ILC_B	0.441139
003C	Control	Epithelial	AT2 A	0.0923077					COPD_Sakornsakolpat2019	Macrophage_Alveolar	0.405682
034C	Control	Epithelial	AT2 A	0					COPD_Sakornsakolpat2019	Lymphatic	0.378237
065C	Control	Epithelial	AT2 A	0.0243902					COPD_Sakornsakolpat2019	ILC_A	0.310273
084C	Control	Epithelial	AT2 A	0					COPD_Sakornsakolpat2019	B	0.267116
098C	Control	Epithelial	AT2 A	0.0968586					COPD_Sakornsakolpat2019	pDC	0.214378
137C	Control	Epithelial	AT2 A	0.0833333					COPD_Sakornsakolpat2019	Mast	0.149131
160C	Control	Epithelial	AT2 A	0.266667					COPD_Sakornsakolpat2019	T_Regulatory	0.115089
192C	Control	Epithelial	AT2 A	0.19898					COPD_Sakornsakolpat2019	NK	0.115014
222C	Control	Epithelial	AT2 A	0.0777385					COPD_Sakornsakolpat2019	T	0.107845
244C	Control	Epithelial	AT2 A	0					COPD_Sakornsakolpat2019	ncMonocyte	0.105733
253C	Control	Epithelial	AT2 A	0					COPD_Sakornsakolpat2019	Macrophage	0.0838747
296C	Control	Epithelial	AT2 A	0.696					COPD_Sakornsakolpat2019	T_Cytotoxic	0.0639252
388C	Control	Epithelial	AT2 A	0.0294118					COPD_Sakornsakolpat2019	cMonocyte	0.0181725
439C	Control	Epithelial	AT2 A	0.163265					COPD_Sakornsakolpat2019	PNEC	0.00131825
454C	Control	Epithelial	AT2 A	0.44
052CO	COPD	Epithelial	AT2 A	0.0603015
056CO	COPD	Epithelial	AT2 A	0.303167
137CO	COPD	Epithelial	AT2 A	0.0769231
152CO	COPD	Epithelial	AT2 A	0.129032
153CO	COPD	Epithelial	AT2 A	0.0470588
178CO	COPD	Epithelial	AT2 A	0.0542169
186CO	COPD	Epithelial	AT2 A	0
192CO	COPD	Epithelial	AT2 A	0.0436893
193CO	COPD	Epithelial	AT2 A	0.00847458
194CO	COPD	Epithelial	AT2 A	0
207CO	COPD	Epithelial	AT2 A	0.172932
217CO	COPD	Epithelial	AT2 A	0.0569948
235CO	COPD	Epithelial	AT2 A	0.337766
237CO	COPD	Epithelial	AT2 A	0.303371
238CO	COPD	Epithelial	AT2 A	0.296296
23CO	COPD	Epithelial	AT2 A	0.0555556
8CO	COPD	Epithelial	AT2 A	0.137931
003C	Control	Epithelial	AT2 B	0.138462
034C	Control	Epithelial	AT2 B	0.153846
065C	Control	Epithelial	AT2 B	0.0243902
084C	Control	Epithelial	AT2 B	0.25
098C	Control	Epithelial	AT2 B	0.198953
137C	Control	Epithelial	AT2 B	0.25
160C	Control	Epithelial	AT2 B	0.140741
192C	Control	Epithelial	AT2 B	0.244898
222C	Control	Epithelial	AT2 B	0.34629
244C	Control	Epithelial	AT2 B	0
253C	Control	Epithelial	AT2 B	0.214286
296C	Control	Epithelial	AT2 B	0.008
388C	Control	Epithelial	AT2 B	0.0735294
439C	Control	Epithelial	AT2 B	0.0306122
454C	Control	Epithelial	AT2 B	0.153333
052CO	COPD	Epithelial	AT2 B	0.321608
056CO	COPD	Epithelial	AT2 B	0.104072
137CO	COPD	Epithelial	AT2 B	0
152CO	COPD	Epithelial	AT2 B	0.497696
153CO	COPD	Epithelial	AT2 B	0.0470588
178CO	COPD	Epithelial	AT2 B	0.126506
186CO	COPD	Epithelial	AT2 B	0.0196078
192CO	COPD	Epithelial	AT2 B	0.0145631
193CO	COPD	Epithelial	AT2 B	0.0649718
194CO	COPD	Epithelial	AT2 B	0.0265487
207CO	COPD	Epithelial	AT2 B	0.255639
217CO	COPD	Epithelial	AT2 B	0.0932642
235CO	COPD	Epithelial	AT2 B	0.12766
237CO	COPD	Epithelial	AT2 B	0.0955056
238CO	COPD	Epithelial	AT2 B	0.283951
23CO	COPD	Epithelial	AT2 B	0.0277778
8CO	COPD	Epithelial	AT2 B	0.482759
003C	Control	Epithelial	Basal	0
034C	Control	Epithelial	Basal	0
065C	Control	Epithelial	Basal	0.0487805
084C	Control	Epithelial	Basal	0.125
098C	Control	Epithelial	Basal	0.0811518
137C	Control	Epithelial	Basal	0
160C	Control	Epithelial	Basal	0.0148148
192C	Control	Epithelial	Basal	0.00510204
222C	Control	Epithelial	Basal	0.0212014
244C	Control	Epithelial	Basal	0
253C	Control	Epithelial	Basal	0
296C	Control	Epithelial	Basal	0.032
388C	Control	Epithelial	Basal	0.0588235
439C	Control	Epithelial	Basal	0
454C	Control	Epithelial	Basal	0.00666667
052CO	COPD	Epithelial	Basal	0.0100503
056CO	COPD	Epithelial	Basal	0.0226244
137CO	COPD	Epithelial	Basal	0.153846
152CO	COPD	Epithelial	Basal	0.00921659
153CO	COPD	Epithelial	Basal	0.0117647
178CO	COPD	Epithelial	Basal	0.0542169
186CO	COPD	Epithelial	Basal	0.0196078
192CO	COPD	Epithelial	Basal	0.0194175
193CO	COPD	Epithelial	Basal	0.0282486
194CO	COPD	Epithelial	Basal	0.00884956
207CO	COPD	Epithelial	Basal	0.0300752
217CO	COPD	Epithelial	Basal	0.0829016
235CO	COPD	Epithelial	Basal	0.0558511
237CO	COPD	Epithelial	Basal	0.0561798
238CO	COPD	Epithelial	Basal	0
23CO	COPD	Epithelial	Basal	0.0277778
8CO	COPD	Epithelial	Basal	0
003C	Control	Epithelial	Ciliated	0.4
034C	Control	Epithelial	Ciliated	0.692308
065C	Control	Epithelial	Ciliated	0.634146
084C	Control	Epithelial	Ciliated	0.25
098C	Control	Epithelial	Ciliated	0.47644
137C	Control	Epithelial	Ciliated	0.5
160C	Control	Epithelial	Ciliated	0.422222
192C	Control	Epithelial	Ciliated	0.326531
222C	Control	Epithelial	Ciliated	0.173145
244C	Control	Epithelial	Ciliated	0.217949
253C	Control	Epithelial	Ciliated	0.357143
296C	Control	Epithelial	Ciliated	0.112
388C	Control	Epithelial	Ciliated	0.485294
439C	Control	Epithelial	Ciliated	0.540816
454C	Control	Epithelial	Ciliated	0.00666667
052CO	COPD	Epithelial	Ciliated	0.0703518
056CO	COPD	Epithelial	Ciliated	0.447964
137CO	COPD	Epithelial	Ciliated	0.0769231
152CO	COPD	Epithelial	Ciliated	0.0414747
153CO	COPD	Epithelial	Ciliated	0.458824
178CO	COPD	Epithelial	Ciliated	0.168675
186CO	COPD	Epithelial	Ciliated	0.862745
192CO	COPD	Epithelial	Ciliated	0.451456
193CO	COPD	Epithelial	Ciliated	0.457627
194CO	COPD	Epithelial	Ciliated	0.690265
207CO	COPD	Epithelial	Ciliated	0.18797
217CO	COPD	Epithelial	Ciliated	0.398964
235CO	COPD	Epithelial	Ciliated	0.18883
237CO	COPD	Epithelial	Ciliated	0.269663
238CO	COPD	Epithelial	Ciliated	0.185185
23CO	COPD	Epithelial	Ciliated	0.194444
8CO	COPD	Epithelial	Ciliated	0
003C	Control	Epithelial	Club	0.261538
034C	Control	Epithelial	Club	0
065C	Control	Epithelial	Club	0.0487805
084C	Control	Epithelial	Club	0.25
098C	Control	Epithelial	Club	0.0340314
137C	Control	Epithelial	Club	0
160C	Control	Epithelial	Club	0.0666667
192C	Control	Epithelial	Club	0.0612245
222C	Control	Epithelial	Club	0.0812721
244C	Control	Epithelial	Club	0
253C	Control	Epithelial	Club	0
296C	Control	Epithelial	Club	0.088
388C	Control	Epithelial	Club	0.161765
439C	Control	Epithelial	Club	0.153061
454C	Control	Epithelial	Club	0.0533333
052CO	COPD	Epithelial	Club	0.0351759
056CO	COPD	Epithelial	Club	0.0542986
137CO	COPD	Epithelial	Club	0
152CO	COPD	Epithelial	Club	0.101382
153CO	COPD	Epithelial	Club	0.235294
178CO	COPD	Epithelial	Club	0.271084
186CO	COPD	Epithelial	Club	0
192CO	COPD	Epithelial	Club	0.179612
193CO	COPD	Epithelial	Club	0.293785
194CO	COPD	Epithelial	Club	0.0707965
207CO	COPD	Epithelial	Club	0.240602
217CO	COPD	Epithelial	Club	0.233161
235CO	COPD	Epithelial	Club	0.228723
237CO	COPD	Epithelial	Club	0.0786517
238CO	COPD	Epithelial	Club	0.111111
23CO	COPD	Epithelial	Club	0.0833333
8CO	COPD	Epithelial	Club	0
003C	Control	Epithelial	Goblet	0.0615385
034C	Control	Epithelial	Goblet	0
065C	Control	Epithelial	Goblet	0.170732
084C	Control	Epithelial	Goblet	0
098C	Control	Epithelial	Goblet	0.0732984
137C	Control	Epithelial	Goblet	0
160C	Control	Epithelial	Goblet	0.0148148
192C	Control	Epithelial	Goblet	0.0255102
222C	Control	Epithelial	Goblet	0.024735
244C	Control	Epithelial	Goblet	0
253C	Control	Epithelial	Goblet	0.0714286
296C	Control	Epithelial	Goblet	0.008
388C	Control	Epithelial	Goblet	0
439C	Control	Epithelial	Goblet	0.0306122
454C	Control	Epithelial	Goblet	0.00666667
052CO	COPD	Epithelial	Goblet	0.0251256
056CO	COPD	Epithelial	Goblet	0.00904977
137CO	COPD	Epithelial	Goblet	0.153846
152CO	COPD	Epithelial	Goblet	0.0230415
153CO	COPD	Epithelial	Goblet	0.0470588
178CO	COPD	Epithelial	Goblet	0.168675
186CO	COPD	Epithelial	Goblet	0.0392157
192CO	COPD	Epithelial	Goblet	0.0873786
193CO	COPD	Epithelial	Goblet	0.039548
194CO	COPD	Epithelial	Goblet	0.0442478
207CO	COPD	Epithelial	Goblet	0.037594
217CO	COPD	Epithelial	Goblet	0.0466321
235CO	COPD	Epithelial	Goblet	0.0425532
237CO	COPD	Epithelial	Goblet	0
238CO	COPD	Epithelial	Goblet	0
23CO	COPD	Epithelial	Goblet	0.0555556
8CO	COPD	Epithelial	Goblet	0
003C	Control	Epithelial	Ionocyte	0
034C	Control	Epithelial	Ionocyte	0
065C	Control	Epithelial	Ionocyte	0
084C	Control	Epithelial	Ionocyte	0
098C	Control	Epithelial	Ionocyte	0.0026178
137C	Control	Epithelial	Ionocyte	0
160C	Control	Epithelial	Ionocyte	0
192C	Control	Epithelial	Ionocyte	0
222C	Control	Epithelial	Ionocyte	0
244C	Control	Epithelial	Ionocyte	0
253C	Control	Epithelial	Ionocyte	0
296C	Control	Epithelial	Ionocyte	0
388C	Control	Epithelial	Ionocyte	0
439C	Control	Epithelial	Ionocyte	0
454C	Control	Epithelial	Ionocyte	0
052CO	COPD	Epithelial	Ionocyte	0
056CO	COPD	Epithelial	Ionocyte	0
137CO	COPD	Epithelial	Ionocyte	0
152CO	COPD	Epithelial	Ionocyte	0
153CO	COPD	Epithelial	Ionocyte	0
178CO	COPD	Epithelial	Ionocyte	0
186CO	COPD	Epithelial	Ionocyte	0
192CO	COPD	Epithelial	Ionocyte	0
193CO	COPD	Epithelial	Ionocyte	0
194CO	COPD	Epithelial	Ionocyte	0
207CO	COPD	Epithelial	Ionocyte	0
217CO	COPD	Epithelial	Ionocyte	0
235CO	COPD	Epithelial	Ionocyte	0
237CO	COPD	Epithelial	Ionocyte	0
238CO	COPD	Epithelial	Ionocyte	0
23CO	COPD	Epithelial	Ionocyte	0
8CO	COPD	Epithelial	Ionocyte	0
003C	Control	Epithelial	PNEC	0
034C	Control	Epithelial	PNEC	0.0769231
065C	Control	Epithelial	PNEC	0
084C	Control	Epithelial	PNEC	0
098C	Control	Epithelial	PNEC	0.0052356
137C	Control	Epithelial	PNEC	0.0833333
160C	Control	Epithelial	PNEC	0
192C	Control	Epithelial	PNEC	0.0153061
222C	Control	Epithelial	PNEC	0.0106007
244C	Control	Epithelial	PNEC	0
253C	Control	Epithelial	PNEC	0.214286
296C	Control	Epithelial	PNEC	0
388C	Control	Epithelial	PNEC	0.0294118
439C	Control	Epithelial	PNEC	0
454C	Control	Epithelial	PNEC	0
052CO	COPD	Epithelial	PNEC	0
056CO	COPD	Epithelial	PNEC	0
137CO	COPD	Epithelial	PNEC	0.0769231
152CO	COPD	Epithelial	PNEC	0.00460829
153CO	COPD	Epithelial	PNEC	0.0235294
178CO	COPD	Epithelial	PNEC	0.0060241
186CO	COPD	Epithelial	PNEC	0
192CO	COPD	Epithelial	PNEC	0.00485437
193CO	COPD	Epithelial	PNEC	0
194CO	COPD	Epithelial	PNEC	0.00884956
207CO	COPD	Epithelial	PNEC	0.0075188
217CO	COPD	Epithelial	PNEC	0.0103627
235CO	COPD	Epithelial	PNEC	0
237CO	COPD	Epithelial	PNEC	0.00561798
238CO	COPD	Epithelial	PNEC	0
23CO	COPD	Epithelial	PNEC	0.0277778
8CO	COPD	Epithelial	PNEC	0

## Sheet: Figure 2E
Figure 2E
	Single-Cell Data						ISOLATED AT2
Markers for AT2B							Correlated with HHIP
p_val	avg_logFC	pct.1	pct.2	p_val_adj	gene_id		adj.pvalue	estimate
9.58e-47	-3.13131	0.292	0.925	4.4e-42	SFTPA1		0.938233	1.01203e-08
2.42e-08	-0.391834	0.446	0.786	0.00111375	PEBP4		0.925621	4.03707e-08
6.63e-25	-0.823667	0.036	0.528	3.05e-20	GKN2		0.915816	1.02628e-07
4.2e-53	-2.06617	0.379	0.987	1.93e-48	NAPSA		0.914058	1.15818e-07
4.93e-13	-0.547582	0.559	0.893	2.26e-08	HOPX		0.911228	1.47539e-07
1.71e-09	-0.38044	0.21	0.553	7.87e-05	GSTA4		0.908724	1.71442e-07
1.57e-52	-2.30371	0.138	0.918	7.2e-48	SFTA2		0.90385	2.53385e-07
3.25e-10	-0.460291	0.41	0.799	1.49e-05	LAMP3		0.901875	2.99804e-07
3.68e-40	-3.71961	0.646	0.962	1.69e-35	SFTPC		0.899478	3.51512e-07
6.56e-50	-2.12091	0.118	0.881	3.02e-45	SFTPD		0.891352	6.69624e-07
3.49e-52	-3.4711	0.226	0.95	1.6e-47	SFTPA2		0.885605	9.4192e-07
4.18e-12	-0.317207	0.005	0.239	1.92e-07	CPB2		0.885414	9.4192e-07
1.45e-11	-0.3997	0.097	0.421	6.66e-07	PEG10		0.884842	9.64697e-07
7.72e-11	-0.472505	0.354	0.761	3.55e-06	LPCAT1		0.879992	1.40598e-06
2.86e-14	-0.334507	0.072	0.434	1.31e-09	PCYOX1		0.865325	4.00612e-06
2.93e-21	-0.556567	0.021	0.434	1.34e-16	CLIC3		0.860985	5.26821e-06
5.67e-08	-0.363839	0.195	0.484	0.00260536	C4BPA		0.859243	5.7962e-06
3.33e-36	-1.91592	0.133	0.799	1.53e-31	PGC		0.857808	6.24604e-06
7.83e-15	-0.44403	0.082	0.465	3.6e-10	HSD17B6		0.854863	7.43297e-06
9.54e-21	-0.667895	0.2	0.717	4.38e-16	PRDX6		0.853539	7.67156e-06
1.44e-21	-0.572036	0.108	0.616	6.63e-17	C2		0.826935	3.31117e-05
3.18e-07	-0.258121	0.092	0.321	0.0145897	RHOBTB2		0.826867	3.31117e-05
1.39e-25	-0.695019	0.021	0.497	6.39e-21	SUSD2		0.825039	3.59597e-05
1.31e-11	-0.302627	0.272	0.748	6.04e-07	MALL		0.814281	5.79016e-05
2.22e-55	-2.41331	0.2	0.95	1.02e-50	NPC2		0.809485	6.95511e-05
1.3e-21	-0.67567	0.964	1	5.97e-17	SFTPB		0.804854	8.15959e-05
6.03e-12	-0.328981	0.046	0.333	2.77e-07	FADS1		0.802478	9.03949e-05
5.46e-13	-0.469183	0.113	0.472	2.51e-08	FLRT3		0.799095	0.000101368
1.49e-15	-0.505319	0.154	0.585	6.83e-11	SLC22A31		0.797259	0.000108946
7.07e-17	-0.508082	0.01	0.333	3.25e-12	CHI3L2		0.790073	0.000148189
3.01e-17	-0.391931	0.01	0.346	1.38e-12	TMEM97		0.789245	0.000151825
5.36e-18	-0.746926	0.154	0.61	2.46e-13	CLDN18		0.779191	0.000220347
4.53e-07	-0.71725	0.687	0.836	0.0208055	CXCL2		0.77653	0.000237992
1.09e-20	-0.497404	0.041	0.484	5e-16	SELENOP		0.776048	0.000240974
4.96e-29	-0.936648	0.015	0.541	2.28e-24	PLA2G1B		0.773709	0.000264292
9.04e-29	-1.12816	0.349	0.912	4.15e-24	CTSH		0.77008	0.00029368
2.89e-18	-0.687804	0.072	0.491	1.33e-13	CKS2		0.768705	0.000305063
3.04e-16	-0.542481	0.226	0.711	1.4e-11	MFSD2A		0.765013	0.000342007
1.35e-17	-0.751219	0.159	0.61	6.22e-13	TFPI		0.75801	0.000435577
4.16e-25	-1.37949	0.231	0.748	1.91e-20	STX3		0.751012	0.000546983
1.07e-06	-0.269492	0.472	0.862	0.0490466	C3		0.746841	0.000626752
6.03e-29	-0.892147	0.056	0.616	2.77e-24	SCD		0.744317	0.000674194
1.19e-08	-0.358352	0.451	0.849	0.00054669	APLP2		0.735071	0.000883428
9.77e-12	-0.307653	0.169	0.572	4.49e-07	POLR1D		0.734751	0.000889218
9.62e-08	-0.281045	0.19	0.497	0.00441957	IDI1		0.731792	0.000971798
6.79e-17	-0.443911	0.128	0.585	3.12e-12	SSR3		0.731394	0.000978453
6e-11	-0.311733	0.036	0.289	2.76e-06	AGER		0.725906	0.00113489
1.71e-21	-0.766131	0.728	0.975	7.84e-17	MGST1		0.723398	0.00120914
3.4e-15	-0.481348	0.179	0.642	1.56e-10	SELENBP1		0.721243	0.00124577
6.47e-27	-0.939996	0.513	0.943	2.97e-22	SLC34A2		0.713431	0.00152318
3.56e-31	-0.878071	0.015	0.572	1.64e-26	FOLR1		0.713224	0.00153099
3.33e-49	-2.04359	0.333	0.956	1.53e-44	RPL11		0.712225	0.00156508
3.71e-21	-0.596489	0.221	0.786	1.7e-16	ASAH1		0.704254	0.00187933
3.25e-15	-0.310829	0.031	0.365	1.49e-10	KIF1C		0.703391	0.00191646
1.29e-27	-0.720548	0.026	0.547	5.93e-23	C16orf89		0.700197	0.00207076
1.2e-11	-0.282535	0.01	0.245	5.53e-07	CISH		0.692191	0.00248755
3.19e-12	-0.340944	0.046	0.34	1.47e-07	SLC27A3		0.687893	0.00273452
6.53e-11	-0.391342	0.313	0.73	3e-06	XBP1		0.686775	0.00280146
1.31e-18	-0.380064	0.01	0.371	6e-14	IMPDH2		0.683043	0.00303848
1e-08	-0.27418	0.174	0.503	0.00046016	DDX24		0.681466	0.00310451
1.7e-37	-1.3555	0.056	0.711	7.81e-33	SLC25A5		0.680335	0.00313831
7.93e-47	-2.01939	0.287	0.943	3.64e-42	RPS4X		0.672671	0.00361197
9.35e-36	-1.47541	0.133	0.774	4.3e-31	RNASE1		0.667784	0.00396557
2.23e-07	-0.470523	0.764	0.931	0.0102602	NFKBIA		0.667493	0.00398436
1.52e-47	-2.11781	0.328	0.925	6.99e-43	RPS3		0.665778	0.00413966
1.9e-35	-1.15487	0.123	0.78	8.72e-31	S100A14		0.66407	0.00427136
1.71e-21	-0.671022	0.128	0.635	7.87e-17	SLC25A3		0.663489	0.00430691
5.36e-34	-1.61934	0.067	0.692	2.46e-29	FABP5		0.661345	0.00450755
8.78e-40	-1.54571	0.308	0.906	4.03e-35	RPL24		0.657144	0.00485156
9.43e-23	-0.80749	0.123	0.654	4.33e-18	FASN		0.65634	0.00493038
9.59e-11	-0.26286	0.026	0.264	4.41e-06	VSIG2		0.654012	0.0051137
1.94e-07	-0.261317	0.087	0.321	0.00892671	CKAP4		0.652844	0.00520329
1.68e-20	-0.617687	0.072	0.541	7.72e-16	SSR2		0.651997	0.00529939
3.07e-38	-1.44248	0.108	0.792	1.41e-33	DBI		0.651891	0.00530444
4.76e-07	-0.347959	0.21	0.509	0.0218855	CITED2		0.651312	0.00536124
8.34e-40	-1.54458	0.149	0.849	3.83e-35	SERPINA1		0.648841	0.00564303
4.39e-46	-2.45506	0.359	0.918	2.02e-41	RPS12		0.647672	0.00577025
2.27e-10	-0.292867	0.01	0.22	1.04e-05	TNNC1		0.638316	0.00678115
2.29e-07	-0.264412	0.364	0.723	0.0105254	F3		0.635378	0.00719286
7.47e-14	-0.432175	0.215	0.654	3.43e-09	NAA38		0.634264	0.00732228
1.46e-18	-0.450075	0.026	0.403	6.72e-14	SDC1		0.633599	0.00739437
1.63e-13	-0.741333	0.036	0.333	7.49e-09	NNMT		0.625421	0.00856973
3.85e-14	-0.312304	0.015	0.302	1.77e-09	DHCR7		0.624785	0.00863097
2.94e-08	-0.595428	0.354	0.66	0.00135242	EGR1		0.621226	0.00923524
2.55e-13	-0.593984	0.005	0.258	1.17e-08	ORM1		0.62014	0.00940068
7.81e-15	-0.327973	0.051	0.409	3.59e-10	NUDT16		0.618699	0.00964017
4.82e-34	-0.912005	0.056	0.692	2.21e-29	BEX3		0.618032	0.00974717
9.05e-22	-0.523512	0.062	0.547	4.16e-17	CORIN		0.611718	0.010895
2.77e-15	-0.418528	0.082	0.472	1.27e-10	ARPC5L		0.611703	0.010895
8.06e-12	-0.46277	0.041	0.314	3.7e-07	CEACAM6		0.60626	0.0119419
3.69e-42	-1.43597	0.262	0.912	1.7e-37	EEF1A1		0.601438	0.0129389
1.27e-21	-0.782284	0.092	0.579	5.83e-17	MID1IP1		0.601419	0.0129389
6.41e-18	-0.739366	0.451	0.881	2.94e-13	ENO1		0.600947	0.0130149
4.81e-23	-0.554349	0.026	0.478	2.21e-18	KDELR1		0.599789	0.0132774
6.9e-13	-0.323279	0.067	0.396	3.17e-08	ADH5		0.599735	0.0132848
6.58e-08	-0.285426	0.123	0.384	0.00302332	CAV1		0.597391	0.0137949
4e-12	-0.591115	0.549	0.912	1.84e-07	SDC4		0.596036	0.0140928
4.84e-50	-1.99157	0.287	0.95	2.22e-45	RPS20		0.594814	0.0143605
9.16e-37	-1.41222	0.328	0.912	4.21e-32	CYB5A		0.593024	0.0148415
9.51e-09	-0.256928	0.067	0.308	0.00043676	GJA1		0.587856	0.0162215
3.73e-26	-0.843094	0.19	0.761	1.71e-21	TPI1		0.586474	0.0165651
1.07e-35	-1.3782	0.467	0.937	4.91e-31	EIF1		0.583645	0.0172758
2.39e-14	-0.463942	0.174	0.604	1.1e-09	EIF4G2		0.580504	0.0180963
3.42e-13	-0.308189	0.077	0.44	1.57e-08	EBPL		0.580161	0.0181891
4.57e-11	-0.262139	0.036	0.296	2.1e-06	ESAM		0.574715	0.0197162
1.6e-07	-0.295154	0.241	0.566	0.00736468	LGMN		0.568886	0.0215954
1.53e-19	-1.68073	0.051	0.465	7.02e-15	SCGB3A2		0.568874	0.0215954
1.97e-26	-0.840883	0.026	0.522	9.06e-22	SOD3		0.563437	0.0234935
9.24e-41	-1.61742	0.226	0.862	4.24e-36	RPL5		0.562766	0.0236697
9.9e-20	-0.643211	0.118	0.597	4.55e-15	CYP51A1		0.561552	0.0241361
6.24e-08	-0.330919	0.015	0.182	0.00286861	PTTG1		0.559709	0.0248464
7.54e-16	-0.40987	0.015	0.333	3.47e-11	MSLN		0.556479	0.0261621
8.34e-15	-0.261029	0.005	0.289	3.83e-10	MMP28		0.554277	0.0270826
2.99e-55	-3.3531	0.21	0.956	1.38e-50	SLPI		0.551612	0.0280937
1.27e-17	-0.397508	0.026	0.39	5.85e-13	C1R		0.549994	0.0287188
1.54e-18	-0.349148	0	0.34	7.08e-14	NAXE		0.546882	0.0300711
5.48e-15	-0.601819	0.241	0.654	2.52e-10	LDHA		0.546536	0.0302197
7.24e-12	-0.334477	0.072	0.384	3.33e-07	SQOR		0.544629	0.0309794
9.17e-21	-0.499129	0.041	0.484	4.21e-16	PTMS		0.541627	0.0321973
9.83e-15	-0.312704	0.036	0.365	4.52e-10	PXMP4		0.538517	0.0335266
1.13e-11	-0.292746	0.087	0.415	5.19e-07	SH3YL1		0.538023	0.0337066
3.43e-37	-1.30041	0.169	0.811	1.58e-32	RPL4		0.534511	0.0354855
8.8e-25	-0.851716	0.174	0.717	4.04e-20	MRPL14		0.533243	0.0359932
4.4e-19	-0.352051	0.005	0.365	2.02e-14	CRB3		0.532883	0.0362281
2.25e-43	-1.77122	0.2	0.868	1.03e-38	RPL7A		0.531281	0.0370193
2.97e-20	-0.509475	0.067	0.522	1.36e-15	CD151		0.525731	0.0399859
3.35e-18	-0.503116	0.046	0.44	1.54e-13	RWDD1		0.524649	0.0406847
2.25e-11	-0.298834	0.169	0.56	1.03e-06	PCBP2		0.523517	0.0412639
3.01e-20	-0.476157	0.046	0.472	1.39e-15	EIF3F		0.52217	0.0419835
7.66e-27	-0.943463	0.056	0.579	3.52e-22	RPL30		0.521918	0.0420325
9.3e-28	-0.798468	0.205	0.855	4.27e-23	DHCR24		0.520271	0.0430421
1.83e-14	-0.408723	0.138	0.566	8.42e-10	ATF4		0.5193	0.0435251
1.5e-42	-1.89956	0.21	0.862	6.91e-38	RPL14		0.518557	0.043843
1.79e-51	-2.20899	0.303	0.969	8.24e-47	RPS6		0.51565	0.0454865
6.62e-25	-0.655146	0.056	0.566	3.04e-20	LGALS3BP		0.514905	0.0459577
1.46e-42	-1.70192	0.215	0.868	6.7e-38	RACK1		0.512691	0.0473327
6.36e-42	-1.63149	0.149	0.849	2.92e-37	RPL23A		0.51244	0.0475075
8.43e-29	-0.711506	0.077	0.673	3.87e-24	NOP53		0.511238	0.048102
3.81e-50	-2.1626	0.195	0.918	1.75e-45	RPL3		0.511224	0.048102
6.71e-12	-1.00196	0.267	0.629	3.08e-07	KRT7		0.50857	0.0495682
2.11e-11	-0.289659	0.138	0.503	9.68e-07	RPN2		0.507763	0.0499694
1.24e-17	-0.544479	0.108	0.541	5.72e-13	NCL		0.507756	0.0499694
5.05e-13	-0.398073	0.215	0.667	2.32e-08	PLD3		0.507387	0.0501993
1.07e-35	-0.932082	0.041	0.679	4.9e-31	DCXR		0.506583	0.0507029
1.93e-34	-1.54423	0.072	0.692	8.85e-30	PIGR		0.501068	0.0541103
3.06e-39	-1.29936	0.108	0.799	1.41e-34	RPL36AL		0.500618	0.0543916
2.22e-16	-0.446673	0.092	0.516	1.02e-11	BCAM		0.499874	0.0548515
4.22e-27	-0.641712	0.051	0.591	1.94e-22	COX14		0.493153	0.059531
3.87e-34	-1.06319	0.282	0.874	1.78e-29	EEF2		0.490678	0.0615491
1.4e-07	-0.27569	0.077	0.296	0.00644646	MYC		0.486973	0.0642474
5.43e-40	-1.7028	0.246	0.862	2.5e-35	RPLP0		0.482192	0.0678555
8.72e-49	-1.86462	0.144	0.893	4.01e-44	RPL23		0.480998	0.0688051
2.01e-09	-0.369991	0.2	0.547	9.25e-05	P4HB		0.479084	0.070111
5.5e-15	-0.3025	0	0.277	2.53e-10	TIMM10		0.478661	0.070431
1.35e-20	-1.07658	0.221	0.736	6.21e-16	KRT18		0.476332	0.0725046
1.47e-48	-2.48352	0.415	0.962	6.76e-44	RPS27		0.474979	0.0736696
7.93e-38	-1.48966	0.61	0.962	3.64e-33	RBFOX2		0.474363	0.0741032
3.84e-47	-2.11142	0.313	0.931	1.76e-42	RPL27A		0.464718	0.0825243
8.21e-25	-0.927802	0.21	0.755	3.77e-20	NPM1		0.46434	0.082907
1.13e-22	-0.718201	0.133	0.654	5.21e-18	EIF2S2		0.463442	0.0837758
7.88e-41	-1.6832	0.2	0.868	3.62e-36	RPL10A		0.463033	0.0842107
3.89e-23	-0.450956	0.01	0.447	1.79e-18	TMEM14C		0.459702	0.0871399
8.47e-14	-0.485877	0.174	0.579	3.89e-09	HLA-DPB1		0.457793	0.0889432
1.3e-15	-0.456748	0.103	0.522	5.99e-11	EFNA1		0.457115	0.0893985
7.09e-17	-0.474621	0.056	0.447	3.26e-12	NDUFA6		0.45598	0.090507
3.37e-16	-0.415267	0.046	0.409	1.55e-11	BEX2		0.453557	0.0927194
2.37e-52	-2.42624	0.338	0.969	1.09e-47	RPS18		0.453286	0.0929787
6.9e-48	-2.22116	0.313	0.931	3.17e-43	RPL12		0.451449	0.0947138
3.17e-18	-0.424909	0.051	0.465	1.45e-13	TMEM125		0.450452	0.0957418
1.17e-12	-0.25697	0.015	0.277	5.37e-08	DNAJB9		0.446692	0.0999162
1.82e-15	-0.342375	0.031	0.371	8.35e-11	RAB3D		0.444444	0.101811
3.31e-15	-0.588834	0.159	0.585	1.52e-10	MSMO1		0.444419	0.101814
2.35e-54	-2.16982	0.344	0.981	1.08e-49	RPLP2		0.441079	0.105238
1.09e-21	-0.636947	0.103	0.61	5.03e-17	SET		0.434709	0.112352
6.01e-21	-0.508625	0.026	0.44	2.76e-16	ERG28		0.432652	0.11468
2.09e-39	-1.06618	0.056	0.755	9.61e-35	PEBP1		0.432408	0.11497
1.74e-19	-0.937576	0.133	0.604	8e-15	SFN		0.431161	0.116307
4.72e-47	-1.44504	0.031	0.786	2.17e-42	CXCL17		0.427902	0.119941
6.22e-12	-0.344002	0.128	0.497	2.86e-07	SERINC1		0.427513	0.120416
3.51e-13	-0.261725	0.031	0.327	1.61e-08	STARD3NL		0.424127	0.124247
1e-20	-0.444891	0.015	0.421	4.61e-16	EBP		0.419935	0.128826
1.24e-13	-0.311629	0.036	0.34	5.72e-09	TSPYL1		0.417921	0.13159
2.62e-17	-0.381193	0.01	0.346	1.2e-12	MAF1		0.4175	0.13218
7.24e-16	-0.567127	0.2	0.673	3.33e-11	EIF3E		0.416251	0.13377
6.51e-20	-0.711721	0.123	0.597	2.99e-15	HSPA5		0.41548	0.134699
4.11e-50	-2.11013	0.246	0.931	1.89e-45	RPL8		0.414825	0.135359
9.64e-22	-0.471412	0.031	0.465	4.43e-17	TCEAL8		0.412299	0.138874
8.18e-45	-2.00222	0.344	0.918	3.76e-40	TPT1		0.412147	0.139093
8.55e-13	-0.590746	0.308	0.73	3.93e-08	PNRC1		0.411935	0.13939
1.7e-47	-2.01855	0.272	0.918	7.81e-43	RPL19		0.411371	0.140013
1.41e-15	-0.529154	0.277	0.736	6.49e-11	SERP1		0.409048	0.143334
2.46e-20	-0.383502	0.005	0.384	1.13e-15	RAB25		0.408796	0.143575
8.97e-15	-0.322993	0.051	0.409	4.12e-10	TSPAN4		0.406594	0.146429
2.5e-27	-0.981151	0.092	0.654	1.15e-22	EEF1B2		0.399213	0.156669
4.69e-43	-1.82143	0.21	0.868	2.15e-38	RPL6		0.395242	0.16206
8.53e-17	-0.368306	0.036	0.403	3.92e-12	TCEAL4		0.392268	0.166268
3.83e-51	-2.10896	0.231	0.937	1.76e-46	RPL35		0.391951	0.166576
9.19e-15	-0.587997	0.113	0.503	4.22e-10	AQP3		0.390554	0.168557
1.15e-20	-0.452282	0.026	0.447	5.26e-16	MLF2		0.38871	0.171126
1.11e-12	-0.269371	0.015	0.277	5.11e-08	NSA2		0.387937	0.17224
1.46e-45	-1.81259	0.174	0.874	6.71e-41	RPL27		0.387633	0.172664
1.52e-12	-0.379421	0.092	0.44	7e-08	FLNA		0.387525	0.172804
3.33e-24	-0.647694	0.041	0.528	1.53e-19	MYDGF		0.38605	0.175258
6.06e-43	-2.12261	0.482	0.956	2.78e-38	RPL10		0.384297	0.177416
4.53e-43	-2.13759	0.246	0.874	2.08e-38	RPS15A		0.383343	0.178897
2.42e-41	-1.76181	0.744	0.987	1.11e-36	IL6ST		0.383077	0.17926
8.72e-14	-0.42037	0.103	0.478	4.01e-09	EPHX1		0.382451	0.180165
1.97e-44	-1.54845	0.077	0.818	9.04e-40	IFITM3		0.381103	0.182647
3.41e-23	-0.591696	0.082	0.61	1.57e-18	PSMB1		0.380053	0.184259
2.09e-37	-0.852648	0.021	0.667	9.6e-33	NDUFB11		0.379335	0.185418
1.33e-13	-0.44227	0.2	0.629	6.09e-09	ALDH2		0.378634	0.186499
6.54e-12	-0.255685	0.169	0.572	3e-07	SEC11A		0.378581	0.186583
2.2e-43	-2.01203	0.241	0.899	1.01e-38	RPL7		0.376965	0.188679
7.2e-09	-0.402214	0.267	0.61	0.00033074	FDFT1		0.376419	0.189484
6.22e-50	-2.14109	0.226	0.925	2.86e-45	RPL37		0.375781	0.190294
1.2e-12	-0.575681	0.251	0.667	5.51e-08	ID1		0.373756	0.193827
1.26e-44	-1.99478	0.333	0.943	5.79e-40	RPL21		0.371844	0.196594
1.42e-08	-0.266524	0.097	0.365	0.00065178	PMM1		0.370819	0.198363
1.67e-54	-2.49089	0.282	0.962	7.65e-50	RPS28		0.364843	0.208769
2.03e-16	-0.44945	0.092	0.509	9.33e-12	SERBP1		0.360049	0.216108
3.3e-45	-1.81058	0.215	0.899	1.52e-40	RPS13		0.359737	0.216585
3.67e-10	-0.346663	0.097	0.403	1.69e-05	INSIG1		0.350353	0.232581
3.01e-33	-1.28719	0.19	0.799	1.38e-28	CEBPD		0.349952	0.23348
3.12e-14	-0.466929	0.369	0.849	1.43e-09	HNRNPA2B1		0.349893	0.233547
3.23e-21	-0.459195	0.051	0.509	1.49e-16	SYNGR2		0.347087	0.238323
1.24e-29	-0.932462	0.021	0.553	5.71e-25	TXNDC17		0.346774	0.238875
3.83e-33	-0.855333	0.036	0.635	1.76e-28	RBM3		0.344471	0.243016
3.81e-17	-0.364304	0.046	0.434	1.75e-12	ESD		0.340243	0.250185
2.54e-13	-0.281084	0.021	0.302	1.17e-08	PDZK1IP1		0.340023	0.250381
8.74e-25	-0.585723	0.046	0.56	4.02e-20	ADI1		0.339484	0.251063
1.15e-12	-0.280499	0.077	0.421	5.3e-08	RSL1D1		0.338867	0.252143
7.21e-46	-1.97486	0.215	0.906	3.31e-41	RPS17		0.338511	0.252741
3.23e-15	-0.301877	0.041	0.39	1.49e-10	TMEM160		0.337289	0.254899
1.15e-10	-0.258988	0.062	0.346	5.29e-06	XPO5		0.336595	0.256295
1.85e-32	-1.29693	0.144	0.742	8.51e-28	NACA		0.334977	0.259396
1.92e-22	-0.530556	0.041	0.503	8.8e-18	TCEAL9		0.330479	0.268037
1.92e-40	-1.53028	0.533	0.943	8.83e-36	RPS9		0.330222	0.268457
6.28e-22	-0.574507	0.041	0.491	2.89e-17	RBM8A		0.329915	0.268975
3.12e-46	-1.95764	0.231	0.906	1.44e-41	RPL36A		0.327893	0.273395
1.14e-13	-0.388764	0.082	0.447	5.25e-09	SELENOS		0.32749	0.274176
2.24e-18	-0.450318	0.051	0.472	1.03e-13	ATP5F1A		0.327401	0.274241
1.87e-47	-1.91823	0.221	0.918	8.6e-43	RPL35A		0.327229	0.27438
1.66e-48	-2.27924	0.333	0.943	7.64e-44	RPS14		0.326338	0.276196
6.27e-10	-0.32488	0.113	0.421	2.88e-05	DNAJC15		0.326029	0.276543
7.56e-12	-0.299071	0.097	0.44	3.47e-07	IRF2BP2		0.325848	0.276931
2.2e-11	-0.280658	0.056	0.346	1.01e-06	AIMP1		0.325653	0.27732
1.12e-07	-0.374242	0.677	0.893	0.00512695	DSTN		0.325402	0.277569
4.97e-11	-0.258967	0.072	0.377	2.28e-06	ADIPOR1		0.321953	0.284755
1.49e-21	-0.452588	0.062	0.541	6.84e-17	SSBP1		0.321204	0.285975
2.98e-24	-0.920744	0.533	0.912	1.37e-19	CD74		0.321036	0.286229
1.9e-11	-0.515858	0.287	0.673	8.74e-07	TXNIP		0.320455	0.287017
1.5e-23	-0.777642	0.544	0.943	6.9e-19	UBC		0.319656	0.288542
4.28e-17	-0.308215	0	0.314	1.97e-12	SURF1		0.31931	0.28934
2.26e-17	-0.580052	0.138	0.597	1.04e-12	HLA-DPA1		0.318638	0.290513
3.04e-13	-0.31126	0.021	0.302	1.4e-08	S100A16		0.318429	0.290842
7.02e-12	-0.426955	0.344	0.78	3.23e-07	ARPC2		0.314094	0.298889
1.05e-15	-0.388255	0.036	0.384	4.84e-11	SELENOM		0.313008	0.300536
6.32e-31	-0.933793	0.082	0.698	2.9e-26	RPS23		0.312673	0.301118
3.88e-48	-1.90939	0.349	0.95	1.78e-43	RPS16		0.311336	0.303689
4.97e-18	-0.538848	0.149	0.616	2.28e-13	MVP		0.310055	0.306487
1.6e-15	-0.274005	0.005	0.302	7.35e-11	ANAPC13		0.308888	0.308617
1.32e-44	-1.85855	0.205	0.881	6.06e-40	RPL9		0.308833	0.308693
3.33e-34	-0.853566	0.097	0.748	1.53e-29	GNG5		0.308393	0.309525
2.46e-20	-0.418497	0.031	0.447	1.13e-15	SMIM30		0.30786	0.310577
1.29e-18	-0.367828	0.056	0.491	5.94e-14	UQCRFS1		0.305883	0.314782
5.07e-12	-0.277633	0.021	0.277	2.33e-07	SUMO3		0.303787	0.319013
2.18e-43	-1.46661	0.241	0.912	1e-38	CD63		0.302831	0.320409
2.67e-45	-2.2226	0.297	0.899	1.23e-40	RPL32		0.302496	0.320776
1.72e-16	-0.511299	0.082	0.491	7.88e-12	S100A13		0.302027	0.321643
6.1e-15	-0.435252	0.133	0.553	2.8e-10	EPCAM		0.301294	0.323056
2.26e-11	-0.296685	0.087	0.403	1.04e-06	NONO		0.299895	0.325697
2.08e-28	-0.742478	0.026	0.56	9.54e-24	APRT		0.299874	0.325697
2.46e-25	-0.62722	0.056	0.585	1.13e-20	ECH1		0.299722	0.326094
6.29e-29	-0.852306	0.015	0.535	2.89e-24	SNRPF		0.299564	0.326405
7.14e-15	-0.339885	0.021	0.333	3.28e-10	MRPL32		0.298591	0.328467
1.66e-14	-0.299811	0.031	0.352	7.65e-10	COPZ1		0.297438	0.331444
1.58e-10	-0.286159	0.056	0.327	7.26e-06	CCDC59		0.294738	0.336981
3.71e-16	-0.419889	0.082	0.491	1.7e-11	TOMM20		0.294571	0.337193
8.3e-09	-0.365811	0.251	0.597	0.00038116	ATG10		0.294093	0.338215
3.64e-12	-0.271877	0.026	0.289	1.67e-07	SLC50A1		0.291979	0.342992
1.77e-10	-0.286853	0.077	0.371	8.13e-06	SERPING1		0.288832	0.349699
1.33e-09	-0.279677	0.149	0.497	6.1e-05	MAP1LC3B		0.288335	0.350758
1.11e-12	-0.320154	0.118	0.497	5.1e-08	REEP5		0.286864	0.353875
1.74e-18	-0.577218	0.246	0.761	7.99e-14	SEC62		0.286777	0.354011
1.48e-21	-0.555825	0.031	0.472	6.79e-17	SELENOK		0.284525	0.358987
2.82e-25	-0.896598	0.303	0.843	1.3e-20	HLA-DRA		0.283088	0.36201
6.24e-32	-0.783566	0.041	0.635	2.87e-27	AGPAT2		0.280838	0.366691
6.38e-12	-0.382766	0.118	0.472	2.93e-07	ANP32B		0.280577	0.367478
1.25e-48	-2.24065	0.395	0.969	5.74e-44	RPS2		0.279249	0.370651
3.52e-20	-0.555377	0.046	0.478	1.62e-15	MRPL57		0.277913	0.373483
8.06e-10	-0.432293	0.549	0.862	3.7e-05	CD9		0.277828	0.373564
2.62e-14	-0.283259	0.015	0.308	1.2e-09	RNF5		0.277281	0.374594
1.39e-19	-0.469796	0.046	0.465	6.39e-15	MPST		0.275428	0.378477
1.08e-17	-0.388786	0.031	0.403	4.98e-13	MRPL27		0.274715	0.379761
2.13e-27	-0.739259	0.062	0.61	9.77e-23	RABAC1		0.274702	0.379761
9.99e-46	-1.56858	0.2	0.912	4.59e-41	RPL22		0.274648	0.379824
3.34e-28	-0.924903	0.051	0.591	1.53e-23	RAN		0.274594	0.379907
1.11e-36	-1.51837	0.251	0.83	5.09e-32	RPSA		0.273087	0.3834
1.19e-16	-0.423525	0.118	0.566	5.46e-12	YWHAB		0.272914	0.383819
3.58e-21	-0.522045	0.041	0.484	1.65e-16	C12orf57		0.271788	0.386807
8.81e-30	-0.973357	0.154	0.774	4.05e-25	HLA-DRB1		0.270679	0.388865
9.58e-45	-1.87779	0.133	0.849	4.4e-40	RPS5		0.26945	0.391769
2.22e-15	-0.364342	0.051	0.409	1.02e-10	ERLEC1		0.267598	0.395856
3.29e-08	-0.301078	0.287	0.642	0.00151389	TSC22D1		0.267116	0.39672
7.22e-15	-0.355717	0.046	0.396	3.32e-10	EIF1B		0.266637	0.397737
1.49e-12	-0.319663	0.046	0.346	6.83e-08	RPL26L1		0.265982	0.399403
3.58e-23	-0.56979	0.031	0.484	1.65e-18	JTB		0.2632	0.406105
1.93e-23	-0.604374	0.036	0.509	8.86e-19	LSM7		0.262314	0.408211
1.04e-26	-0.71042	0.062	0.604	4.78e-22	ERP29		0.262088	0.408707
1.69e-07	-0.288869	0.503	0.836	0.00777552	PABPC1		0.261485	0.409965
3.64e-20	-0.486543	0.031	0.453	1.67e-15	IRX3		0.259176	0.415321
1.27e-21	-0.544171	0.015	0.434	5.84e-17	HNRNPA1P48		0.257726	0.418344
4.15e-15	-0.333416	0.118	0.553	1.91e-10	CYB5R3		0.257584	0.418704
9.13e-18	-0.312132	0.005	0.34	4.2e-13	PRR15L		0.257439	0.418845
5.84e-30	-0.677567	0.015	0.566	2.68e-25	COPS9		0.25604	0.421358
2.34e-42	-1.43006	0.062	0.767	1.08e-37	UQCRQ		0.25553	0.422416
8.19e-18	-0.385873	0	0.327	3.76e-13	VWA1		0.254687	0.424388
1.89e-37	-1.22387	0.103	0.774	8.67e-33	TOMM7		0.251798	0.431168
7.19e-48	-1.94966	0.231	0.912	3.31e-43	RPL18		0.251284	0.432312
1.95e-25	-0.5583	0	0.453	8.95e-21	DPM3		0.250087	0.434964
1.33e-20	-0.991315	0.185	0.66	6.12e-16	KRT8		0.249785	0.435764
4.61e-45	-1.83579	0.2	0.868	2.12e-40	FAU		0.248321	0.438756
2.35e-23	-0.489812	0.031	0.497	1.08e-18	EIF3G		0.246653	0.443054
4.91e-08	-0.264279	0.231	0.56	0.00225675	NUCKS1		0.244011	0.448516
5.19e-13	-0.308903	0.01	0.27	2.38e-08	TSTA3		0.240789	0.456208
7.17e-20	-0.553058	0.159	0.692	3.3e-15	HNRNPK		0.24048	0.456866
4.49e-33	-0.985158	0.067	0.686	2.07e-28	SSR4		0.239728	0.45827
1.78e-20	-0.781755	0.477	0.874	8.18e-16	PLEKHA7		0.239716	0.45827
3.11e-13	-0.30085	0.021	0.302	1.43e-08	HAX1		0.236666	0.465682
2.57e-24	-0.575257	0.026	0.497	1.18e-19	SNRPB2		0.235685	0.467882
5.76e-13	-0.49262	0.231	0.642	2.65e-08	TKT		0.235685	0.467882
7.48e-29	-0.99049	0.144	0.73	3.44e-24	MYL12B		0.235247	0.468354
2.55e-27	-0.773567	0.128	0.73	1.17e-22	SEC61B		0.232987	0.473712
5.01e-36	-1.04291	0.092	0.767	2.3e-31	GABARAP		0.232821	0.474108
1.02e-35	-1.02132	0.164	0.849	4.69e-31	CST3		0.231964	0.476214
2.25e-21	-0.446506	0.01	0.415	1.03e-16	EI24		0.230827	0.478866
8.38e-11	-0.252179	0.067	0.358	3.85e-06	RAB14		0.230683	0.479065
8.21e-44	-1.88007	0.256	0.893	3.77e-39	RPL15		0.22874	0.482602
1.77e-51	-2.36667	0.497	0.975	8.14e-47	RPLP1		0.22769	0.485589
1.73e-11	-0.283876	0.026	0.277	7.94e-07	SCGB1A1		0.226097	0.489562
4.67e-45	-1.91945	0.215	0.887	2.14e-40	RPS25		0.22467	0.492789
4.42e-24	-0.606648	0.015	0.472	2.03e-19	PCBD1		0.223906	0.494288
1.05e-15	-0.269458	0.01	0.321	4.83e-11	YIPF3		0.223432	0.495346
2.91e-22	-0.69203	0.159	0.692	1.34e-17	RNASEK		0.220311	0.502991
7.93e-18	-0.452267	0.026	0.396	3.64e-13	MRPL54		0.21735	0.509753
7.17e-53	-2.11189	0.318	0.975	3.3e-48	STEAP1B		0.217314	0.509822
3.65e-28	-0.794787	0.072	0.648	1.68e-23	LAPTM4A		0.216768	0.511196
1.76e-09	-0.255995	0.082	0.358	8.1e-05	CLTB		0.216683	0.511375
3.09e-50	-2.24054	0.308	0.937	1.42e-45	RPL37A		0.214003	0.518478
3.39e-20	-0.643504	0.246	0.736	1.56e-15	BLVRB		0.212681	0.521512
3e-21	-0.655216	0.108	0.604	1.38e-16	ANAPC16		0.209339	0.529636
6.51e-24	-0.957183	0.267	0.811	2.99e-19	JUND		0.208973	0.530654
6.81e-12	-0.263331	0.062	0.377	3.13e-07	SELENOT		0.208024	0.532915
2.51e-16	-0.598762	0.292	0.767	1.15e-11	ATP6V0E1		0.206751	0.535576
8.49e-19	-0.444291	0.031	0.428	3.9e-14	MRPS15		0.205707	0.538392
6.44e-18	-0.388106	0.046	0.44	2.96e-13	ACP1		0.204717	0.541083
1.06e-18	-0.526544	0.046	0.453	4.88e-14	SLC35F1		0.204441	0.541613
6.53e-24	-0.633749	0.036	0.516	3e-19	NDUFS8		0.203742	0.54319
1.99e-16	-0.371248	0.026	0.371	9.15e-12	CDK2AP2		0.202357	0.546469
1.78e-15	-0.391981	0.149	0.604	8.17e-11	HNRNPA3		0.200914	0.549959
4.65e-37	-1.72973	0.287	0.862	2.14e-32	RPS3A		0.20091	0.549959
2.58e-15	-0.305599	0.005	0.296	1.18e-10	PFDN4		0.198895	0.555226
5.4e-42	-1.43249	0.092	0.799	2.48e-37	NDUFA4		0.198149	0.5576
2.1e-49	-2.16621	0.236	0.925	9.65e-45	RPS15		0.19675	0.560716
5.56e-11	-0.274996	0.051	0.327	2.56e-06	SREK1IP1		0.194628	0.566547
5.26e-49	-2.11159	0.256	0.925	2.42e-44	RPS8		0.194378	0.566962
1.93e-20	-0.40139	0.021	0.428	8.86e-16	PRKCSH		0.193691	0.568621
2.25e-17	-0.280477	0.015	0.365	1.04e-12	POLE4		0.193399	0.569159
2.15e-12	-0.383196	0.128	0.491	9.86e-08	PGK1		0.193061	0.570224
1.59e-13	-0.431495	0.195	0.623	7.32e-09	NDUFV2		0.191932	0.572641
1.05e-16	-0.334464	0.01	0.333	4.8e-12	FBL		0.190808	0.574692
2.98e-07	-0.59801	0.544	0.811	0.0136866	FOS		0.190433	0.575589
2.32e-23	-0.500981	0.021	0.478	1.06e-18	RNF181		0.189786	0.577139
4.59e-15	-0.301541	0.026	0.346	2.11e-10	RNF7		0.189646	0.577358
2.67e-12	-0.388254	0.226	0.66	1.23e-07	MDN1		0.18703	0.583639
2.01e-18	-0.420982	0.046	0.459	9.25e-14	TMED9		0.187013	0.583639
1.72e-12	-0.671405	0.441	0.811	7.9e-08	JUNB		0.185428	0.587489
1.72e-20	-0.452455	0.021	0.428	7.92e-16	MRFAP1		0.185014	0.588189
1.93e-12	-0.297921	0.036	0.321	8.89e-08	REXO2		0.184295	0.589365
1.08e-13	-0.300114	0.021	0.308	4.98e-09	MRPS34		0.182986	0.592679
8.67e-27	-0.626315	0.036	0.566	3.98e-22	TIMM13		0.182509	0.59383
1.7e-20	-0.460332	0.046	0.484	7.79e-16	UBXN1		0.182387	0.594098
1.12e-44	-1.53503	0.103	0.836	5.17e-40	IFITM2		0.181436	0.596429
8.27e-11	-0.261702	0.005	0.214	3.8e-06	RIDA		0.179294	0.602142
1.69e-25	-0.585677	0.01	0.478	7.78e-21	ATP5MC1		0.17882	0.60348
9.86e-13	-0.31452	0.077	0.415	4.53e-08	IGFBP4		0.177502	0.606609
5.77e-28	-0.82876	0.185	0.78	2.65e-23	SPINT2		0.176643	0.608496
3.02e-24	-0.527322	0.015	0.472	1.39e-19	CHMP2A		0.175104	0.612087
3.16e-52	-2.22892	0.328	0.962	1.45e-47	RPL13		0.174747	0.613113
2.3e-48	-1.81253	0.333	0.956	1.06e-43	RPS24		0.17213	0.61975
9.87e-44	-1.73246	0.082	0.805	4.53e-39	NUPR1		0.172099	0.61975
5.44e-09	-0.276528	0.231	0.597	0.00024991	EIF4A2		0.171257	0.621709
2.11e-14	-0.268756	0.026	0.333	9.72e-10	PAXX		0.171254	0.621709
1.47e-13	-0.413959	0.215	0.667	6.78e-09	PDIA3		0.170384	0.623652
3.85e-51	-2.50475	0.359	0.962	1.77e-46	RPL34		0.169428	0.626437
4.15e-22	-0.851252	0.241	0.755	1.91e-17	HMGB1		0.169358	0.626615
6.48e-28	-0.698943	0.015	0.522	2.98e-23	TRMT112		0.168786	0.627751
5.32e-14	-0.263801	0.036	0.358	2.44e-09	NINJ1		0.168309	0.628539
7.71e-16	-0.819887	0.523	0.868	3.54e-11	ZFP36		0.168002	0.628975
1.67e-12	-0.264231	0.021	0.283	7.68e-08	C14orf119		0.167386	0.630561
3.24e-16	-0.347464	0.056	0.44	1.49e-11	NME3		0.16632	0.632619
2.93e-17	-0.488003	0.118	0.572	1.35e-12	COX7A2L		0.165709	0.634432
4.89e-47	-1.98688	0.267	0.918	2.25e-42	RPL31		0.164205	0.637863
2.08e-24	-1.26121	0.092	0.604	9.54e-20	MT1E		0.163858	0.637905
2.25e-33	-1.24242	0.118	0.723	1.04e-28	BTF3		0.162558	0.6412
1.81e-25	-0.659904	0.062	0.579	8.33e-21	NDUFC1		0.162102	0.642149
2.7e-08	-0.285154	0.144	0.434	0.0012389	ACAT1		0.162039	0.642264
1.86e-15	-0.655521	0.149	0.572	8.56e-11	SOCS3		0.160446	0.646396
5.15e-15	-0.539042	0.303	0.748	2.37e-10	BRI3		0.15836	0.651804
5.21e-17	-0.529859	0.087	0.509	2.4e-12	CYCS		0.15764	0.653784
2.05e-16	-0.392684	0.051	0.434	9.43e-12	SNRPD1		0.15753	0.653933
1.66e-13	-0.300974	0.062	0.403	7.61e-09	CAPNS1		0.156989	0.655355
6.49e-13	-0.34847	0.123	0.509	2.98e-08	SSR1		0.156596	0.656352
1.01e-41	-1.90413	0.272	0.887	4.66e-37	RPS27A		0.156532	0.656487
6.74e-12	-0.338003	0.082	0.403	3.1e-07	BTG2		0.152366	0.667317
3.75e-37	-1.20006	0.062	0.717	1.72e-32	SEC61G		0.152324	0.667369
1.17e-10	-0.259793	0.113	0.44	5.36e-06	RPN1		0.151595	0.66888
8.26e-13	-0.261393	0.026	0.308	3.79e-08	KRTCAP3		0.149205	0.674554
7.97e-52	-2.16932	0.272	0.956	3.66e-47	RPL18A		0.148957	0.675017
3.9e-13	-0.483441	0.262	0.692	1.79e-08	FGGY		0.147513	0.679326
2.74e-44	-1.98266	0.159	0.855	1.26e-39	RPL29		0.147161	0.680118
1.62e-16	-0.55727	0.026	0.371	7.43e-12	HMGA1		0.146616	0.681194
3.73e-19	-0.425204	0.056	0.491	1.71e-14	HNRNPA0		0.144946	0.68469
5.45e-35	-1.18818	0.205	0.818	2.5e-30	PPIA		0.144808	0.684806
2.21e-21	-0.558346	0.056	0.522	1.01e-16	RSL24D1		0.144725	0.684948
1.05e-14	-0.278678	0.01	0.302	4.85e-10	GLRX5		0.143379	0.689056
1.45e-17	-0.537381	0.041	0.428	6.64e-13	MT1X		0.143352	0.689063
3.54e-24	-0.630085	0.051	0.547	1.63e-19	CNIH4		0.142951	0.68951
1.1e-51	-2.27868	0.308	0.956	5.07e-47	RPL39		0.142256	0.691475
8.24e-22	-0.563703	0.056	0.522	3.78e-17	CD81		0.142095	0.691773
8.51e-15	-0.325212	0.021	0.327	3.91e-10	MMAB		0.137218	0.703003
1.72e-28	-0.754239	0.067	0.654	7.92e-24	LAMTOR5		0.136987	0.703794
1.29e-10	-0.264472	0.021	0.252	5.92e-06	MRPS18B		0.135744	0.707605
2.77e-11	-0.252715	0.031	0.289	1.27e-06	PGRMC1		0.135431	0.70789
4.5e-36	-1.01723	0.031	0.667	2.07e-31	OST4		0.130775	0.717864
7.8e-49	-2.22369	0.297	0.931	3.58e-44	RPS29		0.129203	0.721381
6.29e-47	-1.76012	0.2	0.899	2.89e-42	RPS11		0.126782	0.727123
4.5e-45	-1.78444	0.19	0.881	2.07e-40	RPL38		0.126691	0.727331
2.2e-23	-0.580395	0.051	0.541	1.01e-18	NDUFS6		0.126327	0.728046
1.01e-11	-0.259549	0.062	0.365	4.64e-07	STMP1		0.125394	0.730612
7.35e-08	-0.264678	0.108	0.365	0.00337798	IER5		0.123249	0.736181
1.24e-25	-0.796102	0.108	0.679	5.72e-21	NDUFB2		0.122349	0.738423
4.14e-49	-1.85852	0.185	0.918	1.9e-44	RPS21		0.119109	0.74665
8.4e-16	-0.343627	0.015	0.333	3.86e-11	MIEN1		0.118659	0.747516
3.67e-48	-2.08968	0.297	0.918	1.69e-43	RPL36		0.117985	0.74877
4.99e-26	-0.776231	0.046	0.566	2.29e-21	ATP5MC3		0.117395	0.750041
1.77e-18	-0.354713	0.021	0.396	8.15e-14	NENF		0.117233	0.750411
3.88e-14	-0.301848	0.021	0.314	1.78e-09	TOMM22		0.116507	0.751597
1.49e-27	-0.649049	0.051	0.597	6.86e-23	DAD1		0.116443	0.751676
2.24e-27	-1.026	0.215	0.786	1.03e-22	HLA-A		0.114997	0.755082
3.14e-40	-1.75379	0.215	0.83	1.44e-35	RPS7		0.113462	0.758623
2.51e-13	-0.298172	0.021	0.302	1.15e-08	C4B		0.112075	0.761265
1.35e-12	-0.316829	0.123	0.503	6.2e-08	RNH1		0.111542	0.762571
1.11e-29	-0.679662	0.021	0.572	5.1e-25	C19orf53		0.110951	0.764295
2.55e-21	-0.440492	0.005	0.403	1.17e-16	PTRHD1		0.11078	0.764535
4.69e-25	-0.627783	0.041	0.535	2.16e-20	NDUFA2		0.110047	0.766239
4.66e-12	-0.317749	0.149	0.547	2.14e-07	SCP2		0.109666	0.766622
1.34e-20	-0.470689	0.026	0.44	6.15e-16	PSMB6		0.109526	0.767069
2.64e-14	-0.401672	0.082	0.453	1.22e-09	PSMB2		0.109491	0.767069
5.99e-19	-0.428566	0.046	0.459	2.75e-14	ETFB		0.108349	0.769855
1.96e-11	-0.287016	0.046	0.327	9e-07	TMED3		0.107625	0.771737
4.03e-10	-0.571599	0.595	0.893	1.85e-05	JUN		0.107592	0.77175
6.72e-11	-0.274407	0.051	0.327	3.09e-06	VDAC1		0.107304	0.772462
4.86e-42	-1.74495	0.697	0.981	2.23e-37	TMSB4X		0.106209	0.774333
5.89e-19	-0.508414	0.082	0.541	2.71e-14	HMGN1		0.102997	0.783043
2.21e-12	-0.274359	0.067	0.39	1.01e-07	EIF3I		0.101902	0.785548
4.36e-19	-0.620347	0.138	0.635	2e-14	RHOB		0.101645	0.786064
2.1e-13	-0.277255	0.036	0.346	9.64e-09	DPM2		0.100312	0.789735
7.25e-27	-1.61008	0.041	0.566	3.33e-22	SCGB3A1		0.0988303	0.793249
7.35e-12	-0.366189	0.046	0.333	3.38e-07	SERPINH1		0.0987723	0.793261
1.03e-28	-0.819488	0.231	0.843	4.72e-24	TMBIM6		0.0984211	0.794044
3.22e-15	-0.325114	0.072	0.459	1.48e-10	SQLE		0.096059	0.79925
2.27e-16	-0.371145	0.087	0.509	1.04e-11	TECR		0.0941898	0.803159
6.95e-16	-0.327561	0.005	0.308	3.2e-11	BOLA3		0.0939774	0.803709
1.13e-11	-0.256452	0.097	0.44	5.18e-07	OCIAD1		0.0939577	0.803709
8.23e-15	-0.263962	0.005	0.289	3.78e-10	EMC4		0.0936878	0.804621
5.08e-33	-1.08432	0.19	0.805	2.33e-28	ATP5MG		0.091487	0.809581
3.53e-13	-0.259996	0.036	0.34	1.62e-08	DNTTIP1		0.0894945	0.81384
2.87e-22	-0.596829	0.051	0.522	1.32e-17	SNRPB		0.0887648	0.81556
3.18e-13	-0.330761	0.005	0.258	1.46e-08	NME1		0.0866185	0.820697
3.22e-18	-0.396105	0.062	0.484	1.48e-13	ARL10		0.0865412	0.820697
1.28e-35	-1.41063	0.144	0.78	5.9e-31	RPS26		0.0857362	0.823032
5.58e-20	-0.486801	0.026	0.428	2.56e-15	SEC11C		0.0829554	0.829339
3.55e-50	-2.1673	0.349	0.943	1.63e-45	RPL28		0.0819731	0.831675
4.92e-20	-0.684329	0.277	0.799	2.26e-15	CD59		0.079374	0.838381
2.66e-17	-0.298121	0.015	0.365	1.22e-12	PSMC5		0.0779681	0.842706
1.57e-21	-0.528785	0.026	0.459	7.22e-17	MRPL52		0.0774994	0.843609
5.35e-13	-0.39417	0.118	0.491	2.46e-08	PSMA3		0.076625	0.846196
7.32e-10	-0.67759	0.005	0.195	3.36e-05	HP		0.0751196	0.849921
1.74e-17	-0.351005	0.015	0.365	7.99e-13	MRPS33		0.0746519	0.851383
4.77e-19	-0.464853	0.056	0.491	2.19e-14	PSMB5		0.0741068	0.852722
2.27e-17	-0.422752	0.051	0.447	1.04e-12	LSM3		0.0738785	0.853257
1.86e-17	-0.383951	0.036	0.409	8.54e-13	POLR2K		0.0731788	0.854944
1.18e-12	-0.256912	0.046	0.352	5.44e-08	SULT1A1		0.0716612	0.857953
3.77e-14	-0.340604	0.041	0.365	1.73e-09	OSTC		0.0712135	0.859082
3.55e-18	-0.541052	0.179	0.686	1.63e-13	HNRNPDL		0.0710802	0.859256
3.35e-51	-2.16775	0.282	0.95	1.54e-46	RPL41		0.0704861	0.860653
4.17e-20	-0.717937	0.323	0.818	1.91e-15	HSP90AB1		0.0671047	0.86819
1.57e-42	-1.53324	0.487	0.969	7.22e-38	ARMC9		0.0662361	0.870067
3.19e-31	-0.823535	0.067	0.667	1.46e-26	ATP5F1D		0.0659121	0.870723
7.92e-10	-0.393306	0.318	0.686	3.64e-05	RAC1		0.0620006	0.87855
8.97e-14	-0.266657	0.041	0.358	4.12e-09	PDAP1		0.0608042	0.881351
7.57e-17	-0.344192	0.015	0.352	3.48e-12	YIF1A		0.0603237	0.882315
3.69e-13	-0.37312	0.149	0.566	1.69e-08	COPE		0.0584898	0.886716
1.08e-16	-0.440605	0.118	0.56	4.97e-12	HLA-E		0.0577937	0.888294
4.98e-17	-0.341927	0.046	0.434	2.29e-12	ATP5PB		0.0568684	0.890289
4.02e-17	-0.396243	0.041	0.409	1.85e-12	ISCU		0.0564499	0.891131
1.75e-21	-0.562156	0.051	0.516	8.06e-17	MRPS36		0.0556685	0.892972
1.23e-43	-1.566	0.087	0.805	5.66e-39	POLR2L		0.0543518	0.895465
1.53e-10	-0.622291	0.087	0.384	7.05e-06	IFI27		0.0541719	0.895694
4.41e-21	-0.459316	0.031	0.465	2.03e-16	GHITM		0.0541546	0.895694
1.78e-19	-0.362201	0.005	0.371	8.16e-15	TMEM208		0.054145	0.895694
1.06e-28	-0.873787	0.159	0.755	4.87e-24	MYL12A		0.0539794	0.895995
3.82e-13	-0.328473	0.133	0.528	1.76e-08	ELOC		0.0522188	0.899567
1.21e-15	-0.462028	0.149	0.572	5.56e-11	MRPL33		0.0514717	0.90091
5.65e-13	-0.277037	0.041	0.346	2.6e-08	SPCS3		0.050827	0.901903
3.21e-23	-0.537066	0.01	0.447	1.47e-18	SLC25A4		0.0499026	0.904063
2e-23	-0.866937	0.297	0.818	9.2e-19	HLA-B		0.0498787	0.904097
4.81e-24	-0.73129	0.159	0.698	2.21e-19	ARF1		0.0487438	0.907628
1.41e-18	-0.400276	0.015	0.384	6.47e-14	CSNK2B		0.0486578	0.907698
7.32e-37	-1.2428	0.128	0.78	3.36e-32	COX7A2		0.0474685	0.90966
1.63e-39	-1.28231	0.2	0.868	7.5e-35	OAZ1		0.0472188	0.910009
1.03e-17	-0.505451	0.041	0.428	4.73e-13	OCIAD2		0.0455157	0.914195
2.9e-51	-2.29943	0.569	0.987	1.33e-46	S100A6		0.0443496	0.916954
3.09e-20	-0.485394	0.056	0.503	1.42e-15	CHURC1		0.043031	0.919244
4.6e-51	-2.21159	0.456	0.975	2.11e-46	RPS19		0.0429466	0.919316
3.24e-16	-0.417818	0.067	0.459	1.49e-11	PSMD8		0.0425844	0.919655
2.76e-16	-0.464922	0.082	0.484	1.27e-11	CBX3		0.0409988	0.922528
4.75e-34	-1.04572	0.082	0.717	2.18e-29	EIF5A		0.0396577	0.925474
1.12e-14	-0.410694	0.067	0.421	5.14e-10	ADGRE3		0.0376473	0.928637
2.33e-19	-0.589454	0.123	0.597	1.07e-14	SNU13		0.0344132	0.934597
2.18e-18	-0.393526	0.01	0.365	1e-13	GTF2H5		0.03232	0.938256
5.41e-14	-0.440231	0.103	0.484	2.49e-09	BCAS4		0.0316121	0.939405
5.18e-18	-0.579609	0.067	0.484	2.38e-13	HSPA8		0.0311505	0.940475
1.39e-13	-0.398552	0.154	0.566	6.39e-09	CANX		0.0292288	0.944436
4.74e-16	-0.348585	0.062	0.447	2.18e-11	NDUFA5		0.0280442	0.947016
2.46e-23	-0.692607	0.144	0.692	1.13e-18	MGST3		0.0265946	0.950258
2.11e-12	-0.278882	0.062	0.377	9.69e-08	ARPC5		0.0261894	0.951241
1.13e-20	-0.400272	0.005	0.39	5.2e-16	ARL2		0.0239273	0.956212
1.1e-18	-0.442665	0.041	0.447	5.03e-14	MRPL20		0.0237994	0.9563
6.8e-30	-0.870597	0.097	0.698	3.13e-25	EDF1		0.023419	0.957124
1.85e-37	-1.07064	0.041	0.704	8.49e-33	NDUFS5		0.0219606	0.959882
4.06e-10	-0.255289	0.056	0.321	1.87e-05	HDGF		0.0215686	0.960373
1.96e-25	-0.740394	0.062	0.597	9.02e-21	NDUFB9		0.0210534	0.961221
3.64e-21	-0.443629	0.021	0.44	1.67e-16	TMEM147		0.0198841	0.96266
2.77e-31	-1.05528	0.123	0.736	1.27e-26	COX4I1		0.0190113	0.963653
4.43e-13	-0.281592	0.118	0.509	2.04e-08	SMIM4		0.0182529	0.965318
2.87e-40	-1.09166	0.051	0.748	1.32e-35	TMA7		0.017596	0.966411
8.39e-10	-0.269194	0.21	0.597	3.85e-05	DAZAP2		0.0164046	0.969187
3.87e-17	-0.434096	0.077	0.491	1.78e-12	PIM3		0.0161397	0.96965
2.48e-11	-0.31014	0.108	0.434	1.14e-06	ARF6		0.0152705	0.970999
3.46e-14	-0.303265	0.056	0.409	1.59e-09	DPP7		0.0138465	0.97402
1.31e-13	-0.393975	0.138	0.553	6.01e-09	SSU72		0.0130879	0.974985
4.85e-20	-0.719249	0.113	0.579	2.23e-15	TAGLN2		0.0122036	0.977085
4.69e-27	-0.605323	0.021	0.535	2.15e-22	CUTA		0.0113242	0.978901
1.81e-08	-0.250661	0.21	0.566	0.00083183	PDLIM1		0.0111886	0.979136
3.62e-29	-1.06502	0.159	0.73	1.66e-24	CHCHD2		0.00993332	0.981273
1.12e-12	-0.290163	0.021	0.283	5.14e-08	RHOC		0.00824899	0.983726
4.89e-23	-0.773527	0.082	0.572	2.25e-18	DDAH2		0.00583522	0.987973
1.36e-28	-0.782377	0.092	0.686	6.27e-24	ATP6V1G1		0.00185459	0.995517
9.4e-12	-0.427042	0.036	0.308	4.32e-07	HHIP		0	0
1.54e-36	-0.88503	0.041	0.711	7.07e-32	PET100		-0.000663187	0.998488
2.35e-20	-0.558513	0.082	0.553	1.08e-15	EIF3K		-0.00447108	0.990607
9.56e-37	-1.16355	0.056	0.711	4.39e-32	UQCR10		-0.00491157	0.989679
1.79e-14	-0.628333	0.195	0.629	8.22e-10	TACSTD2		-0.00544998	0.98863
3.36e-45	-2.15584	0.328	0.918	1.54e-40	RPL13A		-0.00582335	0.987973
1.29e-13	-0.265058	0	0.252	5.91e-09	PPP1R14B		-0.00657581	0.986994
1.36e-15	-0.273479	0.015	0.333	6.25e-11	MRPS26		-0.00844109	0.983587
7.28e-18	-0.394113	0.021	0.384	3.34e-13	AK6		-0.010413	0.980184
3.33e-40	-1.23681	0.051	0.742	1.53e-35	UQCRB		-0.0112966	0.978901
1.44e-16	-0.389581	0.051	0.428	6.63e-12	FKBP8		-0.0134298	0.974546
3.07e-23	-0.903053	0.174	0.679	1.41e-18	YBX1		-0.0147292	0.972133
2.35e-17	-0.367733	0.056	0.459	1.08e-12	NDUFB3		-0.0167047	0.968717
1.7e-23	-0.633977	0.051	0.541	7.82e-19	ENY2		-0.0177986	0.966261
1.72e-15	-0.273208	0.005	0.302	7.88e-11	ZCRB1		-0.0189135	0.963847
6.16e-07	-0.367259	0.241	0.553	0.0282834	S100A4		-0.019432	0.96309
3.48e-22	-0.434356	0.031	0.478	1.6e-17	DDRGK1		-0.0209682	0.961351
7.84e-26	-0.627829	0.036	0.535	3.6e-21	FIS1		-0.0214112	0.960736
1.05e-36	-1.20175	0.964	1	4.82e-32	FTL		-0.0231106	0.957614
5.22e-16	-0.44042	0.067	0.453	2.4e-11	PLP2		-0.0241274	0.955769
2.61e-18	-0.529414	0.138	0.616	1.2e-13	TSPO		-0.0241374	0.955769
3.57e-18	-0.337443	0.015	0.377	1.64e-13	SSNA1		-0.0241398	0.955769
1.63e-16	-0.422078	0.031	0.384	7.48e-12	CYC1		-0.0249917	0.954034
1.86e-25	-0.51268	0.021	0.503	8.55e-21	ATRAID		-0.0288073	0.945362
3.93e-13	-0.575505	0.118	0.484	1.8e-08	DNAJB1		-0.0308197	0.941122
2.76e-11	-0.308729	0.082	0.396	1.27e-06	CCT8		-0.0337087	0.935193
5e-17	-0.434145	0.072	0.491	2.3e-12	SIVA1		-0.0339639	0.935104
5.55e-15	-0.417055	0.056	0.415	2.55e-10	PRR13		-0.034296	0.934634
5.56e-14	-0.27115	0.015	0.302	2.56e-09	ELOF1		-0.0343303	0.934634
2.1e-32	-1.07137	0.744	0.981	9.64e-28	B2M		-0.0360512	0.931646
1.27e-11	-0.339681	0.046	0.327	5.82e-07	RABGGTB		-0.0373559	0.929112
2.46e-25	-0.625873	0.021	0.503	1.13e-20	NDUFB10		-0.0377842	0.928637
4.27e-15	-0.378609	0.051	0.396	1.96e-10	MDH2		-0.0394689	0.925619
1.83e-41	-1.46739	0.169	0.862	8.39e-37	UBA52		-0.0405944	0.92347
2.44e-13	-0.304704	0.041	0.352	1.12e-08	AP2M1		-0.0408441	0.922809
1.42e-12	-0.266896	0.056	0.371	6.53e-08	RASSF7		-0.0415423	0.921774
6.21e-19	-0.624476	0.154	0.642	2.85e-14	SLIRP		-0.0424057	0.920134
4.23e-15	-0.297018	0.01	0.308	1.94e-10	LSM2		-0.0434335	0.918811
1.64e-25	-0.672644	0.092	0.642	7.53e-21	SUB1		-0.0446443	0.916147
6.85e-18	-0.342268	0.031	0.415	3.15e-13	MAGOH		-0.0470662	0.910313
3.58e-23	-0.844405	0.221	0.748	1.64e-18	CFL1		-0.0477433	0.909151
9.68e-19	-0.404342	0.026	0.409	4.45e-14	RPS19BP1		-0.0502187	0.903199
1.44e-14	-0.280636	0.015	0.314	6.62e-10	STOML2		-0.0503573	0.902882
3.06e-17	-0.361615	0.041	0.428	1.41e-12	LAMTOR1		-0.0509825	0.901581
5.07e-37	-1.17393	0.103	0.774	2.33e-32	SRP14		-0.0528986	0.898463
1.76e-31	-1.30114	0.118	0.711	8.09e-27	WFDC2		-0.0538059	0.896352
5.2e-22	-0.533298	0.077	0.572	2.39e-17	TRIR		-0.0543847	0.895453
4.16e-16	-0.321004	0.031	0.384	1.91e-11	NDUFB6		-0.0545263	0.895148
4.69e-24	-0.621774	0.026	0.491	2.15e-19	TMED2		-0.0551314	0.89412
3.88e-16	-0.306347	0.01	0.327	1.78e-11	DGCR6L		-0.0575463	0.888731
5.41e-27	-0.688034	0.113	0.711	2.49e-22	ITM2B		-0.0578054	0.888294
2.04e-23	-0.503618	0.021	0.478	9.35e-19	DUSP23		-0.058759	0.886192
2.34e-23	-0.646934	0.046	0.528	1.08e-18	CKB		-0.0617994	0.879107
7.36e-28	-0.56357	0.021	0.547	3.38e-23	ZNHIT1		-0.0619924	0.87855
1.33e-13	-0.572019	0.051	0.365	6.11e-09	RPL22L1		-0.0619959	0.87855
9.02e-23	-0.501405	0.036	0.503	4.15e-18	NDUFAF3		-0.062097	0.878437
1.52e-47	-1.37112	0.041	0.805	7.01e-43	COX6A1		-0.0640479	0.874306
6.01e-25	-0.689864	0.026	0.509	2.76e-20	SF3B5		-0.0641494	0.874247
1.94e-16	-0.331797	0.056	0.447	8.93e-12	PPP2R1A		-0.0661971	0.870098
1.48e-19	-0.688423	0.154	0.629	6.78e-15	JPT1		-0.0664126	0.869444
1e-15	-0.351948	0.097	0.522	4.62e-11	GRN		-0.0665485	0.869184
1.22e-15	-0.284875	0.072	0.472	5.63e-11	HSBP1L1		-0.0673715	0.867465
1.12e-32	-1.0232	0.154	0.774	5.15e-28	ATP5MC2		-0.0680723	0.865924
4.29e-12	-0.298361	0.031	0.302	1.97e-07	GGCT		-0.0682029	0.865563
6.67e-16	-0.306304	0.005	0.308	3.06e-11	HSD17B10		-0.0704206	0.860653
1.3e-12	-0.414108	0.231	0.642	5.99e-08	NAP1L1		-0.0726065	0.856079
4.8e-13	-0.298056	0.062	0.384	2.21e-08	CNDP2		-0.0727489	0.855931
1.15e-21	-0.522701	0.062	0.541	5.3e-17	ST13		-0.073645	0.853598
4.98e-28	-0.708118	0.031	0.566	2.29e-23	ATP5PF		-0.0751399	0.849921
8.44e-14	-0.309726	0.092	0.472	3.88e-09	LAMP1		-0.075553	0.848892
2.97e-35	-0.996627	0.067	0.717	1.37e-30	NDUFB1		-0.0758512	0.847801
9.2e-16	-0.364734	0.072	0.465	4.23e-11	BCAP31		-0.0758968	0.847671
9.32e-21	-0.512618	0.031	0.459	4.28e-16	PSMA4		-0.0797117	0.837628
1.12e-22	-0.467836	0.01	0.44	5.13e-18	GABARAPL2		-0.0806913	0.834906
2.52e-39	-1.66272	0.41	0.937	1.16e-34	ACTB		-0.0816757	0.832499
3.57e-45	-1.65078	0.118	0.843	1.64e-40	COX7C		-0.0820252	0.831516
4.22e-23	-0.610369	0.092	0.616	1.94e-18	BSG		-0.0835748	0.82778
1.11e-11	-0.947149	0.41	0.736	5.11e-07	S100A10		-0.0845932	0.825829
1.69e-16	-0.336897	0.026	0.377	7.75e-12	LY6E		-0.0865412	0.820697
3.1e-07	-0.431471	0.585	0.862	0.0142583	DUSP1		-0.0866598	0.82063
2.39e-16	-0.315638	0.026	0.371	1.1e-11	SYPL1		-0.0902737	0.81225
9.7e-16	-0.321035	0.031	0.371	4.46e-11	RAB13		-0.0933353	0.805432
1.52e-12	-0.321034	0.108	0.472	6.97e-08	EIF3D		-0.0934919	0.805079
7.56e-22	-0.536147	0.026	0.465	3.48e-17	SNRPE		-0.0940124	0.803668
5.55e-21	-0.45689	0.051	0.516	2.55e-16	ATP6V1F		-0.0947762	0.802033
1.55e-14	-0.259003	0.015	0.308	7.1e-10	RNASEH2C		-0.0981308	0.794677
2.57e-23	-0.576895	0.031	0.503	1.18e-18	CIAO2B		-0.10036	0.789613
5.43e-20	-0.430727	0.046	0.484	2.5e-15	PSME1		-0.100464	0.789469
5.1e-15	-0.344778	0.021	0.333	2.34e-10	GTF3C6		-0.102623	0.783775
3.06e-14	-0.291963	0.021	0.321	1.41e-09	SDF2L1		-0.103713	0.780917
5.67e-14	-0.308983	0.072	0.44	2.61e-09	TMEM219		-0.104548	0.778348
9.46e-27	-0.863711	0.133	0.704	4.35e-22	NDUFA13		-0.105672	0.775667
4.58e-13	-0.355878	0.113	0.497	2.11e-08	NDUFS3		-0.106277	0.77429
6.23e-18	-0.688795	0.164	0.629	2.86e-13	CEBPB		-0.106434	0.774065
9.34e-20	-0.411171	0.01	0.39	4.29e-15	METTL26		-0.109109	0.767665
4.1e-20	-0.764275	0.226	0.73	1.89e-15	CIRBP		-0.110404	0.765637
8.05e-25	-0.764202	0.123	0.679	3.7e-20	PLEKHA6		-0.112843	0.759947
4.88e-16	-0.331514	0.031	0.377	2.24e-11	SNRPC		-0.113208	0.759262
1.71e-12	-0.354767	0.174	0.572	7.87e-08	U2AF1L5		-0.113479	0.758623
1.86e-10	-0.328025	0.021	0.245	8.53e-06	EIF4EBP1		-0.114617	0.755875
3.67e-22	-0.622317	0.067	0.547	1.68e-17	COX5A		-0.115085	0.755016
3.4e-23	-0.51372	0.01	0.447	1.56e-18	SMIM26		-0.11515	0.754997
5.31e-28	-0.847719	0.113	0.679	2.44e-23	MGST2		-0.115657	0.753756
7.82e-10	-0.325564	0.195	0.56	3.59e-05	APOE		-0.117106	0.750472
2.44e-19	-0.462443	0.041	0.459	1.12e-14	TUFM		-0.117492	0.749856
1.78e-15	-0.321976	0.031	0.365	8.19e-11	ECHS1		-0.117779	0.749283
1.02e-17	-0.502088	0.036	0.415	4.68e-13	RANBP1		-0.118178	0.748365
4.96e-25	-0.62325	0.031	0.516	2.28e-20	NDUFB7		-0.120241	0.743637
1.5e-13	-0.273418	0.051	0.384	6.87e-09	LMAN2		-0.12215	0.738658
2.8e-13	-0.334378	0.051	0.377	1.29e-08	TMEM230		-0.122234	0.738588
3e-14	-0.511584	0.062	0.409	1.38e-09	TUBB		-0.124251	0.733475
9.21e-28	-0.741548	0.046	0.604	4.23e-23	COX17		-0.125107	0.731087
5.87e-28	-0.830709	0.154	0.767	2.7e-23	HLA-C		-0.125277	0.730744
7.89e-11	-0.277809	0.072	0.371	3.63e-06	PPP4C		-0.125291	0.730744
2.63e-24	-0.992476	0.215	0.755	1.21e-19	PFN1		-0.126058	0.728868
1.05e-21	-0.473724	0.031	0.478	4.83e-17	ATP5F1C		-0.128218	0.724022
6.2e-25	-0.746976	0.082	0.61	2.85e-20	HSP90B1		-0.129736	0.720663
3.35e-12	-0.309294	0.082	0.421	1.54e-07	ATP6V0D1		-0.131746	0.715455
5.22e-42	-1.38563	0.062	0.761	2.4e-37	COX6C		-0.13175	0.715455
7.03e-20	-0.527608	0.051	0.484	3.23e-15	AP2S1		-0.131934	0.715056
1.66e-28	-0.704784	0.015	0.535	7.64e-24	AURKAIP1		-0.132185	0.714442
6.35e-19	-0.414365	0.015	0.39	2.92e-14	LAMTOR2		-0.133506	0.71153
3.26e-23	-0.461717	0.036	0.509	1.5e-18	VPS28		-0.13466	0.709261
4.16e-15	-0.257951	0.021	0.34	1.91e-10	PGLS		-0.134981	0.708649
4.6e-38	-1.38012	0.097	0.767	2.11e-33	PPDPF		-0.136578	0.705067
5.65e-13	-0.277293	0.021	0.296	2.6e-08	OTUB1		-0.136583	0.705067
1.29e-20	-0.571257	0.087	0.56	5.92e-16	NDUFB4		-0.13921	0.698777
1.49e-22	-0.539499	0.005	0.421	6.85e-18	SMIM22		-0.142643	0.690535
3.95e-15	-0.295799	0.01	0.308	1.81e-10	C1orf122		-0.143277	0.689223
4.73e-22	-0.626566	0.082	0.579	2.17e-17	NOP10		-0.144029	0.686729
4.91e-12	-0.314885	0.159	0.547	2.26e-07	SNX3		-0.14465	0.68503
2.7e-13	-0.356427	0.056	0.384	1.24e-08	CCT6A		-0.146425	0.681604
3.15e-13	-0.250107	0.021	0.302	1.45e-08	CHCHD1		-0.147182	0.680118
1.4e-23	-0.522167	0.041	0.522	6.45e-19	BRK1		-0.147436	0.679443
2.67e-09	-0.318869	0.21	0.547	0.00012258	S100A9		-0.14799	0.677733
2.38e-21	-0.430943	0.031	0.472	1.09e-16	EID1		-0.148115	0.677468
1.69e-14	-0.305459	0.005	0.283	7.78e-10	CISD3		-0.148822	0.675491
6.38e-22	-0.424659	0.01	0.428	2.93e-17	POLR2J		-0.149678	0.673776
1.52e-15	-0.335403	0.036	0.384	7.01e-11	NDUFV1		-0.150633	0.671085
8.62e-43	-1.61753	0.164	0.862	3.96e-38	DGKI		-0.150692	0.67089
2.47e-25	-0.582637	0.031	0.522	1.14e-20	EIF3C		-0.151327	0.669408
8.06e-14	-0.311667	0.062	0.409	3.7e-09	SYF2		-0.151957	0.668008
1.47e-13	-0.370077	0.118	0.509	6.77e-09	DYNLRB1		-0.155015	0.659758
1.49e-16	-0.371778	0.036	0.396	6.83e-12	GNB2		-0.156797	0.655768
3.31e-08	-0.415928	0.195	0.509	0.00152068	HSPA1B		-0.157473	0.653933
6.97e-15	-0.361022	0.026	0.346	3.2e-10	B3GNT7		-0.167311	0.630625
5.58e-13	-0.270151	0.051	0.377	2.56e-08	GRINA		-0.168156	0.628814
2.84e-27	-0.58132	0.005	0.497	1.31e-22	KRT10		-0.168653	0.62798
6.51e-29	-0.786756	0.041	0.591	2.99e-24	ROMO1		-0.170885	0.622761
1.13e-31	-0.695554	0.036	0.623	5.17e-27	C4orf3		-0.171247	0.621709
1.48e-20	-0.398637	0.01	0.403	6.78e-16	TIMM8B		-0.172921	0.61797
1.38e-08	-0.303038	0.287	0.66	0.00063401	APOC1		-0.173359	0.617206
1.7e-35	-0.996532	0.062	0.711	7.8e-31	COX8A		-0.173441	0.617077
3.68e-14	-0.314795	0.051	0.396	1.69e-09	VDAC2		-0.17489	0.612751
7.39e-14	-0.352114	0.051	0.377	3.4e-09	GTF2A2		-0.176837	0.608125
4.8e-20	-0.848445	0.267	0.755	2.2e-15	TXN		-0.177807	0.605863
3.61e-26	-0.719695	0.021	0.503	1.66e-21	PHPT1		-0.179941	0.6002
5.41e-31	-0.846798	0.056	0.648	2.48e-26	SNRPD2		-0.181425	0.596429
9.93e-23	-0.51558	0.01	0.44	4.56e-18	MRPL51		-0.184031	0.590092
2.77e-31	-0.952078	0.077	0.686	1.27e-26	ATP5MD		-0.185351	0.587573
3.27e-13	-0.306426	0.021	0.302	1.5e-08	MANF		-0.196134	0.562391
9.47e-16	-0.353125	0.062	0.447	4.35e-11	TMED10		-0.198028	0.557712
1.37e-15	-0.2923	0.005	0.302	6.29e-11	FAM200B		-0.202078	0.547189
6.94e-22	-0.482027	0.021	0.453	3.19e-17	UXT		-0.202865	0.54538
3.71e-15	-0.274772	0.005	0.296	1.71e-10	DCTN3		-0.206508	0.536
8.18e-14	-0.251715	0.041	0.365	3.76e-09	DRAP1		-0.209456	0.52936
1.8e-17	-0.297076	0.031	0.409	8.29e-13	SFT2D1		-0.211516	0.524226
7.37e-13	-0.267544	0.005	0.252	3.39e-08	HMGB3		-0.211885	0.523321
1.64e-10	-0.266295	0.062	0.34	7.55e-06	DUT		-0.212231	0.522694
1.8e-13	-0.251012	0.005	0.264	8.27e-09	RRAGA		-0.212866	0.521005
1.41e-31	-1.42822	0.164	0.78	6.47e-27	ACTG1		-0.213301	0.520087
7.23e-07	-0.287221	0.477	0.792	0.0332418	YWHAE		-0.21345	0.519958
1.74e-32	-0.890322	0.031	0.61	7.99e-28	COMMD6		-0.214304	0.517816
6.31e-14	-0.258733	0.021	0.314	2.9e-09	MRPL22		-0.215105	0.51562
1.02e-14	-1.56143	0.297	0.679	4.68e-10	MT2A		-0.216021	0.513279
8.89e-07	-0.28023	0.118	0.358	0.0408506	CD52		-0.216107	0.513073
3.75e-24	-0.628188	0.113	0.673	1.72e-19	TMEM59		-0.21613	0.513073
6.63e-21	-1.00611	0.123	0.61	3.05e-16	AGR2		-0.218254	0.507952
1.41e-15	-0.486931	0.041	0.384	6.47e-11	GADD45GIP1		-0.222981	0.49638
2.77e-42	-1.50301	0.282	0.918	1.27e-37	SERF2		-0.223631	0.49485
7.15e-42	-1.13097	0.031	0.736	3.28e-37	TMEM258		-0.22389	0.494288
8.54e-18	-0.349322	0.041	0.434	3.92e-13	DBT		-0.22594	0.489951
7.23e-08	-0.292726	0.236	0.56	0.00332017	PKM		-0.226684	0.487758
2.6e-22	-0.692988	0.256	0.818	1.19e-17	PSAP		-0.227165	0.486791
1.73e-16	-0.302367	0.026	0.377	7.96e-12	UQCRC1		-0.227452	0.486189
2.27e-18	-0.384953	0.046	0.453	1.04e-13	TMCO1		-0.229031	0.482156
2.05e-31	-0.91242	0.092	0.723	9.44e-27	ELOB		-0.229992	0.480239
1.12e-10	-0.390864	0.338	0.73	5.13e-06	CHCHD3		-0.230002	0.480239
3.9e-23	-0.629307	0.072	0.579	1.79e-18	GUK1		-0.230441	0.479428
1.97e-12	-0.367882	0.108	0.478	9.06e-08	PFDN2		-0.23162	0.476807
3.69e-28	-0.802148	0.051	0.597	1.7e-23	PSMA7		-0.232412	0.4748
6.19e-11	-0.309772	0.133	0.484	2.84e-06	TALDO1		-0.23297	0.473721
9.25e-37	-1.07521	0.062	0.717	4.25e-32	COX6B1		-0.235434	0.468094
2.06e-24	-0.600548	0.031	0.516	9.48e-20	ATP5F1B		-0.23836	0.461743
7.21e-19	-0.40862	0.021	0.396	3.31e-14	LSM4		-0.238613	0.461273
4.63e-09	-0.284861	0.144	0.459	0.00021278	CTSZ		-0.240195	0.457287
5.06e-44	-1.48635	0.174	0.874	2.33e-39	ATP5F1E		-0.240529	0.456749
9.95e-12	-0.382381	0.087	0.409	4.57e-07	VPS29		-0.242232	0.452546
2.16e-22	-0.519263	0.021	0.453	9.94e-18	MRPL23		-0.242679	0.451436
7.66e-15	-0.460385	0.138	0.553	3.52e-10	RBX1		-0.242834	0.451085
4.51e-09	-0.29023	0.179	0.528	0.00020716	HSPD1		-0.246446	0.443499
8.31e-14	-0.299932	0.026	0.327	3.82e-09	PIN1		-0.247555	0.440698
3.05e-24	-0.61333	0.046	0.541	1.4e-19	SMDT1		-0.24884	0.438098
4.01e-17	-0.354972	0.051	0.447	1.84e-12	GSTK1		-0.248921	0.438098
3.05e-17	-0.333558	0.031	0.403	1.4e-12	LRPAP1		-0.252706	0.428995
1.61e-30	-0.780516	0.021	0.579	7.39e-26	ATP5PD		-0.252882	0.428637
3.54e-22	-0.540899	0.046	0.497	1.63e-17	HSBP1		-0.255615	0.422274
7.52e-18	-0.275115	0.015	0.371	3.46e-13	EMC7		-0.256242	0.420965
8.59e-23	-0.653124	0.056	0.528	3.95e-18	SF3B6		-0.260103	0.412898
1.52e-17	-0.444376	0.01	0.352	6.99e-13	COA3		-0.26052	0.411858
1.41e-18	-0.612367	0.169	0.679	6.47e-14	SNRPG		-0.26534	0.401071
1.68e-15	-0.262236	0.01	0.314	7.74e-11	BNIP3		-0.267643	0.395776
2.71e-09	-0.421792	0.364	0.717	0.00012447	LGALS3		-0.268094	0.394666
8.33e-15	-0.343759	0.031	0.352	3.83e-10	METTL7A		-0.269826	0.390948
6.31e-14	-0.360002	0.072	0.421	2.9e-09	NDUFA12		-0.270308	0.389759
6.04e-09	-0.267379	0.128	0.434	0.0002775	CYBA		-0.274021	0.381193
1.13e-12	-0.263821	0.01	0.264	5.2e-08	MRPL47		-0.274081	0.381188
1.33e-20	-0.432502	0.021	0.434	6.11e-16	RTRAF		-0.274775	0.379761
1.28e-15	-0.253591	0.005	0.302	5.86e-11	DMAC1		-0.277863	0.373505
1.01e-36	-1.53281	0.446	0.918	4.66e-32	TMSB10		-0.279111	0.370792
1.61e-31	-0.789059	0.051	0.635	7.41e-27	NDUFA3		-0.279865	0.368853
8.27e-45	-1.59457	0.174	0.874	3.8e-40	GSTP1		-0.28061	0.367434
5.33e-08	-0.253884	0.251	0.604	0.00244938	IFT57		-0.281091	0.366129
7.56e-24	-0.632091	0.015	0.465	3.47e-19	SPCS1		-0.281106	0.366129
1.33e-16	-0.390416	0.026	0.371	6.11e-12	UQCC2		-0.28126	0.365758
1.29e-11	-0.343444	0.036	0.308	5.94e-07	HMGN2		-0.282669	0.363004
1.14e-35	-1.3331	0.308	0.881	5.22e-31	MYL6		-0.283641	0.361028
2.56e-23	-0.610761	0.046	0.522	1.18e-18	ATP6V0B		-0.285033	0.357449
3.32e-18	-0.404622	0.021	0.39	1.53e-13	TRAPPC2L		-0.291037	0.344593
3.56e-20	-0.628648	0.108	0.572	1.64e-15	SELENOW		-0.291141	0.344519
1.32e-42	-1.35461	0.077	0.805	6.05e-38	PRDX5		-0.293902	0.338577
4.97e-15	-0.301848	0.041	0.384	2.28e-10	ATOX1		-0.298808	0.328011
4.25e-33	-1.13764	0.103	0.723	1.95e-28	GPX4		-0.300451	0.324837
3.46e-22	-0.649529	0.123	0.635	1.59e-17	POMP		-0.302711	0.320543
2.42e-22	-0.598778	0.021	0.453	1.11e-17	PSMB3		-0.30514	0.316403
2.06e-22	-0.588235	0.056	0.535	9.44e-18	TUBB4B		-0.306219	0.314158
1.54e-17	-0.346515	0.01	0.352	7.09e-13	PDIA4		-0.309568	0.307422
1.56e-07	-0.320111	0.036	0.22	0.00717844	STMN1		-0.311174	0.303844
5.37e-21	-0.506926	0.015	0.421	2.47e-16	PSME2		-0.312386	0.30153
3.9e-09	-0.314329	0.328	0.736	0.00017935	HMGN3		-0.317669	0.292306
1.6e-29	-0.942389	0.108	0.692	7.36e-25	RPS27L		-0.318993	0.290031
4.26e-16	-0.509605	0.169	0.623	1.96e-11	DYNLT1		-0.320966	0.286296
1.71e-15	-0.282458	0.01	0.314	7.85e-11	CBR1		-0.322832	0.282905
1.67e-32	-0.93749	0.077	0.704	7.67e-28	VAMP8		-0.326754	0.275391
9.68e-28	-0.83734	0.067	0.616	4.45e-23	COX7B		-0.327367	0.274278
7.62e-18	-0.436898	0.056	0.465	3.5e-13	GSTO1		-0.327478	0.274176
4.19e-42	-1.19802	0.041	0.748	1.92e-37	UBL5		-0.327712	0.273702
1.11e-12	-0.258302	0.036	0.327	5.08e-08	NDUFS2		-0.330769	0.267429
1.54e-22	-0.716847	0.087	0.579	7.08e-18	PARK7		-0.331451	0.265913
3.1e-10	-0.382026	0.333	0.73	1.42e-05	AGR3		-0.332012	0.265037
3.35e-10	-0.338016	0.128	0.459	1.54e-05	NUDC		-0.332492	0.264117
1.04e-26	-0.856543	0.062	0.591	4.78e-22	HSPE1		-0.334564	0.260438
1.51e-15	-0.411361	0.031	0.365	6.95e-11	CHCHD10		-0.335069	0.259217
3.55e-43	-1.77468	0.318	0.918	1.63e-38	PTMA		-0.335526	0.258152
5.69e-38	-1.2255	0.159	0.836	2.62e-33	CSTB		-0.339453	0.251063
1.57e-25	-0.823034	0.087	0.623	7.21e-21	UQCRH		-0.340993	0.248909
8.14e-12	-0.29208	0.123	0.484	3.74e-07	RAB11A		-0.344328	0.243266
1.04e-32	-1.07933	0.118	0.748	4.79e-28	HINT1		-0.345013	0.242117
1.31e-14	-0.313277	0.01	0.296	6.03e-10	PSMB8		-0.346931	0.238621
1.01e-16	-0.439418	0.041	0.403	4.62e-12	PDCD5		-0.351017	0.231116
7.48e-27	-0.685891	0.062	0.61	3.43e-22	SAP18		-0.351733	0.230186
2.37e-19	-0.428104	0.041	0.465	1.09e-14	SRP9		-0.352179	0.229446
4.55e-31	-0.828042	0.041	0.623	2.09e-26	ATP5ME		-0.356587	0.221602
1.11e-34	-1.08502	0.19	0.843	5.1e-30	PFDN5		-0.358004	0.219151
2.75e-33	-0.878468	0.087	0.742	1.27e-28	COX5B		-0.358669	0.218121
1.78e-31	-1.01866	0.103	0.704	8.16e-27	ATP5MPL		-0.363918	0.210327
6.88e-12	-0.296569	0.072	0.384	3.16e-07	STIP1		-0.366617	0.205769
1.09e-14	-0.252492	0.015	0.314	5.02e-10	REX1BD		-0.369657	0.200438
6.38e-18	-0.475116	0.026	0.39	2.93e-13	LSM5		-0.375582	0.190643
2.7e-13	-0.297795	0.108	0.484	1.24e-08	ERGIC3		-0.378154	0.18701
7.59e-13	-0.258708	0.036	0.333	3.49e-08	CISD1		-0.378211	0.186997
1.01e-20	-0.725773	0.179	0.686	4.62e-16	DTWD2		-0.381419	0.182122
9.81e-19	-0.412772	0.015	0.384	4.51e-14	POLR2I		-0.383662	0.178373
3.1e-12	-0.284969	0.082	0.421	1.42e-07	CD164		-0.387157	0.173371
2.26e-14	-0.298653	0.01	0.296	1.04e-09	DNPH1		-0.389118	0.170541
6.93e-17	-0.315404	0.01	0.34	3.18e-12	PRDX3		-0.392147	0.166385
1.2e-15	-0.315648	0.026	0.358	5.51e-11	BANF1		-0.392694	0.165667
2.04e-31	-0.744114	0.026	0.597	9.35e-27	LAMTOR4		-0.3948	0.162651
7.15e-36	-0.914255	0.051	0.704	3.29e-31	NDUFA1		-0.395024	0.162348
5.28e-13	-0.337072	0.051	0.365	2.43e-08	SH3BGRL3		-0.397511	0.159204
3.59e-13	-0.383901	0.138	0.528	1.65e-08	GLUL		-0.405133	0.148136
1.19e-25	-0.637886	0.062	0.591	5.46e-21	ERH		-0.406323	0.146852
1.44e-10	-0.311777	0.144	0.491	6.59e-06	EPB42		-0.419094	0.130065
2.63e-22	-0.599367	0.056	0.522	1.21e-17	SOD1		-0.421129	0.127528
3.48e-10	-0.438408	0.067	0.34	1.6e-05	IFI6		-0.421998	0.126596
8.09e-14	-0.331477	0.041	0.365	3.72e-09	APOO		-0.422725	0.125715
3.62e-11	-0.501999	0.328	0.748	1.66e-06	HSP90AA1		-0.423499	0.124755
2.65e-10	-0.354337	0.123	0.434	1.22e-05	NUCB2		-0.430495	0.117144
1.55e-23	-0.64247	0.072	0.579	7.14e-19	MRPS21		-0.437042	0.109684
6.27e-08	-0.284622	0.067	0.296	0.00287944	HMGB2		-0.440021	0.106384
9.74e-31	-0.848371	0.046	0.623	4.48e-26	ATP5IF1		-0.44328	0.102757
6.89e-29	-0.905301	0.082	0.667	3.17e-24	ALDOA		-0.443537	0.102674
5.98e-12	-0.710565	0.056	0.34	2.75e-07	RPS4Y1		-0.44483	0.101453
1.21e-16	-0.434237	0.067	0.459	5.56e-12	DMKN		-0.446149	0.10038
2.71e-32	-1.10498	0.092	0.704	1.25e-27	CLVS1		-0.450245	0.0959584
4.76e-11	-0.275575	0.103	0.447	2.19e-06	C7orf50		-0.45147	0.0947138
7.98e-28	-0.747308	0.077	0.648	3.66e-23	SEM1		-0.453063	0.0932271
3e-12	-0.26072	0.036	0.321	1.38e-07	LSM8		-0.454117	0.0921773
1.79e-36	-1.39903	0.226	0.849	8.24e-32	S100A11		-0.455024	0.091487
1.25e-19	-0.366504	0.005	0.371	5.74e-15	PSENEN		-0.473632	0.0747001
2.34e-11	-0.281019	0.062	0.358	1.07e-06	SPAG7		-0.477031	0.0718758
4.6e-14	-0.334578	0.051	0.384	2.11e-09	DPY30		-0.481426	0.0684557
3.96e-15	-0.317485	0.015	0.321	1.82e-10	FAM174A		-0.487466	0.0639345
1.13e-12	-0.317027	0.087	0.434	5.19e-08	PERP		-0.49048	0.0617253
4.13e-13	-0.252791	0.005	0.258	1.9e-08	MRPL21		-0.495166	0.0580974
6.15e-15	-0.539394	0.241	0.673	2.82e-10	TBCA		-0.519384	0.0435251
2.09e-11	-0.296262	0.031	0.289	9.63e-07	ZNF706		-0.525699	0.0399918
1.36e-13	-0.532941	0.241	0.686	6.25e-09	CALM1		-0.531014	0.0371571
4.19e-20	-0.460408	0.036	0.465	1.92e-15	NDUFAB1		-0.541858	0.0321151
4.57e-14	-0.279552	0.031	0.346	2.1e-09	IK		-0.550306	0.0285968
1.4e-11	-0.273442	0.021	0.27	6.41e-07	TPPP3		-0.566937	0.0222424
5.86e-16	-0.433053	0.067	0.453	2.69e-11	SRI		-0.59593	0.0140982
1.26e-10	-0.295794	0.046	0.308	5.8e-06	TUBA1A		-0.618199	0.00973056
1.71e-13	-0.277283	0.021	0.308	7.85e-09	SCPEP1		-0.618844	0.00962422
1.29e-15	-0.420624	0.062	0.428	5.95e-11	CIB1		-0.642105	0.00633607
1.57e-15	-0.365941	0.021	0.34	7.2e-11	UFC1		-0.646366	0.00588632
1.88e-18	-0.604227	0.103	0.56	8.62e-14	DYNLL1		-0.654695	0.00504352
1.06e-07	-0.253324	0.118	0.384	0.00488768	CEP128		-0.723245	0.00120949

## Sheet: Figure 3D, 3E
Figure 3 D			Figure 3 E
Sample	NUPR1		Sample	NUPR1	sqrt(emphysema%)
AT2_CTR05	1.65774		LT001098RU	15.0302	6.44205
AT2_CTR10	0.84161		LT002501RL	14.8442	2.48355
AT2_CTR13	2.75503		LT005419RU	14.9366	2.14476
AT2_CTR12	1.19209		LT007392RU	15.012	8.46168
AT2_CTR06	0.960552		LT009099RL	15.6704	0.347851
AT2_CTR01	3.01805		LT010491LL	15.5735	1.94088
AT2_CTR02	2.05926		LT012861RU	14.9213	2.50998
AT2_CTR16	1.27339		LT017275LL	14.7489	3.98748
AT2_CTR11	-1.22406		LT020426LU	14.9144	0.632456
AT2_CTR04	1.6777		LT024106RU	14.8494	0.632456
AT2_CTR08	-0.0922253		LT024460RU	15.1173	0.894427
AT2_CTR03	1.82424		LT024952RU	15.1189	6.47302
AT2_CTR15	2.72607		LT024967LU	15.7011	0.707107
AT2_CTR14	2.23759		LT025997RU	14.7359	6.32819
AT2_CTR07	1.74901		LT028044RU	15.4116	3.72639
AT2_CTR09	1.97759		LT028427LU	15.0852	6.5192
AT2_COPD03	0.9859		LT030041RU	14.678	0.316228
AT2_COPD07	-1.04385		LT030151RU	15.5651	3.40823
AT2_COPD06	0.0874563		LT032411RU	15.3544	2.38747
AT2_COPD09	2.0647		LT032775RU	15.0934	5.43139
AT2_COPD02	0.113082		LT034070LU	14.6971	4.04969
AT2_COPD08	0.240509		LT034821RU	15.3151	2.92489
AT2_COPD04	0.378823		LT037710RU	15.1238	6.6106
AT2_COPD10	1.99317		LT038075LL	15.2287	2.85657
AT2_COPD05	0.72302		LT038591LU	14.8846	6.69328
AT2_COPD01	0.152138		LT041389RL	14.8781	7.07814
			LT042552RL	14.7205	4.03733
			LT042988LU	14.6421	7.73305
			LT043343LU	15.2128	1.10272
			LT043798LU	15.1404	2.52824
			LT046103LU	14.6549	3.24037
			LT046180RU	15.2409	3.76829
			LT050246RU	14.9599	6.45755
			LT051568RU	14.8847	0.894427
			LT051993RU	15.0294	5.26308
			LT053283RU	14.7248	5.31037
			LT056627RU	14.3707	1.61245
			LT057972LU	15.1966	1.51658
			LT058691LU	15.2745	4.85798
			LT059224RL	15.1041	0.948683
			LT059865RU	15.6925	5.48635
			LT059975LU	15.1397	3.78484
			LT060406RL	14.9121	3.42053
			LT060717LU	15.3958	5.74456
			LT070021RU	15.2974	1.41421
			LT070403LL	14.9252	1.58114
			LT072387LU	15.3473	6.78233
			LT072808RL	14.8977	2.58147
			LT075462RU	15.3078	4.4833
			LT075917RU	14.7459	6.9857
			LT076181LI	15.2219	1.22474
			LT076617LL	14.8384	0.554977
			LT079013RU	14.8751	3.27414
			LT080176RU	14.8397	1.30537
			LT081077RU	15.3754	1.89737
			LT081498RL	14.7053	5.07937
			LT083706RL	14.9777	0.554076
			LT083759RL	14.8656	1.22474
			LT083950RU	15.4158	5.64801
			LT084038RM	15.1122	1
			LT084406RU	15.6171	0.109545
			LT084808LU	14.3357	3.10596
			LT084831RU	15.3482	0.173205
			LT085240RU	15.4294	4.96991
			LT086542RL	15.1302	0.547723
			LT089723LL	14.2573	0.415933
			LT095342LU	15.5444	0.547723
			LT100984RL	14.4356	0.316228
			LT106557LU	14.3762	5.18652
			LT108067RU	15.3173	5.50454
			LT109231RU	15.7157	0.796241
			LT110408RU	15.54	6.66333
			LT111643RU	15.3128	2.85692
			LT112339LI	14.8725	1.87083
			LT112563LL	15.4594	0.447214
			LT112597RU	14.7117	3.37639
			LT113005RU	14.7859	3.74166
			LT113077LL	14.6831	1.44914
			LT115251RU	15.099	0.316228
			LT118064RL	15.6492	0.881476
			LT121841RU	15.2137	2.96648
			LT122336LU	15.0002	2.94958
			LT123457RU	15.1448	1.18322
			LT125775RU	14.4627	0.632456
			LT126293RU	15.1664	0.632456
			LT126327LU	15.2519	3.80789
			LT126571RU	15.2123	6.46498
			LT127070RL	15.2595	1.04881
			LT130350RU	14.8184	6.61574
			LT131432RU	15.5192	2.64575
			LT132625RU	14.6941	7.17154
			LT134121RU	14.6489	5.12835
			LT134719RU	15.0715	2.53101
			LT136415RU	15.0693	5.63028
			LT137832LU	15.1531	3.003
			LT138418LU	15.1767	0.176068
			LT139051LU	13.557	2.77489
			LT139691RU	15.0788	7.30753
			LT140046RU	15.137	3.80697
			LT140471RU	15.2026	1.92354
			LT144462RU	15.383	2.69091
			LT144769RL	15.0625	0.547723
			LT145086RU	13.96	6.58027
			LT145162RM	15.2426	2.70185
			LT147658RU	15.2782	5.78792
			LT148377LU	14.7669	6.2849
			LT150981RU	15.1695	0.684836
			LT151920RL	15.1222	2.05718
			LT152653LU	15.4888	1.51658
			LT152979LL	14.7574	4.22054
			LT154785RU	15.0859	5.37587
			LT155982RU	14.7062	6.82342
			LT156041LU	15.0706	2.45377
			LT157177RU	15.0179	0.691375
			LT158647RU	14.4038	7.50566
			LT159988RL	15.1129	6.7082
			LT160089RU	15.0651	1.34907
			LT161707RU	15.2336	4.59347
			LT162479RU	15.2294	5.62708
			LT163771RU	15.5517	5.42218
			LT165114RU	15.1872	1.3784
			LT166565RU	15.0898	6.04979
			LT168128RU	15.3344	0.415933
			LT169564RU	15.5036	0.707107
			LT172093RL	15.0093	1.48324
			LT174536LU	15.0145	4.24264
			LT175949LL	14.5833	2.44949
			LT176510LU	14.8442	2.07364
			LT176562LL	15.0472	2.36643
			LT177956LL	14.8243	1.34164
			LT178929RL	14.6079	1
			LT178967RL	15.0372	3.42914
			LT184347RU	14.8079	2.54951
			LT184423LL	14.8575	1.48324
			LT184772RL	15.6272	0.632456
			LT184901RL	15.2821	5.10882
			LT185970RL	15.0736	1.04881
			LT186521RU	14.8797	0.632456
			LT190004RU	15.4371	2.09762
			LT192758RU	14.8813	1.30384
			LT194473RU	15.3357	1.14018
			LT194990RU	14.6111	7.72658
			LT195871RU	15.6566	4.11169
			LT196677RU	15.3413	5.03984
			LT197511LU	15.296	5.59464
			LT198062LL	15.5923	3.42418
			LT198134LU	15.2054	6.16068
			LT198612RL	14.9984	1.22963
			LT199384RL	15.5987	1.2341
			LT200930RL	15.6756	4.50555
			LT203231RM	15.8089	2.22688
			LT203541RU	14.5613	0.894427
			LT204017RL	14.6687	0.948683
			LT206010LU	15.1927	0.83666
			LT208505LU	14.9189	0.707107
			LT210463LU	15.4427	0.894427
			LT211728RU	15.1191	0.986914
			LT212777RU	14.4188	6.14817
			LT213352LU	15.2867	0.707107
			LT213735RU	15.0957	3.27109
			LT215341RU	13.9997	4.82701
			LT216419RL	15.7344	0.316228
			LT220968RU	15.3959	1
			LT223106RU	13.9314	6.96419
			LT229669RU	15.0446	4.86826
			LT230415RU	14.9954	4.51664
			LT233620RU	15.239	6.99285
			LT233821RL	14.9928	6.16441
			LT234774LU	15.0281	8.46168
			LT235584RU	15.2042	7.85493
			LT237439RU	15.3005	5.92453
			LT238531RU	15.2953	5.1672
			LT238765RL	14.5811	2.48998
			LT242119LU	15.3133	0.0632456
			LT242420LU	14.8999	7.65506
			LT242530RU	15.1012	3.40044
			LT243058RU	15.343	4.12311
			LT244399LU	14.9905	2.79285
			LT245031LL	15.0573	1.61245
			LT245084RU	15.3188	0.707107
			LT245840RL	15.2711	0.354965
			LT245983LU	15.439	6.80441
			LT246702RU	15.2046	0.647302
			LT249811RU	15.2666	2.14476
			LT249917LL	15.3233	0.288097
			LT253131RU	15.1889	2.64575
			LT255244RU	15.5392	0.447214
			LT257433RU	14.7281	0.382099
			LT261141RU	15.1754	4.64758
			LT262371RM	14.6219	2.02485
			LT262496LU	13.968	6.73053
			LT263636RU	15.3176	3.86005
			LT265199LU	15.2968	2.04939
			LT270247RU	15.2861	6.20484
			LT271100LU	15.0699	3.67764
			LT271679LU	15.6879	1.78802
			LT271851LU	15.0565	3.04959
			LT273284LL	15.0346	1.58114
			LT274443LU	14.7901	5.44977
			LT277036RU	15.1877	1.44914
			LT282031RU	15.0389	5.96657
			LT282467LL	15.5958	2.36643
			LT284144LU	15.1941	5.24404
			LT285906LL	14.8011	3.54965
			LT286056RU	15.3965	5.04975
			LT291449RL	15.1712	4.65833
			LT291578RU	14.589	7.87401
			LT291673RM	15.1413	1
			LT294945LU	13.8067	2.16795
			LT295167LU	15.0673	6.47302
			LT298520RU	15.2243	1.5136

## Sheet: Figure 3F
Figure 3F
NUPR1/Cell			NUPR1/sample
CTRL	COPD		CTRL	COPD
0.0446538	0.038627		0.0472313	0.0311758
0.0487884	0.0300334		0.133522	0.0282856
0.065879	0.0358393		0.0561988	0.0318888
0.059424	0.0319726		0.0320899	0.041704
0.0700301	0.022134		0.0543902	0.0421912
0.0537687	0.038192
0.0340325	0.0238231
0.0599001	0.0355289
0.0705432	0.039211
0.0472743	0.0277115
0.0476859	0.0330111
0.0492005	0.0243961
0.0403896	0.0370093
0.0429628	0.0336068
0.0445066	0.0196122
0.0391995	0.0320445
0.0529714	0.0300683
0.044716	0.0293703
0.0438949	0.0303976
0.0656029	0.0268368
0.0363338	0.0324042
0.0375776	0.0302868
0.0323279	0.0288446
0.0418267	0.0306744
0.0408226	0.0262976
0.0467735	0.0196911
0.0435789	0.0320308
0.0383603	0.0277463
0.0311845	0.0208654
0.0604288	0.0229376
0.0464753	0.0209617
0.0439795	0.0268251
0.0430296	0.0226307
0.0522679	0.0222866
0.0589442	0.0301534
0.0420928	0.0292248
0.044081	0.0274853
0.0472798	0.0192922
0.0609661	0.0287576
0.0428068	0.0264608
0.0447898	0.0227649
0.0527895	0.0338372
0.060635	0.0282281
0.0546179	0.0268904
0.046406	0.0293356
0.0645541	0.0402406
0.0653491	0.0288621
0.0691778	0.0313144
0.0354056	0.0341998
0.0676772	0.0424443
0.0378214	0.0292236
0.0736171	0.0350438
0.0534004	0.0224269
0.0784052	0.0310745
0.0326164	0.029064
0.0464775	0.0335069
0.0521092	0.0324669
0.0570183	0.0318137
0.0586125	0.0315173
0.0538833	0.0333181
0.0386701	0.0319906
0.0474885	0.0323609
0.0658288	0.033729
0.0535299	0.0240157
0.0384043	0.0311647
0.0402058	0.027235
0.0610635	0.0785058
0.0627029	0.0238341
0.0681079	0.032304
0.0414576	0.0333317
0.0509854	0.028387
0.034314	0.0224374
0.0433149	0.0289922
0.0335918	0.0314464
0.0439311	0.0292441
0.0312164	0.0246984
0.0453817	0.0161481
0.0347856	0.0341371
0.0464172	0.0233673
0.0297651	0.0337064
0.0313606	0.031466
0.0477741	0.024506
0.0336127	0.0258956
0.0266099	0.0245663
0.0422426	0.0418399
0.0243376	0.0399194
0.0437524	0.0390702
0.0530373	0.0463098
0.0322959	0.042785
0.0541476	0.0298096
0.073689	0.0249298
0.0552329	0.0368464
0.0710481	0.0384878
0.0521574	0.0295762
0.0511155	0.0458772
0.0502856	0.0355114
0.0491109	0.0230355
0.0360978	0.0339412
0.0374175	0.0435431
0.0541631	0.0235445
0.0305315	0.053999
0.0324753	0.0361221
0.0686487	0.0339873
0.0376987	0.0298008
0.0551759	0.0256886
0.0530681	0.0303989
0.0358403	0.0310891
0.029103	0.0266012
0.0287424	0.0313601
0.0449694	0.0281275
0.0488565	0.041796
0.0500821	0.0264298
0.0311196	0.0443968
0.0327539	0.0361146
0.0449827	0.0297556
0.0633795	0.0258612
0.0358545	0.0209489
0.0688231	0.0538184
0.0499872	0.027082
0.0722014	0.025283
0.0372424	0.030287
0.0395294	0.0208328
0.0576553	0.0278616
0.0415069	0.0295668
0.0295455	0.0256044
0.0505887	0.0290624
0.0398913	0.0477076
0.0294478	0.0369247
0.0493339	0.0374877
0.0649822	0.0446863
0.0307472	0.0358231
0.0495588	0.025223
0.0468252	0.0159641
0.0400604	0.0210208
0.0273235	0.0233092
0.0380245	0.020563
0.020224	0.026887
0.0496537	0.0294031
0.0661758	0.0227727
0.0367228	0.0365899
0.0476994	0.019435
0.0748734	0.0275597
0.190501	0.0211503
0.120856	0.0331828
0.190734	0.0330198
0.15163	0.0390507
0.14627	0.0236549
0.0558243	0.0344008
0.114997	0.0223838
0.135413	0.0258777
0.105354	0.0277239
0.1374	0.0440381
0.154826	0.0398936
0.0881688	0.0332174
0.160596	0.0294928
0.0733817	0.0314749
0.12331	0.0337183
0.139269	0.0384981
0.0938376	0.029394
0.136467	0.025248
0.0649662	0.0333396
0.119706	0.0386683
0.118672	0.0307132
0.137281	0.0432519
0.0749167	0.0255484
0.185272	0.0369133
0.144869	0.0382287
0.138689	0.0415065
0.164332	0.031774
0.0898888	0.0277339
0.147274	0.0396559
0.150274	0.0459571
0.148304	0.0355155
0.0706141	0.0298033
0.150775	0.0254416
0.122413	0.0351304
0.0811776	0.0369986
0.112736	0.0288562
0.103103	0.0210979
0.118251	0.0273398
0.0538346	0.0330482
0.0466026	0.0261172
0.114893	0.0223324
0.122914	0.0347207
0.07559	0.0278597
0.0425006	0.0320895
0.0886835	0.0277263
0.147976	0.0295516
0.141431	0.039475
0.106435	0.0434555
0.120467	0.0307269
0.131768	0.0918375
0.166793	0.0896723
0.11317	0.0645991
0.125576	0.111535
0.141068	0.102743
0.156106	0.0715367
0.146053	0.0736036
0.131223	0.0744135
0.140316	0.0410579
0.0864509	0.0684502
0.132047	0.0745723
0.153682	0.0904658
0.133868	0.0724472
0.126592	0.0860191
0.144261	0.082534
0.106611	0.0826671
0.175867	0.0624661
0.149478	0.0659467
0.148946	0.0742556
0.139626	0.0482919
0.162689	0.0660124
0.169069	0.0579022
0.168905	0.0468006
0.190855	0.0742356
0.128947	0.0639553
0.151166	0.0710239
0.164563	0.0511354
0.186525	0.0606539
0.167197	0.057864
0.131331	0.0341546
0.153912	0.0710499
0.183926	0.0483358
0.0505174	0.0463391
0.116213	0.0609758
0.129295	0.0406462
0.14299	0.0629521
0.126826	0.0544079
0.130298	0.048289
0.160273	0.0335288
0.0790116	0.0436407
0.11284	0.0542968
0.0999626	0.0760345
0.151568	0.0495844
0.171404	0.0688442
0.137896	0.0545727
0.123119	0.0390983
0.123327	0.0170077
0.200876	0.0146813
0.129082	0.0437035
0.0632641	0.053707
0.179552	0.0338277
0.140213	0.0390756
0.171355	0.0243274
0.110317	0.0239904
0.0704649	0.0673053
0.150814	0.0174095
0.0505104	0.0226924
0.142911	0.0259995
0.164454	0.0218688
0.122666	0.0293896
0.150715	0.0116069
0.140197	0.0211574
0.116583	0.0129359
0.153241	0.0201558
0.141819	0.0147888
0.138187	0.0192261
0.160177	0.0161028
0.0694837	0.0166821
0.119696	0.0124001
0.136699	0.0175521
0.141265	0.0121368
0.123664	0.0238903
0.139775	0.0131229
0.15891	0.0289263
0.134954	0.0284433
0.186601	0.0575317
0.10556	0.0375317
0.185205	0.0240834
0.151534	0.0498622
0.193328	0.0217499
0.117386	0.0571451
0.1347	0.0522165
0.13223	0.0470791
0.181157	0.0741022
0.161695	0.0422552
0.155922	0.0574345
0.16761	0.0493033
0.148148	0.0385729
0.121764	0.0467078
0.171438	0.0589253
0.152767	0.0704231
0.203464	0.0430429
0.199885	0.054085
0.165557	0.0696497
0.0628438	0.0494636
0.208662	0.0481398
0.149288	0.0394578
0.136938	0.0456575
0.157334	0.0385648
0.118922	0.0454346
0.0601687	0.0659242
0.159425	0.0477456
0.145828	0.0525478
0.105107	0.0392705
0.156536	0.0419684
0.149562	0.0437116
0.144932	0.0444182
0.0584788	0.0473997
0.135116	0.0339196
0.161983	0.0307827
0.127779	0.0331706
0.11719	0.0645447
0.0648067	0.0451659
0.0972289	0.0524741
0.169453	0.0515253
0.182999	0.075877
0.133115	0.0635466
0.134839	0.0727427
0.115881	0.0256246
0.138181	0.0339445
0.116856	0.0400403
0.147746	0.0323141
0.140406	0.0197492
0.149729	0.03659
0.168083	0.0302438
0.125878	0.0397245
0.171639	0.0447838
0.0590816	0.0267958
0.0477385	0.0271745
0.0475227	0.0502179
0.0362468	0.0284868
0.0527873	0.0173274
0.0492428	0.0318631
0.038694	0.026304
0.0336332	0.061775
0.0368534	0.0295117
0.0497057	0.0362151
0.0406547	0.0357841
0.0471372	0.0392887
0.0392702	0.0255415
0.0995169	0.0210136
0.046077	0.0343403
0.0475014	0.0382451
0.0475901	0.0353229
0.0284673	0.0298575
0.0331569	0.0317816
0.0591965	0.0288823
0.0369772	0.0224747
0.0363861	0.0302223
0.0408051	0.0451818
0.0570273	0.0500716
0.0575299	0.0492852
0.0596172	0.0501561
0.0494473	0.0545295
0.0611035	0.0631344
0.0690395	0.0504062
0.0357509	0.0510392
0.0709404	0.0399583
0.071857	0.0369908
0.0781738	0.0482986
0.0535872	0.0386329
0.0613475	0.0407004
0.0708402	0.0422098
0.0584063	0.0417409
0.0399577	0.0735621
0.087952	0.0583931
0.0771634	0.063513
0.0613852	0.0556333
0.0853118	0.0746187
0.0709809	0.0428936
0.0784249	0.0529695
0.0888045	0.032539
0.0581072	0.0551662
0.0860348	0.0533715
0.0948457	0.0284073
0.0545783	0.0307046
0.0653722	0.0262876
0.0789378	0.0353972
0.0786044	0.0410506
0.0622674	0.0456133
0.0540989	0.0347572
0.0425241	0.0390367
0.0485145	0.0485535
0.0651234	0.033204
0.0390042	0.0423165
0.048149	0.0401436
0.0678986	0.111414
0.0434008	0.0385446
0.0568321	0.0403156
0.0567218	0.0267923
0.0595282	0.0512993
0.0464104	0.0413876
0.0629278	0.0306434
0.032679	0.0283112
0.0566666	0.0313147
0.0561234	0.0462324
0.0507322	0.0541097
0.0526196	0.0311917
0.0437432	0.057057
0.0430124	0.0261468
0.0454313	0.0263033
0.0543361	0.0242308
0.0625466	0.0366029
0.0825137	0.0470916
0.0524553	0.0322795
0.0480341	0.0282215
0.061144	0.0454915
0.05135	0.0473748
0.0489047	0.0343424
0.0533449	0.0460697
0.0605741	0.10392
0.0460528	0.0246702
0.0706339	0.0351354
0.0472233	0.0286408
0.0605112	0.0165131
0.0322025	0.0308278
0.0766302	0.0235491
0.0572458	0.0431874
0.0596443	0.0306567
0.054361	0.0223704
0.0596439	0.0240577
0.066242	0.0339608
0.0590772	0.0300552
0.0787761	0.0303781
0.0511549	0.0270722
0.0556326	0.0214653
0.0534617	0.0274833
0.0369459	0.0306267
0.0770789	0.0222162
0.0548027	0.0216984
0.0481765	0.0202055
0.0499521	0.0300826
0.0386849	0.0298541
0.0534995	0.0405129
0.0571796	0.0239561
0.0583522	0.0273295
0.0537168	0.0282393
0.0289558	0.0285346
0.0552416	0.0308839
0.0407789	0.0248093
0.0594225	0.0273367
0.0424386	0.0258796
0.0357217	0.022696
0.0345851	0.0233993
0.0419365	0.0256359
0.0581893	0.0193868
0.0542854	0.0310019
0.0328021	0.0159303
0.0409592	0.0244984
0.0494637	0.0216562
0.055738	0.031205
0.0317043	0.0293914
0.0541534	0.021333
0.0447556	0.0335208
0.051676	0.0401409
0.073158	0.0275703
0.0758435	0.0354225
0.0779356	0.0381873
0.0552453	0.0273344
0.0634948	0.0297278
0.0668778	0.0352317
0.0825875	0.0344968
0.0737854	0.0234328
0.0480088	0.0276069
0.0607336	0.0337993
0.0794421	0.0270051
0.0660654	0.0216595
0.0801265	0.0212471
0.0472755	0.0256986
0.0490021	0.01502
0.06147	0.033708
0.079277	0.0248233
0.0395858	0.023774
0.0665351	0.0288558
0.0380332	0.0318565
0.0283788	0.0268416
0.0371797	0.0223415
0.0639882	0.0249806
0.0591055	0.0307368
0.0393459	0.0214524
0.0379483	0.0190004
0.0600661	0.0332384
0.0607515	0.0324886
0.0587221	0.0374309
0.0551995	0.042303
0.0721842	0.0394663
0.038874	0.0289471
0.0441384	0.0250606
0.0507182	0.0367072
0.0398	0.0448822
0.0339965	0.0281537
0.0449721	0.0325583
0.0515352	0.0308946
0.0618477	0.035295
0.0468069	0.0401883
0.0581126	0.0336582
0.0668557	0.0315282
0.0303061	0.0298965
0.0580095	0.0313366
0.072395	0.0198566
0.042519	0.0401427
0.0377727	0.0259842
0.0608902	0.0281456
0.0362604	0.0194761
0.0408107	0.0358415
0.0346984	0.0323226
0.0336774	0.0250923
0.0420924	0.0276468
0.0585956	0.0350629
0.0468765	0.0323037
0.0689178	0.0331166
0.0482274	0.0312402
0.0437586	0.0265128
0.0604452	0.0318677
0.0576382	0.0339447
0.0436638	0.0347785
0.0460298	0.0439597
0.0763329	0.0292488
0.0599072	0.0369748
0.0553352	0.0245841
0.0953599	0.036165
0.092229	0.0258597
0.0457304	0.0238785
0.0421991	0.0264687
0.0646493	0.0248671
0.0525945	0.0249518
0.0475162	0.0621575
0.0672829	0.0322182
0.0560561	0.0280637
0.0590476	0.0355012
0.0497025	0.0326881
0.0370058	0.0219929
0.0586664	0.0341601
0.0553546	0.0247773
0.0773508	0.0280838
0.0501924	0.0210891
0.0677391	0.039065
0.0754794	0.0330944
0.0584124	0.0280641
0.0671796	0.028386
0.0672077	0.0248346
0.0635041	0.0323432
0.0493558	0.0269298
0.0860214	0.03539
0.0457117	0.0315315
0.0592122	0.0268181
0.0494209	0.0380649
0.0424991	0.0315805
0.0409694	0.0346131
0.0485171	0.0323995
0.0459915	0.0272939
0.056035	0.0259009
0.069071	0.0288141
0.0517631	0.0409877
0.0341162	0.0308825
0.0475575	0.0232157
0.0463375	0.0251181
0.0503913	0.0307193
0.0692035	0.0266505
0.0631747	0.0533622
0.0443819	0.0273378
0.0494755	0.0258632
0.0559501	0.0310727
0.0452989	0.0251738
0.0521118	0.0356873
0.0455736	0.0242251
0.0546058	0.0268473
0.0508754	0.0283726
0.0484313	0.0231611
0.0389815	0.0231611
0.0952055	0.0240855
0.0552314	0.030487
0.0634585	0.0492493
0.0825222	0.026728
0.0578112	0.0252345
0.0515357	0.0245757
0.0183409	0.0205185
0.0282772	0.0252898
0.0402226	0.0225232
0.0465571	0.0258253
0.0317011	0.0358391
0.0204367	0.0286521
0.0336389	0.0279418
0.0226929	0.0280112
0.0249659	0.0203643
0.0634653	0.0228841
0.0195514	0.0217756
0.0460482	0.0282379
0.0291608	0.0289407
0.0579853	0.0315191
0.0162722	0.0218753
0.0386206	0.0288338
0.0484248	0.0325564
0.0338207	0.0371323
0.032214	0.0223109
0.0415489	0.0250297
0.0331595	0.0257269
0.0266583	0.0329632
0.0307258	0.0343404
0.0221103	0.0347603
0.0457036	0.0265848
0.0284609	0.0232331
0.0455081	0.0216322
0.0178267	0.0260741
0.0413184	0.0240596
0.0165788	0.0270534
0.0426577	0.0263205
0.0208275	0.0301009
0.0366531	0.0233815
0.0217833	0.0193979
0.0200813	0.0213087
0.0237165	0.020121
0.0215345	0.0288675
0.0350071	0.0327205
0.0282482	0.0266465
0.0296762	0.0372497
0.0189652	0.0380429
0.0255948	0.0334861
0.0203391	0.0320855
0.0254098	0.0253396
0.0237253	0.0221974
0.0328776	0.0283377
0.02908	0.0260269
0.0282305	0.0355602
0.0281869	0.026661
0.0388321	0.0245335
0.0429965	0.0355778
0.0556869	0.0222575
0.0281196	0.0350058
0.0229865	0.0331438
0.0194018	0.0340453
0.0245942	0.0456416
0.0272964	0.0241145
0.0240745	0.0256839
0.0175499	0.0290718
0.0329306	0.0232751
0.0209628	0.0219965
0.0227032	0.0361196
0.0300228	0.0297052
0.0178651	0.0320978
0.0273969	0.0505968
0.0270412	0.0318269
0.035467	0.0250298
0.032179	0.0290295
0.0343943	0.0264534
0.0350294	0.0239974
0.0375153	0.0202708
0.033086	0.0331676
0.0235134	0.0292579
0.0389378	0.0297047
0.0290014	0.0228038
0.0205952	0.0359126
0.0385873	0.0145818
0.0479991	0.0233467
0.0212209	0.0310663
0.0360206	0.0364392
0.0172242	0.0246933
0.0350255	0.0400377
0.0177258	0.0221791
0.0526399	0.0146447
0.0444947	0.0187835
0.0219314	0.0158741
0.021845	0.0158949
0.0192538	0.0220864
0.0235299	0.0204655
0.0358629	0.0160544
0.0181732	0.0147241
0.0694502	0.020454
0.0333221	0.019742
0.0308698	0.0308645
0.0241674	0.0172949
0.04931
0.0212989
0.0191523
0.0720144
0.0195676
0.0340311
0.0366006
0.0187127
0.0367477
0.0202532
0.0196739
0.0148042
0.0279795
0.027742
0.0429087
0.065468
0.0476801
0.0223553
0.0484772
0.0623242
0.0179212
0.043878
0.0219804
0.01854
0.034848
0.041354
0.0271628
0.0651816
0.0166796
0.0316588
0.033216
0.027866
0.0207867
0.0340656
0.0198383
0.0379902
0.0294661
0.0299207
0.0224946
0.0317859
0.0329636
0.0274227
0.0162591
0.0331981
0.0217562
0.0634324
0.0382168
0.0161865
0.0301006
0.0307987
0.0423077
0.0486875
0.03485
0.0235859
0.0306798
0.0240488
0.032719
0.0468074
0.022493
0.0354734
0.0340278
0.0372182
0.0344109
0.0247611
0.0349759
0.0428331
0.0464133
0.0351099
0.0422912
0.0312928
0.0325634
0.0417862
0.0248024
0.0468313
0.0380019
0.0300486
0.0414306
0.0704952
0.0239797
0.0234512
0.0228438
0.0305007

## Sheet: Figure 3H 
Figure 3H iPSCs
siCTRL 0% CSE	siCTRL 12% CSE	siNUPR1 0% CSE	siNUPR1 12% CSE
1.84	23.5	3.5	55.6
0.048	45.2	5.03	47.5
0.34	29.8	1.11	47.7
Figure 3H (SAECs)
siCTRL 0% CSE	siNUPR1 0% CSE	siCTRL 12.5% CSE	siNUPR1 12.5% CSE
3.6979	6.4123	5.6214	12.1767
4.19727	5.16129	6.31278	18.1995
3.71991	5.28866	5.40687	10.4823
5.75249	4.14698	5.9621	11.6274
4.36242	3.46124	9.5082	11.0936
		5.76758	11.2549

## Sheet: Figure 3H analysis
iPSC-derived AT2
Compare cell means regardless of rows and columns
Number of families	1
Number of comparisons per family	6
Alpha	0.05
Tukey's multiple comparisons test	Mean Diff.	95.00% CI of diff.	Below threshold?	Summary	Adjusted P Value
siCTRL:0% vs. siCTRL:12.5%	-32.09	-48.14 to -16.04	Yes	***	0.0009
siCTRL:0% vs. siNUPR1:0%	-2.471	-18.52 to 13.58	No	ns	0.9585
siCTRL:0% vs. siNUPR1:12.5%	-49.52	-65.58 to -33.47	Yes	****	<0.0001
siCTRL:12.5% vs. siNUPR1:0%	29.62	13.57 to 45.67	Yes	**	0.0016
siCTRL:12.5% vs. siNUPR1:12.5%	-17.43	-33.49 to -1.379	Yes	*	0.034
siNUPR1:0% vs. siNUPR1:12.5%	-47.05	-63.11 to -31.00	Yes	****	<0.0001
Test details	Mean 1	Mean 2	Mean Diff.	SE of diff.	N1	N2	q	DF
siCTRL:0% vs. siCTRL:12.5%	0.7427	32.83	-32.09	5.013	3	3	9.053	8
siCTRL:0% vs. siNUPR1:0%	0.7427	3.213	-2.471	5.013	3	3	0.697	8
siCTRL:0% vs. siNUPR1:12.5%	0.7427	50.27	-49.52	5.013	3	3	13.97	8
siCTRL:12.5% vs. siNUPR1:0%	32.83	3.213	29.62	5.013	3	3	8.356	8
siCTRL:12.5% vs. siNUPR1:12.5%	32.83	50.27	-17.43	5.013	3	3	4.918	8
siNUPR1:0% vs. siNUPR1:12.5%	3.213	50.27	-47.05	5.013	3	3	13.27	8
SAECS at ALI
Compare cell means regardless of rows and columns
Number of families	1
Number of comparisons per family	6
Alpha	0.05
Tukey's multiple comparisons test	Predicted (LS) mean diff.	95.00% CI of diff.	Below threshold?	Summary	Adjusted P Value
0%:siCTRL vs. 0%:siNUPR1	-2.084	-5.228 to 1.060	No	ns	0.27
0%:siCTRL vs. 12.5%:siCTRL	-0.5481	-3.832 to 2.736	No	ns	0.96
0%:siCTRL vs. 12.5%:siNUPR1	-8.126	-11.27 to -4.982	Yes	***	<0.001
0%:siNUPR1 vs. 12.5%:siCTRL	1.536	-1.608 to 4.680	No	ns	0.53
0%:siNUPR1 vs. 12.5%:siNUPR1	-6.043	-9.040 to -3.045	Yes	***	<0.001
12.5%:siCTRL vs. 12.5%:siNUPR1	-7.578	-10.72 to -4.434	Yes	***	<0.001
Test details	Predicted (LS) mean 1	Predicted (LS) mean 2	Predicted (LS) mean diff.	SE of diff.	N1	N2	q	DF
0%:siCTRL vs. 0%:siNUPR1	4.346	6.43	-2.084	1.112	5	6	2.649	18
0%:siCTRL vs. 12.5%:siCTRL	4.346	4.894	-0.5481	1.162	5	5	0.6671	18
0%:siCTRL vs. 12.5%:siNUPR1	4.346	12.47	-8.126	1.112	5	6	10.33	18
0%:siNUPR1 vs. 12.5%:siCTRL	6.43	4.894	1.536	1.112	6	5	1.952	18
0%:siNUPR1 vs. 12.5%:siNUPR1	6.43	12.47	-6.043	1.061	6	6	8.057	18
12.5%:siCTRL vs. 12.5%:siNUPR1	4.894	12.47	-7.578	1.112	5	6	9.634	18

## Sheet: Figure 3J
Figure 3J
	siCTRL							siNUPR1							siCTRL+DEF							siNURP1+DEF
Vehicle	1.27067	0.718551	1.19851	0.979106	0.545785	1.20336		1.59306	1.57322	1.53041	1.6129	1.41694	1.73178		2.45159	1.90036	2.93153	2.01315	2.2108	1.38817		3.5275	3.4918	4.06653	3.35406	3.53371	3.14402
CSE	4.7768	4.98192	3.40377	3.9105	3.80407	6.141		92.167	98.441	98.4026	98.0404	93.2538	95.9527		10.6181	10.7838	7.52531	9.88736	9.77042	9.41328		21.5595	13.4899	38.1703	20.1905	49.2237	16.9103

## Sheet: Figure 3J analysis
Compare cell means regardless of rows and columns
Number of families	1
Number of comparisons per family	28
Alpha	0.05
Tukey's multiple comparisons test	Predicted (LS) mean diff.	95.00% CI of diff.	Below threshold?	Summary	Adjusted P Value
Vehicle:siCTRL vs. Vehicle:siNUPR1	-46.07	-72.07 to -20.06	Yes	****	3.16e-05
Vehicle:siCTRL vs. Vehicle:siCTRL+DEF	-3.163	-29.17 to 22.84	No	ns	>0.999
Vehicle:siCTRL vs. Vehicle:siNURP1+DEF	-12.31	-38.32 to 13.70	No	ns	0.799
Vehicle:siCTRL vs. CSE:siCTRL	-32.14	-50.53 to -13.75	Yes	****	4.036e-05
Vehicle:siCTRL vs. CSE:siNUPR1	-78.21	-110.1 to -46.35	Yes	****	2.336e-08
Vehicle:siCTRL vs. CSE:siCTRL+DEF	-35.31	-67.16 to -3.453	Yes	*	0.021
Vehicle:siCTRL vs. CSE:siNURP1+DEF	-44.45	-76.31 to -12.60	Yes	**	0.001
Vehicle:siNUPR1 vs. Vehicle:siCTRL+DEF	42.9	16.89 to 68.91	Yes	***	0.0001122
Vehicle:siNUPR1 vs. Vehicle:siNURP1+DEF	33.75	7.746 to 59.76	Yes	**	0.004
Vehicle:siNUPR1 vs. CSE:siCTRL	13.92	-17.93 to 45.78	No	ns	0.856
Vehicle:siNUPR1 vs. CSE:siNUPR1	-32.14	-50.53 to -13.75	Yes	****	4.036e-05
Vehicle:siNUPR1 vs. CSE:siCTRL+DEF	10.76	-21.09 to 42.61	No	ns	0.959
Vehicle:siNUPR1 vs. CSE:siNURP1+DEF	1.612	-30.24 to 33.47	No	ns	>0.999
Vehicle:siCTRL+DEF vs. Vehicle:siNURP1+DEF	-9.147	-35.16 to 16.86	No	ns	0.949
Vehicle:siCTRL+DEF vs. CSE:siCTRL	-28.98	-60.83 to 2.874	No	ns	0.098
Vehicle:siCTRL+DEF vs. CSE:siNUPR1	-75.04	-106.9 to -43.19	Yes	****	6.591e-08
Vehicle:siCTRL+DEF vs. CSE:siCTRL+DEF	-32.14	-50.53 to -13.75	Yes	****	4.036e-05
Vehicle:siCTRL+DEF vs. CSE:siNURP1+DEF	-41.29	-73.14 to -9.437	Yes	**	0.004
Vehicle:siNURP1+DEF vs. CSE:siCTRL	-19.83	-51.69 to 12.02	No	ns	0.505
Vehicle:siNURP1+DEF vs. CSE:siNUPR1	-65.9	-97.75 to -34.04	Yes	****	1.364e-06
Vehicle:siNURP1+DEF vs. CSE:siCTRL+DEF	-23	-54.85 to 8.858	No	ns	0.318
Vehicle:siNURP1+DEF vs. CSE:siNURP1+DEF	-32.14	-50.53 to -13.75	Yes	****	4.036e-05
CSE:siCTRL vs. CSE:siNUPR1	-46.07	-72.07 to -20.06	Yes	****	3.16e-05
CSE:siCTRL vs. CSE:siCTRL+DEF	-3.163	-29.17 to 22.84	No	ns	>0.999
CSE:siCTRL vs. CSE:siNURP1+DEF	-12.31	-38.32 to 13.70	No	ns	0.799
CSE:siNUPR1 vs. CSE:siCTRL+DEF	42.9	16.89 to 68.91	Yes	***	0.0001122
CSE:siNUPR1 vs. CSE:siNURP1+DEF	33.75	7.746 to 59.76	Yes	**	0.004
CSE:siCTRL+DEF vs. CSE:siNURP1+DEF	-9.147	-35.16 to 16.86	No	ns	0.949
Test details	Predicted (LS) mean 1	Predicted (LS) mean 2	Predicted (LS) mean diff.	SE of diff.	N1
Vehicle:siCTRL vs. Vehicle:siNUPR1	-13.33	32.74	-46.07	8.167	6
Vehicle:siCTRL vs. Vehicle:siCTRL+DEF	-13.33	-10.16	-3.163	8.167	6
Vehicle:siCTRL vs. Vehicle:siNURP1+DEF	-13.33	-1.016	-12.31	8.167	6
Vehicle:siCTRL vs. CSE:siCTRL	-13.33	18.82	-32.14	5.775	6
Vehicle:siCTRL vs. CSE:siNUPR1	-13.33	64.88	-78.21	10	6
Vehicle:siCTRL vs. CSE:siCTRL+DEF	-13.33	21.98	-35.31	10	6
Vehicle:siCTRL vs. CSE:siNURP1+DEF	-13.33	31.13	-44.45	10	6
Vehicle:siNUPR1 vs. Vehicle:siCTRL+DEF	32.74	-10.16	42.9	8.167	6
Vehicle:siNUPR1 vs. Vehicle:siNURP1+DEF	32.74	-1.016	33.75	8.167	6
Vehicle:siNUPR1 vs. CSE:siCTRL	32.74	18.82	13.92	10	6
Vehicle:siNUPR1 vs. CSE:siNUPR1	32.74	64.88	-32.14	5.775	6
Vehicle:siNUPR1 vs. CSE:siCTRL+DEF	32.74	21.98	10.76	10	6
Vehicle:siNUPR1 vs. CSE:siNURP1+DEF	32.74	31.13	1.612	10	6
Vehicle:siCTRL+DEF vs. Vehicle:siNURP1+DEF	-10.16	-1.016	-9.147	8.167	6
Vehicle:siCTRL+DEF vs. CSE:siCTRL	-10.16	18.82	-28.98	10	6
Vehicle:siCTRL+DEF vs. CSE:siNUPR1	-10.16	64.88	-75.04	10	6
Vehicle:siCTRL+DEF vs. CSE:siCTRL+DEF	-10.16	21.98	-32.14	5.775	6
Vehicle:siCTRL+DEF vs. CSE:siNURP1+DEF	-10.16	31.13	-41.29	10	6
Vehicle:siNURP1+DEF vs. CSE:siCTRL	-1.016	18.82	-19.83	10	6
Vehicle:siNURP1+DEF vs. CSE:siNUPR1	-1.016	64.88	-65.9	10	6
Vehicle:siNURP1+DEF vs. CSE:siCTRL+DEF	-1.016	21.98	-23	10	6
Vehicle:siNURP1+DEF vs. CSE:siNURP1+DEF	-1.016	31.13	-32.14	5.775	6
CSE:siCTRL vs. CSE:siNUPR1	18.82	64.88	-46.07	8.167	6
CSE:siCTRL vs. CSE:siCTRL+DEF	18.82	21.98	-3.163	8.167	6
CSE:siCTRL vs. CSE:siNURP1+DEF	18.82	31.13	-12.31	8.167	6
CSE:siNUPR1 vs. CSE:siCTRL+DEF	64.88	21.98	42.9	8.167	6
CSE:siNUPR1 vs. CSE:siNURP1+DEF	64.88	31.13	33.75	8.167	6
CSE:siCTRL+DEF vs. CSE:siNURP1+DEF	21.98	31.13	-9.147	8.167	6

## Sheet: Figure  4B
Figure 4B
	Genes with differential expression values below threshold per cell type									Differentially expressed genes between COPD and Control
gene	Lymphatic	VE_Arterial	VE_Capillary_A	VE_Capillary_B	VE_Peribronchial	VE_Venous				p_val	avg_logFC	pct.1	pct.2	p_val_adj	gene	CellType
A2M	0	0	0	0	0	1				9.96536e-09	1.25886	0.859	0.491	0.000457878	MT1X	VE_Venous
ACE	0	1	0	0	0	0				2.58887e-08	1.11541	0.734	0.343	0.00118951	MT1M	VE_Venous
ACYP1	0	0	0	1	0	0				7.60503e-07	0.807692	0.672	0.324	0.0349428	CAVIN2	VE_Venous
ADAMTS6	0	0	0	1	0	0				9.46937e-07	0.925374	0.75	0.398	0.0435089	MT1E	VE_Venous
ADAMTS9	1	0	0	0	0	0				1.17963e-06	0.824585	0.969	0.787	0.0542004	MT2A	VE_Venous
ADCY9	0	0	0	1	0	0				1.69392e-06	0.510611	0.969	0.815	0.0778305	PTPRG	VE_Venous
AFF3	0	1	0	1	0	0				2.95095e-06	0.812584	0.703	0.352	0.135587	DEPP1	VE_Venous
AFF4	0	1	1	0	0	0				7.30942e-06	0.825083	0.734	0.435	0.335846	CNKSR3	VE_Venous
AGAP3	0	0	0	1	0	0				7.76786e-06	-0.713148	0.922	1	0.35691	FTL	VE_Venous
ALDH2	0	0	0	0	0	1				1.59946e-05	0.880088	0.625	0.407	0.734902	ZFAND5	VE_Venous
ANGPT2	1	0	0	0	0	0				1.79499e-05	0.444211	0.188	0.009	0.824746	PRDM1	VE_Venous
ANKRD33B	0	0	1	0	0	0				2.05893e-05	-0.70442	0.188	0.509	0.946016	EVI5	VE_Venous
ANKS1A	0	0	1	0	0	0				2.13212e-05	0.765188	0.312	0.074	0.979647	MX1	VE_Venous
APLN	0	0	1	0	0	0				2.92344e-05	-0.734353	0.453	0.769	1	CALD1	VE_Venous
APOC1	0	1	1	1	1	0				3.05263e-05	0.890875	0.859	0.722	1	FKBP5	VE_Venous
APOE	0	0	1	0	0	0				3.48429e-05	0.394651	0.875	0.611	1	ZFP36	VE_Venous
APOLD1	0	1	1	1	0	1				3.4977e-05	0.677606	0.922	0.843	1	PTPRM	VE_Venous
ARHGAP26	0	1	1	1	0	0				3.532e-05	-0.69398	0.062	0.343	1	ALDH2	VE_Venous
ARID5B	0	1	0	0	0	0				4.03822e-05	-0.629807	0.328	0.657	1	NUMB	VE_Venous
ARL17B	0	0	0	1	1	0				4.19555e-05	0.689103	0.859	0.667	1	TACC1	VE_Venous
ARRDC3	0	0	0	1	0	0				5.65835e-05	-0.608738	0.281	0.62	1	EGFL7	VE_Venous
ASAP1	0	1	0	0	0	0				6.07327e-05	0.662331	0.75	0.491	1	KLF9	VE_Venous
ASXL1	1	0	0	0	0	0				6.12365e-05	0.669381	0.719	0.537	1	SEC14L1	VE_Venous
ATF6	0	1	0	0	0	0				6.90694e-05	0.915841	0.594	0.361	1	CNN3	VE_Venous
ATP1A1	0	0	0	0	0	1				6.94197e-05	0.589134	0.797	0.556	1	SOCS3	VE_Venous
ATP2B4	0	0	1	0	0	0				8.00985e-05	0.745972	0.641	0.426	1	KLF7	VE_Venous
ATXN1	0	1	0	0	0	0				8.44257e-05	-0.686715	0.359	0.685	1	RIN2	VE_Venous
BAG3	0	0	1	0	0	0				9.173e-05	0.468219	0.188	0.019	1	DDX3Y	VE_Venous
BAIAP2	0	0	1	0	0	0				9.31362e-05	-1.11191	0.094	0.361	1	SULT1E1	VE_Venous
BAIAP2L1	0	0	1	0	0	0				0.000105107	-0.567285	0.125	0.435	1	GAB2	VE_Venous
BST2	0	0	0	1	0	0				0.000115818	-1.49775	0.062	0.315	1	IL1RL1	VE_Venous
BTG2	0	0	1	0	0	0				0.000127073	0.74208	0.531	0.259	1	PDK4	VE_Venous
BTNL9	0	0	1	0	0	0				0.000166219	0.720312	0.219	0.037	1	ENSG00000240040	VE_Venous
C1QTNF1	0	0	0	1	0	1				0.0001715	-0.555893	0.109	0.38	1	ENSG00000267281	VE_Venous
CALD1	0	0	0	0	0	1				0.000196626	-0.354199	0.172	0.472	1	TMEM189-UBE2V1	VE_Venous
CAMSAP2	0	0	1	0	0	0				0.00019696	-0.546763	0.109	0.37	1	LRCH3	VE_Venous
CAPZA2	0	0	1	0	0	0				0.000206732	0.779665	0.828	0.694	1	CD74	VE_Venous
CAVIN2	0	1	0	1	0	1				0.00021485	-0.492142	0.766	0.889	1	PECAM1	VE_Venous
CBLB	1	0	0	0	0	0				0.000252536	-0.875784	0.062	0.296	1	ENSG00000284695	VE_Venous
CCDC200	1	0	0	0	0	0				0.000273289	-0.29262	0	0.185	1	ENSG00000257379	VE_Venous
CCND1	0	0	1	1	0	0				0.000366918	-0.431992	0.328	0.639	1	ENSG00000284292	VE_Venous
CCNY	0	0	0	1	0	0				0.000378519	0.650203	0.578	0.352	1	LITAF	VE_Venous
CD109	0	0	0	1	0	0				0.00038374	0.633476	0.391	0.157	1	APOLD1	VE_Venous
CD14	0	0	0	1	0	0				0.00038545	-0.61423	0.031	0.231	1	LCORL	VE_Venous
CD36	0	0	0	1	0	0				0.000410154	-0.705146	0.047	0.259	1	PGM5	VE_Venous
CD52	0	0	0	0	1	0				0.000427011	0.361577	0.141	0.009	1	ATOH8	VE_Venous
CD74	0	0	1	1	0	1				0.00044661	-0.541378	0.703	0.861	1	FOXP1	VE_Venous
CD93	0	0	0	1	0	0				0.000447734	-0.520539	0.078	0.315	1	UIMC1	VE_Venous
CDC42EP4	0	0	1	0	0	0				0.000449116	-0.498322	0.266	0.574	1	ACTN1	VE_Venous
CDH13	0	1	0	0	0	0				0.000449507	-0.358253	0.156	0.463	1	PLCXD3	VE_Venous
CEBPD	0	0	1	1	0	0				0.000458266	0.662577	0.562	0.333	1	A2M	VE_Venous
CEMIP	0	0	1	0	0	0				0.000475345	0.700443	0.406	0.213	1	C1QTNF1	VE_Venous
CHD6	0	0	0	0	0	1				0.000477178	0.297012	0.109	0	1	ANGPTL4	VE_Venous
CHN2	0	1	0	0	0	0				0.000510263	0.369694	0.156	0.019	1	CHCHD7	VE_Venous
CLEC14A	0	1	0	0	0	0				0.000514857	-0.432846	0.016	0.204	1	SAMD4B	VE_Venous
CNKSR3	0	1	1	0	0	1				0.000551528	-0.45997	0.281	0.556	1	MARK3	VE_Venous
CNN3	0	0	1	0	0	1				0.000557827	-0.389474	0.5	0.796	1	PTK2	VE_Venous
CNOT7	0	1	0	0	0	0				0.000558047	-0.451804	0.078	0.306	1	ARHGAP4	VE_Venous
CREB5	1	0	0	0	0	0				0.000573473	1.07834	0.375	0.167	1	TRIM5	VE_Venous
CRY1	1	0	0	0	0	0				0.000584521	-0.576854	0.031	0.222	1	CHD6	VE_Venous
CSRNP1	0	1	0	1	0	0				0.000589207	-0.750075	0.094	0.324	1	GALNT15	VE_Venous
CTBP2	0	0	0	1	0	0				0.000593417	-0.505738	0.328	0.583	1	ZFPM2	VE_Venous
CTTNBP2NL	0	0	0	1	0	0				0.000604753	0.597539	0.656	0.454	1	ATP1A1	VE_Venous
CX3CL1	0	0	1	1	0	0				0.000611893	-0.742226	0.266	0.509	1	RUNX1T1	VE_Venous
CXCL12	0	1	0	1	0	0				0.00062618	-0.400763	0.047	0.259	1	TMEM255B	VE_Venous
CXCL8	0	1	0	0	0	0				0.000659385	0.540456	0.531	0.333	1	SRSF3	VE_Venous
CYP1B1	1	0	0	0	0	0				0.000685969	-0.567663	0.125	0.37	1	FRG1HP	VE_Venous
CYP4Z2P	0	0	0	1	0	0				0.000695551	1.17542	0.375	0.148	1	MT1A	VE_Venous
CYR61	0	1	0	0	0	0				0.000698564	-0.547163	0.078	0.306	1	WDR26	VE_Venous
DAB2IP	0	0	0	1	0	0				0.00078496	-0.559136	0.266	0.528	1	SSH2	VE_Venous
DACH1	0	0	0	1	0	0				0.000790859	-0.365113	0.094	0.324	1	HSBP1	VE_Venous
DDX3X	0	0	1	0	0	0				0.0008302	-0.714397	0.188	0.417	1	SDCCAG8	VE_Venous
DENND4A	0	1	0	0	0	0				0.00084677	-0.427757	0.031	0.222	1	EMSY	VE_Venous
DEPP1	0	1	1	1	0	1				0.000852875	-0.377817	0.125	0.37	1	MYCT1	VE_Venous
DGKH	0	1	0	0	0	0				0.000872308	0.82693	0.5	0.296	1	EGR1	VE_Venous
DLC1	1	0	0	0	0	0				0.000881064	-0.437804	0.109	0.343	1	CSPP1	VE_Venous
DNAJA1	0	0	1	0	0	0				0.000885078	-0.454722	0	0.157	1	ZNF143	VE_Venous
DNAJB1	0	0	1	0	0	0				0.000889845	-0.477359	0.281	0.537	1	POLR2J3	VE_Venous
DNM3	0	0	0	0	1	0				0.00101377	0.425941	0.984	0.972	1	B2M	VE_Venous
DPYSL3	1	0	0	0	0	0				0.00101617	-0.508739	0.047	0.241	1	ZNF254	VE_Venous
DYSF	0	0	0	1	0	0				0.00102001	-0.752891	0.609	0.806	1	LDB2	VE_Venous
EBF1	0	0	0	0	1	0				0.00107258	-0.508112	0.5	0.759	1	MECOM	VE_Venous
EDN1	0	0	0	1	0	0				0.00107596	-0.637057	0.078	0.287	1	RASSF8	VE_Venous
EFNA5	0	1	0	0	0	0				0.00108866	0.437466	0.656	0.435	1	DDX21	VE_Venous
EGFL7	0	0	0	0	0	1				0.00112139	-0.41307	0.188	0.454	1	MORF4L2	VE_Venous
EGR1	1	1	1	1	0	1				0.00113402	0.275192	0.125	0.009	1	TMEM179B	VE_Venous
EIF5A	0	1	0	0	0	0				0.00115703	-0.515566	0.297	0.509	1	DDAH2	VE_Venous
ELF1	0	1	0	0	0	0				0.00120728	1.18802	0.375	0.185	1	ZNF385D	VE_Venous
EMCN	0	0	0	1	0	0				0.00124379	0.449648	0.609	0.454	1	CCNL1	VE_Venous
EML1	0	0	0	1	0	0				0.00124995	-0.579761	0.141	0.38	1	RLF	VE_Venous
EMP1	0	1	1	1	0	0				0.00126624	-0.464745	0.562	0.796	1	ENSG00000250349	VE_Venous
ENSG00000146677	0	0	1	0	0	0				0.00131873	-0.543158	0.141	0.37	1	TMEM135	VE_Venous
ENSG00000213598	0	0	0	1	0	0				0.00132482	0.502216	0.641	0.454	1	CEBPD	VE_Venous
ENSG00000224063	0	1	0	1	0	0				0.00132593	0.429948	0.25	0.074	1	LONRF1	VE_Venous
ENSG00000227008	0	0	0	1	0	0				0.00132614	-0.379861	0.297	0.546	1	COP1	VE_Venous
ENSG00000227081	0	0	1	0	0	0				0.00134649	0.38131	0.828	0.694	1	AFF1	VE_Venous
ENSG00000228401	0	0	1	0	0	0				0.00138099	-0.439484	0.078	0.287	1	FCHO2	VE_Venous
ENSG00000240040	1	0	1	1	1	1				0.00140186	-0.463104	0.281	0.537	1	SUB1	VE_Venous
ENSG00000250644	0	0	1	0	1	0				0.00143629	-0.638071	0.094	0.296	1	NBPF15	VE_Venous
ENSG00000256947	0	1	0	0	0	0				0.00144091	0.658318	0.641	0.407	1	FAM107A	VE_Venous
ENSG00000257322	0	0	0	1	0	0				0.00149225	-0.575305	0.156	0.38	1	NOL4L	VE_Venous
ENSG00000258137	0	0	1	0	0	0				0.00149391	-0.421058	0.062	0.259	1	YEATS2	VE_Venous
ENSG00000260971	1	0	0	0	0	0				0.001539	-0.631828	0.156	0.389	1	NUAK1	VE_Venous
ENSG00000266978	0	0	1	0	0	0				0.00158585	-0.484079	0.016	0.176	1	PPARG	VE_Venous
ENSG00000267281	0	0	0	0	0	1				0.00161959	-0.545632	0.094	0.296	1	FAM222B	VE_Venous
ENSG00000267519	1	0	0	0	0	0				0.00172231	-0.43124	0.094	0.306	1	HDAC7	VE_Venous
ENSG00000269966	0	0	0	1	0	0				0.00186371	0.514408	0.141	0.019	1	ADRB1	VE_Venous
ENSG00000278610	0	0	1	0	0	0				0.00186757	-0.701244	0.422	0.62	1	ZEB1	VE_Venous
ENSG00000279168	0	0	0	0	1	0				0.00190932	0.519358	0.172	0.037	1	ENSG00000188897	VE_Venous
ENSG00000279483	0	0	1	1	1	0				0.00192702	-0.397897	0.5	0.769	1	FTX	VE_Venous
ENSG00000283563	0	1	1	0	0	0				0.00192981	-0.670274	0.141	0.38	1	EFEMP1	VE_Venous
ENSG00000284695	0	0	0	0	0	1				0.00193462	0.380531	0.156	0.028	1	RBM22	VE_Venous
EPAS1	0	0	0	0	1	0				0.00194808	-0.449341	0.031	0.194	1	PDE7B	VE_Venous
EPB41	0	0	0	1	0	0				0.0019502	-0.590876	0.156	0.38	1	THRB	VE_Venous
EPHA4	0	0	0	0	1	0				0.00197112	-0.44826	0.047	0.222	1	PLEKHM1P1	VE_Venous
ERCC1	1	0	1	0	0	0				0.00197459	-0.521797	0.25	0.491	1	SEC24B	VE_Venous
ESYT2	0	1	0	1	0	0				0.0019783	-0.485829	0.281	0.509	1	SMCHD1	VE_Venous
EVA1C	0	0	0	0	1	0				0.00201142	0.494189	0.609	0.435	1	LDLRAD4	VE_Venous
EVI5	0	0	0	0	0	1				0.00201825	-0.494933	0.078	0.278	1	ENSG00000261130	VE_Venous
FABP4	0	0	1	0	0	0				0.00218828	-0.426909	0.109	0.315	1	RSRC1	VE_Venous
FBXL7	0	0	0	1	0	0				0.00220944	-0.406464	0.25	0.5	1	NOP10	VE_Venous
FCN3	0	0	0	1	0	0				0.00221887	0.633846	0.812	0.759	1	FCHSD2	VE_Venous
FKBP5	0	1	1	1	0	1				0.00226271	-0.462661	0.484	0.704	1	ENSG00000250424	VE_Venous
FLI1	0	1	0	0	0	0				0.00233054	-0.623633	0.359	0.63	1	GRK5	VE_Venous
FLT1	0	1	0	0	0	0				0.00235325	-0.495441	0.016	0.167	1	JAZF1	VE_Venous
FNIP2	0	1	0	0	0	0				0.00238839	0.85772	0.25	0.093	1	ENSG00000228436	VE_Venous
FOS	1	0	1	1	0	0				0.00243046	-0.330494	0.094	0.315	1	CLTB	VE_Venous
FOSB	1	1	1	1	0	0				0.0024421	-0.417668	0.188	0.407	1	FNBP4	VE_Venous
FOXN3	0	0	0	1	0	0				0.00244586	-0.491224	0.281	0.519	1	LRRFIP2	VE_Venous
FOXO1	1	0	0	0	0	0				0.00244589	-0.491089	0.016	0.167	1	BMPER	VE_Venous
FOXP1	0	0	0	0	0	1				0.00248814	0.594136	0.656	0.491	1	FLT1	VE_Venous
FRG1HP	0	0	0	0	0	1				0.0025081	0.576717	0.656	0.481	1	TJP1	VE_Venous
FTL	1	1	1	1	1	1				0.00253989	0.564478	0.516	0.315	1	ITPRIP	VE_Venous
GAB2	0	0	0	0	0	1				0.00258904	-0.454686	0.094	0.296	1	BMPR1B	VE_Venous
GADD45B	0	0	1	1	0	0				0.00259105	0.260155	0.109	0.009	1	NUDT2	VE_Venous
GALNT15	0	0	0	0	1	1				0.00266614	0.393578	0.109	0.009	1	RSAD2	VE_Venous
GATA2	0	0	1	0	0	0				0.00269206	-0.574433	0.375	0.611	1	ST6GAL1	VE_Venous
GGT5	1	0	0	0	0	0				0.00272575	-0.447923	0.141	0.37	1	LUC7L3	VE_Venous
GIMAP7	0	0	0	1	0	0				0.00276296	0.76718	0.75	0.611	1	CEMIP2	VE_Venous
GNA13	0	0	1	0	0	0				0.00276813	-0.575896	0.188	0.407	1	ADAM9	VE_Venous
GPC5	1	0	0	0	0	0				0.00277505	-0.511793	0.062	0.241	1	PCSK7	VE_Venous
GRB10	0	1	0	0	0	0				0.00279376	-0.399574	0	0.13	1	SDF2L1	VE_Venous
GRID1	0	0	1	0	0	0				0.00279376	-0.402951	0	0.13	1	ENSG00000262633	VE_Venous
GRK5	0	1	0	0	0	0				0.00291253	-0.417032	0.125	0.324	1	TYW1	VE_Venous
H3F3B	0	1	0	0	0	0				0.00292164	1.02017	0.422	0.25	1	RGCC	VE_Venous
HERC2P2	0	1	0	0	0	0				0.00309768	-0.453585	0.406	0.611	1	LUZP1	VE_Venous
HERC2P3	0	1	0	1	0	0				0.00316709	-0.452057	0.203	0.426	1	KLC1	VE_Venous
HERC2P9	0	1	0	0	1	0				0.00319064	-0.599671	0.156	0.37	1	ZCCHC7	VE_Venous
HERC3	0	0	1	0	0	0				0.00321041	-0.642922	0.766	0.87	1	S100A6	VE_Venous
HES1	0	0	1	0	0	0				0.00323917	0.47541	0.812	0.741	1	IFI27	VE_Venous
HIF3A	0	0	1	0	0	0				0.00325034	0.593526	0.781	0.694	1	ERG	VE_Venous
HMBOX1	0	0	0	1	0	0				0.00334961	-0.38188	0.016	0.157	1	PLA2G4A	VE_Venous
HOMER1	1	0	0	0	0	0				0.00342728	-0.421376	0.062	0.231	1	WWC3	VE_Venous
HSD17B12	0	1	0	0	0	0				0.00343936	-0.356131	0.094	0.296	1	EPB41	VE_Venous
HSPA1A	0	1	0	0	0	0				0.00350148	0.438387	0.562	0.38	1	FOSL2	VE_Venous
HSPA1B	0	0	1	0	0	0				0.00350204	0.377057	0.875	0.806	1	ARHGAP26	VE_Venous
HSPA5	0	1	0	0	0	0				0.00354779	-0.306482	0.016	0.157	1	ETFDH	VE_Venous
HSPG2	0	1	0	0	0	0				0.00358649	-0.414103	0.031	0.185	1	EMC2	VE_Venous
ID1	0	1	1	1	0	0				0.00363817	-0.35315	0.344	0.565	1	PHACTR2	VE_Venous
ID3	0	1	1	1	0	0				0.00369664	-0.379237	0.234	0.472	1	BNC2	VE_Venous
IFI44L	0	1	0	1	0	0				0.003769	-0.320255	0.375	0.611	1	RBM6	VE_Venous
IFI6	0	0	0	1	0	0				0.00379935	-0.283454	0.156	0.389	1	STRN3	VE_Venous
IGFBP5	1	0	0	0	0	0				0.00382112	-0.618874	0.062	0.231	1	PDE4B	VE_Venous
IL1RL1	0	0	0	1	0	1				0.00386264	-0.492544	0.328	0.574	1	SRPX	VE_Venous
IL32	0	0	1	1	0	0				0.00391004	0.57919	0.203	0.065	1	TRPM6	VE_Venous
IL6	0	0	0	1	0	0				0.00394732	-0.445392	0.344	0.565	1	LARP4B	VE_Venous
IRF1	0	0	1	0	0	0				0.00399715	0.268052	0.125	0.019	1	SHISA6	VE_Venous
ITGA1	0	0	1	0	0	0				0.00402065	-0.506251	0.125	0.315	1	ITGA10	VE_Venous
ITPKC	0	0	1	0	0	0				0.00404226	-0.530327	0.078	0.25	1	PRKD2	VE_Venous
JDP2	0	0	1	0	0	0				0.00407897	-0.438605	0	0.12	1	SEMA6D	VE_Venous
JMJD1C	0	0	1	0	0	0				0.00410299	-0.342852	0.281	0.537	1	YES1	VE_Venous
JUNB	1	0	1	0	0	0				0.00414766	-0.503234	0.094	0.278	1	MAP3K20	VE_Venous
JUND	1	1	1	1	0	0				0.00422728	-0.655893	0.234	0.435	1	ATXN2	VE_Venous
KIAA1217	0	0	0	1	0	0				0.00429275	-0.437238	0.203	0.417	1	PHIP	VE_Venous
KLF7	0	1	0	0	0	1				0.00429971	-0.846034	0.047	0.204	1	MTND4P12	VE_Venous
KLF9	0	1	0	0	0	1				0.00432127	-0.322327	0.062	0.231	1	MTMR14	VE_Venous
LCORL	0	0	0	0	0	1				0.00435814	0.674015	0.531	0.37	1	TNFAIP3	VE_Venous
LDB2	0	1	0	1	1	0				0.0043584	-0.412236	0.375	0.63	1	RAPGEF5	VE_Venous
LDLR	0	1	1	0	0	0				0.00436966	-0.688524	0.453	0.667	1	LYST	VE_Venous
LDLRAD4	1	1	0	0	0	0				0.0043878	-0.365955	0.062	0.231	1	TOP2B	VE_Venous
LHFPL6	0	0	1	0	0	0				0.00441091	-0.613599	0.125	0.306	1	PRKD3	VE_Venous
LIFR	0	1	0	0	0	0				0.00441468	-0.357381	0.031	0.185	1	TRAM2	VE_Venous
LINC-PINT	1	0	1	0	0	0				0.00442808	-0.496917	0.234	0.435	1	ENSG00000284461	VE_Venous
LINC00513	0	1	0	0	0	0				0.00444174	-0.356776	0.047	0.204	1	OGT	VE_Venous
LITAF	0	0	0	0	0	1				0.00444174	-0.701922	0.047	0.204	1	KCTD8	VE_Venous
LMNA	1	0	0	0	0	0				0.00452074	0.581633	0.719	0.583	1	STXBP6	VE_Venous
LOXL2	0	0	1	0	0	0				0.00452364	-0.576714	0.062	0.231	1	GAB1	VE_Venous
LRCH3	0	0	0	0	0	1				0.00452378	-0.53357	0.469	0.667	1	MEIS2	VE_Venous
LYVE1	1	0	0	0	0	0				0.00454186	-0.521796	0.375	0.602	1	MEF2A	VE_Venous
MAOA	0	0	1	0	0	0				0.00457446	-0.412883	0.188	0.417	1	DYM	VE_Venous
MBOAT2	0	0	1	1	0	0				0.0046279	-0.446231	0.594	0.759	1	MRTFB	VE_Venous
MCF2L2	0	0	0	1	0	0				0.00466601	0.362313	0.156	0.037	1	CORO1B	VE_Venous
MECOM	0	1	0	0	0	0				0.00466613	-0.264994	0.016	0.148	1	IL10RB	VE_Venous
MED13L	0	0	1	0	0	0				0.00475208	0.458027	0.188	0.056	1	MT1JP	VE_Venous
MEF2A	0	0	1	0	0	0				0.0047561	-0.469909	0.016	0.148	1	TENT4B	VE_Venous
MEF2C	0	0	1	0	0	0				0.00483539	-0.572099	0.594	0.824	1	MYH9	VE_Venous
MEIS1	0	0	0	1	0	0				0.00485271	-0.490317	0.203	0.407	1	CNTNAP3P2	VE_Venous
MEIS2	0	0	0	1	0	0				0.00492637	0.253069	0.141	0.028	1	TATDN1	VE_Venous
MGST2	0	0	1	0	0	0				0.00499141	-0.695424	0.375	0.602	1	FLNB	VE_Venous
MGST3	1	0	0	0	0	0				0.00519391	0.370619	0.828	0.778	1	HLA-C	VE_Venous
MIR4435-2HG	1	0	0	0	0	0				0.00520235	-0.41611	0.156	0.361	1	NEK7	VE_Venous
MIR99AHG	0	0	0	0	1	0				0.00522137	-0.338474	0.141	0.333	1	ZNHIT1	VE_Venous
MLIP	0	0	0	0	1	0				0.00523042	-0.576901	0.125	0.315	1	NOS1	VE_Venous
MMRN1	1	0	0	0	0	0				0.00530171	-0.404606	0.031	0.176	1	PRIM2	VE_Venous
MT-ND3	0	0	0	1	0	0				0.00532886	-0.481547	0.234	0.454	1	MAP3K5	VE_Venous
MT-RNR2	0	0	1	0	0	0				0.00533681	0.405823	0.703	0.583	1	RASAL2	VE_Venous
MT1A	0	1	0	0	0	1				0.00534469	-0.395684	0.141	0.343	1	HDAC8	VE_Venous
MT1E	1	1	1	1	1	1				0.00537546	0.634335	0.625	0.537	1	HLA-DRA	VE_Venous
MT1JP	0	0	0	1	0	0				0.00540115	-0.301557	0.078	0.259	1	MAP3K14	VE_Venous
MT1M	0	1	0	1	0	1				0.00543103	-0.314167	0.016	0.148	1	DYSF	VE_Venous
MT1X	0	1	1	1	1	1				0.00543146	-0.630557	0.234	0.426	1	PBX1	VE_Venous
MT1XP1	0	0	0	1	0	0				0.00543257	-0.340771	0.594	0.88	1	MACF1	VE_Venous
MT2A	1	1	0	1	1	1				0.00549508	-0.731624	0.047	0.194	1	ANKRD55	VE_Venous
MT2P1	0	0	0	1	0	0				0.00551094	-0.511981	0.234	0.444	1	PTPN14	VE_Venous
MTATP6P1	0	0	0	1	0	0				0.00553432	-0.257649	0.016	0.148	1	MVB12B	VE_Venous
MTCO1P40	0	0	1	0	0	0				0.00562243	-0.345932	0.234	0.472	1	UBE2E1	VE_Venous
MTND2P28	0	0	0	0	1	0				0.00563657	-0.794898	0.234	0.444	1	TLL1	VE_Venous
MTRNR2L1	0	0	1	0	0	0				0.00564988	-0.319831	0.047	0.204	1	AVL9	VE_Venous
MX1	0	0	0	0	0	1				0.00564988	-0.372913	0.047	0.204	1	RUSC2	VE_Venous
NCOA2	0	0	0	1	0	0				0.0057401	-0.328646	0.047	0.204	1	UQCRC2	VE_Venous
NDUFA12	0	0	1	0	0	0				0.00580246	-0.489808	0.094	0.269	1	CAMKMT	VE_Venous
NFATC2	1	0	0	0	0	0				0.00581156	-0.429292	0.078	0.241	1	GFPT1	VE_Venous
NFIB	0	1	0	0	0	0				0.00587518	-0.262383	0.125	0.315	1	SYNGR2	VE_Venous
NHSL1	0	0	0	0	1	0				0.00589611	-0.314515	0.078	0.25	1	LAMTOR1	VE_Venous
NNMT	0	0	0	1	0	0				0.00591588	-0.425053	0.062	0.222	1	TBC1D12	VE_Venous
NOSTRIN	0	0	0	1	0	0				0.00594429	-0.257168	0	0.111	1	PTAR1	VE_Venous
NRXN3	1	0	0	1	0	0				0.00594429	-0.263445	0	0.111	1	TUBGCP2	VE_Venous
NTN1	1	0	0	0	0	0				0.00594429	-0.279063	0	0.111	1	WDTC1	VE_Venous
NUMB	0	0	0	0	0	1				0.00594429	-0.321334	0	0.111	1	SMCR5	VE_Venous
NUP153	0	0	1	0	0	0				0.00595609	-0.882044	0.047	0.194	1	CDH13	VE_Venous
OPHN1	0	0	0	1	0	0				0.00598237	-0.494818	0.375	0.602	1	TPM4	VE_Venous
PACSIN2	0	0	1	0	0	0				0.00602794	-0.620512	0.156	0.343	1	MYO1D	VE_Venous
PALD1	0	0	1	1	0	0				0.0061141	-0.34297	0.047	0.204	1	DUSP16	VE_Venous
PBX1	0	1	0	0	0	0				0.00630084	-0.35177	0.281	0.519	1	ALDOA	VE_Venous
PDCD4	0	1	0	0	0	0				0.00631967	-0.573056	0.109	0.278	1	NSMAF	VE_Venous
PDE3A	0	1	0	0	0	0				0.00631998	-0.462954	0.438	0.639	1	PEAK1	VE_Venous
PDK4	0	1	0	1	0	1				0.00640916	-0.251458	0.141	0.352	1	ATP5PD	VE_Venous
PGM5	0	0	0	0	0	1				0.00648674	-0.338326	0.016	0.139	1	MAPKBP1	VE_Venous
PHLDA1	0	0	0	0	1	0				0.00648674	-0.353898	0.016	0.139	1	HMGA1	VE_Venous
PIP5K1B	0	1	0	0	0	0				0.00654201	-0.389202	0.062	0.213	1	EIF3D	VE_Venous
PITPNC1	0	0	0	1	1	0				0.00655513	-0.470586	0.047	0.194	1	ZNF710	VE_Venous
PLAT	0	0	1	1	0	0				0.00658527	-0.444703	0.172	0.37	1	SETD2	VE_Venous
PLEKHG1	0	0	1	0	0	0				0.00674472	0.939777	0.297	0.148	1	MCF2L2	VE_Venous
PLPP1	0	0	1	1	0	0				0.00685819	-0.387458	0.188	0.398	1	ZFR	VE_Venous
PLS3	0	0	1	0	0	0				0.00689556	-0.333859	0.125	0.324	1	EHBP1	VE_Venous
POLR2J3	0	1	0	1	1	0				0.00690267	-0.393528	0.078	0.241	1	USP6NL	VE_Venous
PON2	0	0	1	1	0	0				0.00704551	-0.342841	0.094	0.259	1	TUBB4B	VE_Venous
POSTN	0	0	0	1	0	0				0.00711623	-0.4544	0.219	0.435	1	WNT2B	VE_Venous
PPM1D	0	0	0	1	0	0				0.00720266	-0.373467	0.078	0.241	1	ARFIP1	VE_Venous
PPP1R15A	0	0	1	0	0	0				0.00720781	-0.322585	0.047	0.194	1	ELK4	VE_Venous
PRDM1	0	1	0	1	0	0				0.00727427	0.476488	0.609	0.444	1	DGKH	VE_Venous
PREX2	0	0	0	1	0	0				0.00728756	0.468761	0.859	0.759	1	PRKCH	VE_Venous
PRICKLE1	0	0	1	1	0	0				0.00728996	-0.360264	0.031	0.167	1	PRKCSH	VE_Venous
PRKCH	0	0	0	1	0	0				0.00729579	-0.454567	0.438	0.611	1	ERC1	VE_Venous
PRKG1	1	0	0	0	0	0				0.00741497	-0.391962	0.031	0.167	1	ZNF44	VE_Venous
PRKX	0	0	1	0	0	0				0.00743458	-1.05015	0.25	0.463	1	FRMD4B	VE_Venous
PTMAP2	0	0	1	0	0	0				0.00748911	-0.480059	0.062	0.213	1	LRPAP1	VE_Venous
PTPN1	0	0	1	0	0	0				0.00751215	-0.581531	0.328	0.519	1	LDLRAD3	VE_Venous
PTPRG	0	1	1	1	0	1				0.00754427	-0.295625	0.016	0.139	1	GTF2E2	VE_Venous
PTPRM	0	0	0	0	0	1				0.00754427	-0.42325	0.016	0.139	1	ATP6V1A	VE_Venous
PVT1	1	0	0	0	0	0				0.00757906	-0.275769	0.109	0.306	1	LAMB2	VE_Venous
RAPGEF2	0	0	0	1	0	0				0.00779256	-0.458923	0.531	0.676	1	PLEKHA7	VE_Venous
RAPGEF5	0	1	0	0	0	0				0.00783173	-0.403901	0.016	0.139	1	NARS2	VE_Venous
RASA4	0	0	0	0	1	0				0.00783433	-0.27813	0.109	0.296	1	PRR13	VE_Venous
RASAL2	0	0	0	1	0	0				0.00783749	0.599228	0.641	0.546	1	FOXO3	VE_Venous
RDX	0	0	0	1	0	0				0.007846	-0.348365	0.25	0.463	1	CHD2	VE_Venous
RELB	0	0	1	0	0	0				0.00795807	-0.337219	0.062	0.222	1	TXNDC11	VE_Venous
RFX2	1	0	1	0	0	0				0.00803689	-0.452259	0.172	0.361	1	DST	VE_Venous
RFX3	1	0	0	0	0	0				0.00803828	-0.504412	0.656	0.861	1	ENSG00000224063	VE_Venous
RGS5	0	0	0	1	0	0				0.00804256	0.264507	0.234	0.083	1	HS2ST1	VE_Venous
RHOB	1	0	1	0	0	0				0.00806343	-0.379267	0.156	0.343	1	RPN2	VE_Venous
RIN2	0	0	0	0	0	1				0.00812895	-0.279689	0.016	0.139	1	DNMT3A	VE_Venous
RNF115	0	0	1	0	0	0				0.00819357	-0.285388	0.062	0.222	1	SNX4	VE_Venous
RNF122	0	0	0	0	1	0				0.00820627	-0.39189	0.031	0.167	1	ABHD18	VE_Venous
RPL13P12	0	0	1	0	0	0				0.00822684	0.450699	0.391	0.231	1	CEBPB	VE_Venous
RPL15P3	0	0	1	0	0	0				0.00833377	0.450303	0.234	0.093	1	CUTA	VE_Venous
RPL34P18	0	0	1	0	0	0				0.00834527	-0.309017	0.031	0.167	1	CREB3L2	VE_Venous
RPL7P9	0	0	1	0	0	0				0.00842058	-0.329262	0.172	0.37	1	PPP4R2	VE_Venous
RPS23	0	0	0	0	1	0				0.00844342	0.462257	0.625	0.444	1	CHSY1	VE_Venous
RPS26	0	0	0	0	1	0				0.00848527	-0.371038	0.047	0.185	1	ZNF33A	VE_Venous
RPS26P31	0	0	0	0	1	0				0.00864545	-0.253645	0.234	0.454	1	C16orf45	VE_Venous
RPS3AP6	0	0	1	0	0	0				0.0086496	-0.309792	0	0.102	1	RRM1	VE_Venous
RRP12	1	0	0	0	0	0				0.00865457	-0.566442	0.062	0.204	1	LRRC37A3	VE_Venous
RUNX1T1	0	1	0	1	0	1				0.00871944	0.436601	0.109	0.019	1	CCDC60	VE_Venous
S100A6	0	0	1	0	0	0				0.00879558	-0.403794	0.344	0.556	1	RAB1A	VE_Venous
S100A8	0	1	0	0	0	0				0.00895375	-0.35698	0.203	0.398	1	DCAF6	VE_Venous
SAMHD1	0	1	0	0	0	0				0.00905572	-0.399059	0.156	0.352	1	HM13	VE_Venous
SBNO2	0	0	1	0	0	0				0.00912608	-0.40149	0.109	0.278	1	ABI2	VE_Venous
SCHLAP1	1	0	0	0	0	0				0.0091933	-0.341408	0.109	0.287	1	MESD	VE_Venous
SDCCAG8	0	0	0	0	0	1				0.00922433	-0.258105	0.031	0.167	1	MED10	VE_Venous
SEC14L1	0	0	0	0	0	1				0.00928983	-0.406957	0.078	0.231	1	TIAM1	VE_Venous
SEMA4A	1	0	0	0	0	0				0.00932103	-0.282266	0.172	0.38	1	CAPNS1	VE_Venous
SEMA6A	0	0	1	1	0	0				0.00936063	-0.406535	0.203	0.398	1	LSM14A	VE_Venous
SERPINB9	0	0	1	0	0	0				0.00937044	0.285555	0.109	0.019	1	CDH8	VE_Venous
SERPING1	0	1	0	0	0	0				0.00946432	-0.40077	0.281	0.491	1	KCTD12	VE_Venous
SFTPC	0	0	1	1	0	0				0.00950551	-0.335469	0.188	0.38	1	CANX	VE_Venous
SH3D19	0	0	0	1	0	0				0.00963446	0.412253	0.922	0.769	1	BMPR2	VE_Venous
SH3RF1	0	0	0	1	0	0				0.00969423	-0.364661	0.078	0.222	1	POLR2I	VE_Venous
SH3RF3	0	0	1	1	0	0				0.00976772	-0.380556	0.391	0.565	1	RASA1	VE_Venous
SLC25A25	0	0	1	0	0	0				0.00976824	-0.316506	0.047	0.185	1	NFKB2	VE_Venous
SLC6A4	0	1	0	0	0	0				0.00985728	-0.28033	0.156	0.343	1	FOXK2	VE_Venous
SLC9A3R2	1	0	0	1	0	0				0.00990272	-0.342305	0.062	0.213	1	NPC1	VE_Venous
SLCO3A1	0	0	1	0	0	0				0.00992869	-0.287513	0.203	0.407	1	LIMA1	VE_Venous
SLFN5	0	0	0	0	1	0				0.00999795	-0.326646	0.031	0.157	1	MTFR1	VE_Venous
SLPI	0	1	0	0	0	0				0.0101945	0.604834	0.578	0.463	1	ELF1	VE_Venous
SNED1	0	1	0	0	0	0				0.0101978	-0.613798	0.234	0.417	1	CSTB	VE_Venous
SNTG2	0	0	0	0	1	0				0.0102597	0.411556	0.438	0.269	1	LIMCH1	VE_Venous
SOCS2	0	0	0	1	0	0				0.0103058	0.365056	0.109	0.019	1	SMYD2	VE_Venous
SOCS3	1	0	1	0	0	1				0.010392	-0.325456	0.047	0.185	1	LNPEP	VE_Venous
SPARCL1	0	0	1	1	0	0				0.0104583	0.372262	0.688	0.537	1	FNIP2	VE_Venous
SPSB1	0	1	1	1	0	0				0.0104605	-0.277381	0.016	0.13	1	USP1	VE_Venous
SRPX	0	1	0	1	0	0				0.0104605	-0.292302	0.016	0.13	1	UBE2F	VE_Venous
SRSF3	0	0	0	0	0	1				0.0104653	0.385169	0.172	0.056	1	MRVI1-AS1	VE_Venous
SSH1	0	0	0	1	0	0				0.0104772	0.619936	0.641	0.574	1	HLA-DRB1	VE_Venous
SSH2	0	0	0	0	0	1				0.0105163	0.38981	0.125	0.028	1	BATF3	VE_Venous
ST3GAL1	0	0	1	0	0	0				0.0106325	-0.458829	0.25	0.444	1	SH3D19	VE_Venous
STARD13	0	0	0	1	0	0				0.0106659	-0.276706	0.094	0.259	1	FAM107B	VE_Venous
STC1	0	0	1	0	0	0				0.0107913	-0.388701	0.047	0.176	1	CERS6	VE_Venous
STK24	0	0	1	0	0	0				0.0108828	-0.327432	0.047	0.185	1	KMT5A	VE_Venous
STK32B	1	0	0	0	0	0				0.0110271	-0.270495	0.156	0.352	1	ADAM15	VE_Venous
SULF1	0	1	0	0	0	0				0.0110545	-0.343072	0.031	0.157	1	KLHDC10	VE_Venous
SULT1E1	0	0	0	0	0	1				0.0110545	-0.357775	0.031	0.157	1	DAP	VE_Venous
SYNE1	0	0	1	1	0	0				0.0110603	-0.251536	0.078	0.241	1	STOX2	VE_Venous
TACC1	0	1	0	0	0	1				0.0111083	-0.468659	0.109	0.269	1	RTN3	VE_Venous
TACR1	0	1	0	0	1	0				0.0112663	-0.275368	0.016	0.13	1	LINC01492	VE_Venous
TAOK3	0	0	0	1	0	0				0.0112663	-0.348525	0.016	0.13	1	DENND1B	VE_Venous
TBC1D2B	0	0	1	0	0	0				0.0112797	-0.347871	0.062	0.204	1	KIAA1551	VE_Venous
TBC1D5	0	0	0	0	1	0				0.0112807	0.308445	0.734	0.565	1	ENSG00000256947	VE_Venous
TBX3	0	0	0	1	0	0				0.0113474	-0.379689	0.234	0.417	1	MMRN2	VE_Venous
TC2N	1	0	0	0	0	0				0.0113941	-0.269806	0.047	0.185	1	ENSG00000272368	VE_Venous
TCIM	0	0	1	0	0	0				0.0114277	-0.280752	0.078	0.231	1	PDCD10	VE_Venous
TFPI	0	0	0	1	0	0				0.011428	-0.343513	0.031	0.157	1	PPP5C	VE_Venous
TGFBR3	0	0	0	1	0	0				0.0114539	-0.440534	0.094	0.25	1	LAMA5	VE_Venous
TGM2	0	0	1	0	0	0				0.0115244	0.339206	0.141	0.037	1	GBP1P1	VE_Venous
TIMP1	1	0	0	0	0	0				0.0116637	0.328871	0.938	0.917	1	HLA-B	VE_Venous
TIPARP	0	1	0	0	0	0				0.0116658	0.480619	0.875	0.713	1	LIFR	VE_Venous
TJP1	0	1	0	0	0	0				0.0117013	0.25771	0.125	0.028	1	DACH2	VE_Venous
TMEM164	0	0	1	0	0	0				0.0117366	-0.350989	0.203	0.389	1	PCMTD1	VE_Venous
TMEM64	0	0	1	0	0	0				0.0117435	-0.387645	0.078	0.231	1	MAP2K5	VE_Venous
TMTC1	0	0	1	1	1	0				0.0117467	0.48076	0.219	0.083	1	TRPM3	VE_Venous
TNFAIP3	0	0	0	1	0	0				0.0117531	0.461351	0.141	0.037	1	SEMA4A	VE_Venous
TNFRSF10D	0	0	1	0	0	0				0.0118013	0.535376	0.469	0.315	1	DHFR	VE_Venous
TOX4	0	0	0	0	1	0				0.0118623	-0.304104	0.172	0.361	1	MLLT10	VE_Venous
TPM3	0	0	1	0	0	0				0.0120698	-0.422907	0.094	0.25	1	USO1	VE_Venous
TRIM5	0	0	0	1	0	1				0.0121385	-0.400762	0.109	0.269	1	SDHD	VE_Venous
TSC22D1	0	1	0	0	0	0				0.0121782	-0.304536	0.156	0.333	1	ARPC5	VE_Venous
TSC22D3	0	1	0	0	0	0				0.0122437	-0.315406	0.281	0.481	1	MED13	VE_Venous
TSHZ2	0	0	1	0	0	0				0.012433	0.888303	0.641	0.565	1	PLAT	VE_Venous
TUSC3	0	0	0	1	0	0				0.0124447	1.04219	0.312	0.176	1	MIR4435-2HG	VE_Venous
TXNIP	0	0	0	0	1	0				0.0125524	-0.378603	0.141	0.306	1	NSD1	VE_Venous
TXNRD1	0	1	0	0	0	0				0.0125633	0.580838	0.375	0.231	1	BTG2	VE_Venous
UBASH3B	0	0	1	0	0	0				0.0126169	-0.360539	0.031	0.157	1	BMS1	VE_Venous
UBC	0	1	0	0	0	0				0.0126779	-0.300805	0.109	0.278	1	ILF3	VE_Venous
UBE2H	0	0	1	0	0	0				0.0127281	0.354829	0.438	0.269	1	BHLHE40	VE_Venous
UIMC1	0	0	0	0	0	1				0.0127817	0.33623	0.828	0.731	1	ENSG00000283563	VE_Venous
ULK4	1	0	0	0	0	0				0.0128362	-0.355323	0.109	0.278	1	OSBPL10	VE_Venous
USP25	0	0	0	1	0	0				0.0129863	0.303023	0.25	0.102	1	IFI44L	VE_Venous
UTP4	0	0	1	0	0	0				0.0130034	0.251517	0.125	0.028	1	HACE1	VE_Venous
VIM	0	0	1	0	0	0				0.0130252	-0.334684	0.062	0.204	1	INVS	VE_Venous
WARS	0	0	0	1	0	0				0.0133215	-0.377922	0.109	0.278	1	WDFY1	VE_Venous
WASHC2A	0	0	1	1	0	0				0.0134678	-0.415128	0.094	0.241	1	IP6K1	VE_Venous
WASHC2C	0	0	1	1	0	0				0.0134691	-0.250349	0.031	0.157	1	AP3S2	VE_Venous
WDR26	0	0	0	0	0	1				0.0134866	-0.498714	0.297	0.481	1	BAZ2B	VE_Venous
WDR74	1	0	0	0	0	0				0.013613	0.424354	0.656	0.528	1	PABPC1	VE_Venous
WNT2B	0	0	1	1	0	0				0.0136642	-0.41226	0.109	0.259	1	UPF3A	VE_Venous
YBX3	0	0	1	0	0	0				0.0141791	-0.350732	0.078	0.231	1	NPTN	VE_Venous
ZC3HAV1	0	1	0	0	0	0				0.0141948	-0.439422	0.203	0.38	1	TULP4	VE_Venous
ZFAND5	0	1	0	0	0	1				0.014325	-0.355756	0.25	0.435	1	CELF1	VE_Venous
ZFP36	0	0	1	1	0	0				0.0144662	-0.368555	0.266	0.463	1	SRPK2	VE_Venous
ZFPM2	0	0	1	0	0	1				0.0144814	-0.273935	0.016	0.12	1	GRAPL	VE_Venous
ZNF331	0	0	1	0	0	0				0.0144814	-0.279056	0.016	0.12	1	BLOC1S5-TXNDC5	VE_Venous
										0.0145172	-0.289541	0.109	0.278	1	TBCAP1	VE_Venous
										0.014679	0.423239	0.203	0.083	1	ENSG00000266970	VE_Venous
										0.014679	-0.342211	0.047	0.176	1	PRICKLE1	VE_Venous
										0.0147692	-0.468315	0.328	0.528	1	REV3L	VE_Venous
										0.0148613	-0.28189	0.219	0.435	1	RABAC1	VE_Venous
										0.0148836	-0.353625	0.328	0.491	1	UBE2E2	VE_Venous
										0.0151287	-0.362019	0.047	0.176	1	ITGA3	VE_Venous
										0.0153061	-0.3913	0.016	0.12	1	NEK6	VE_Venous
										0.0153561	-0.341809	0.031	0.148	1	NMI	VE_Venous
										0.0153857	-0.473896	0.141	0.296	1	SIPA1L3	VE_Venous
										0.0154515	-0.342746	0.312	0.509	1	VCL	VE_Venous
										0.0155224	0.759967	0.766	0.639	1	PITPNC1	VE_Venous
										0.0155446	-0.419335	0.188	0.352	1	ZC3H11A	VE_Venous
										0.01559	-0.352567	0.016	0.12	1	MIEN1	VE_Venous
										0.0156104	-0.427373	0.094	0.25	1	UBE2G1	VE_Venous
										0.0156913	-1.14913	0.062	0.194	1	PTGS2	VE_Venous
										0.0157269	-0.540938	0.438	0.583	1	DGKI	VE_Venous
										0.0157269	-0.323907	0.703	0.769	1	RPS4X	VE_Venous
										0.0158578	-0.422053	0.141	0.306	1	DENND5B	VE_Venous
										0.0158786	-0.292904	0.016	0.12	1	BANP	VE_Venous
										0.0158786	-0.31322	0.016	0.12	1	ABCB7	VE_Venous
										0.0159093	-0.294111	0.188	0.37	1	SNAP23	VE_Venous
										0.01605	-0.688226	0.375	0.519	1	EXOC6	VE_Venous
										0.0161291	-0.319743	0.031	0.148	1	CUEDC1	VE_Venous
										0.0163062	-0.290827	0.047	0.176	1	AP3D1	VE_Venous
										0.0163114	-0.300236	0.141	0.315	1	EXOC1	VE_Venous
										0.0164699	-0.263545	0.016	0.12	1	L3MBTL3	VE_Venous
										0.0164776	-0.642763	0.047	0.167	1	LIPG	VE_Venous
										0.0164976	-0.442084	0.344	0.528	1	NF1	VE_Venous
										0.0165247	-0.315107	0.484	0.704	1	CDC42BPA	VE_Venous
										0.0166023	-0.310033	0.188	0.37	1	DAGLB	VE_Venous
										0.0166207	0.458381	0.438	0.306	1	ENSG00000239470	VE_Venous
										0.0166654	-0.353533	0.25	0.454	1	HNRNPR	VE_Venous
										0.0166665	-0.419606	0.453	0.639	1	CUX1	VE_Venous
										0.0168256	-0.259207	0.344	0.546	1	CHCHD2	VE_Venous
										0.0169361	-0.334256	0.031	0.148	1	PXK	VE_Venous
										0.0169682	-0.25551	0.078	0.222	1	TNPO3	VE_Venous
										0.017129	0.468451	0.5	0.38	1	ITGB1	VE_Venous
										0.0171836	-0.353422	0.141	0.306	1	TRIM44	VE_Venous
										0.0172972	-0.433236	0.078	0.213	1	TNRC18	VE_Venous
										0.0173378	-0.455075	0.25	0.454	1	WWC2	VE_Venous
										0.0174218	-0.29968	0.078	0.222	1	SEL1L	VE_Venous
										0.0177733	-0.301734	0.047	0.167	1	PLEKHM3	VE_Venous
										0.0179601	0.279004	0.328	0.176	1	SKI	VE_Venous
										0.0180657	-0.367143	0.234	0.417	1	PUM1	VE_Venous
										0.018218	-0.290238	0.094	0.231	1	SDHC	VE_Venous
										0.0183245	0.484741	0.5	0.37	1	SELP	VE_Venous
										0.0183324	-0.397365	0.172	0.333	1	SSR2	VE_Venous
										0.0184613	-0.441956	0.188	0.352	1	TNRC6A	VE_Venous
										0.0185327	-0.472663	0.172	0.333	1	TMOD1	VE_Venous
										0.0185775	-0.539971	0.125	0.278	1	RTEL1-TNFRSF6B	VE_Venous
										0.0188095	-0.685664	0.203	0.37	1	DACH1	VE_Venous
										0.0188788	-0.428018	0.062	0.185	1	LMBRD1	VE_Venous
										0.0189138	-0.389929	0.125	0.269	1	H2AFJ	VE_Venous
										0.0189277	-0.274883	0.297	0.5	1	PARD3	VE_Venous
										0.0189595	-0.434716	0.156	0.324	1	PROCR	VE_Venous
										0.0189672	-0.49875	0.109	0.25	1	KIAA1671	VE_Venous
										0.0190953	-0.27188	0.062	0.194	1	CEP57	VE_Venous
										0.0191017	-0.409327	0.172	0.343	1	SPCS2	VE_Venous
										0.0191451	-0.318771	0.156	0.343	1	TLNRD1	VE_Venous
										0.0192725	-0.2928	0.156	0.333	1	UGGT2	VE_Venous
										0.0192786	-0.396012	0.281	0.444	1	MDM4	VE_Venous
										0.0193681	-0.63796	0.141	0.296	1	PLS3	VE_Venous
										0.0194046	-0.568615	0.203	0.37	1	TMCC1	VE_Venous
										0.0194108	-0.259979	0.359	0.574	1	ASH1L	VE_Venous
										0.0195011	-0.436952	0.094	0.241	1	CSRP2	VE_Venous
										0.0195956	0.519784	0.297	0.167	1	DUSP6	VE_Venous
										0.0198584	-0.401431	0.281	0.472	1	GAS5	VE_Venous
										0.0198884	-0.522656	0.406	0.583	1	FLI1	VE_Venous
										0.0199588	0.357939	0.734	0.519	1	FOS	VE_Venous
										0.0199716	-0.463855	0.062	0.185	1	NTN1	VE_Venous
										0.0201112	-0.721218	0.266	0.426	1	ARID5B	VE_Venous
										0.020135	-0.294966	0.438	0.639	1	HSP90AB1	VE_Venous
										0.0202963	0.411565	0.469	0.315	1	HDGFL3	VE_Venous
										0.020386	1.08369	0.562	0.472	1	MYO1E	VE_Venous
										0.0204233	0.311313	0.359	0.222	1	ENSG00000227161	VE_Venous
										0.0205924	-0.394327	0.031	0.139	1	PPME1	VE_Venous
										0.0208154	-0.318468	0.141	0.306	1	PPHLN1	VE_Venous
										0.0209419	-0.281704	0.047	0.167	1	CCDC186	VE_Venous
										0.0211103	-0.513161	0.203	0.38	1	APOC1	VE_Venous
										0.0211557	-0.304897	0.016	0.111	1	GOT2	VE_Venous
										0.0211557	-0.36585	0.016	0.111	1	UBE3B	VE_Venous
										0.0211974	-0.310423	0.141	0.296	1	ZMYM2	VE_Venous
										0.0212707	-0.27279	0.031	0.139	1	CLPTM1	VE_Venous
										0.0212707	-0.364982	0.031	0.139	1	R3HCC1L	VE_Venous
										0.021317	-0.250754	0.062	0.194	1	NSL1	VE_Venous
										0.021317	-0.262063	0.062	0.194	1	MTA3	VE_Venous
										0.0213419	-0.459798	0.156	0.306	1	ZNF521	VE_Venous
										0.0213647	-0.338453	0.078	0.213	1	TCF20	VE_Venous
										0.0213794	-0.264626	0.188	0.361	1	GIMAP4	VE_Venous
										0.0215349	-0.25091	0.25	0.463	1	NCOR1	VE_Venous
										0.0216446	-0.279629	0.078	0.213	1	PA2G4	VE_Venous
										0.0217443	0.455285	0.688	0.593	1	SIK2	VE_Venous
										0.0217645	0.437203	0.75	0.648	1	PDLIM1	VE_Venous
										0.0219112	-0.269729	0.125	0.287	1	MET	VE_Venous
										0.021942	-0.276343	0.016	0.111	1	ASPH	VE_Venous
										0.0219689	-0.321967	0.031	0.139	1	MFAP1	VE_Venous
										0.0220258	-0.306126	0.125	0.269	1	PTPN11	VE_Venous
										0.0221906	0.431703	0.516	0.37	1	ITPKC	VE_Venous
										0.0223252	-0.297436	0.031	0.139	1	GULP1	VE_Venous
										0.0223446	-0.276523	0.016	0.111	1	AKR1C3	VE_Venous
										0.0226341	-0.275861	0.062	0.185	1	USP42	VE_Venous
										0.0227536	-0.269025	0.016	0.111	1	EPRS	VE_Venous
										0.0227536	-0.321594	0.016	0.111	1	MTX2	VE_Venous
										0.0228202	0.455536	0.203	0.083	1	LYVE1	VE_Venous
										0.0230921	-0.274405	0.078	0.213	1	ENSG00000177738	VE_Venous
										0.0230975	0.290806	0.172	0.065	1	FUNDC2	VE_Venous
										0.0231186	0.406075	0.938	0.963	1	MT-ND3	VE_Venous
										0.0231227	0.316214	0.141	0.046	1	PER2	VE_Venous
										0.023136	-0.939089	0.656	0.787	1	TIMP1	VE_Venous
										0.0231691	-0.272942	0.016	0.111	1	LCMT1	VE_Venous
										0.0231787	-0.266891	0.094	0.241	1	RFC1	VE_Venous
										0.0232661	-0.356298	0.062	0.185	1	SPAAR	VE_Venous
										0.0235299	0.295211	0.141	0.046	1	NOMO3	VE_Venous
										0.0235951	0.60992	0.391	0.269	1	SRGAP1	VE_Venous
										0.0236007	-0.68603	0.219	0.38	1	HSPA1A	VE_Venous
										0.0236278	-0.344378	0.25	0.454	1	HERPUD1	VE_Venous
										0.0236364	-0.560655	0.156	0.296	1	MAPK8	VE_Venous
										0.0236943	-0.303871	0.078	0.213	1	EHD1	VE_Venous
										0.0237527	-0.251371	0.078	0.222	1	TMEM245	VE_Venous
										0.0238014	-0.26904	0.031	0.139	1	IL6R	VE_Venous
										0.0238014	-0.286782	0.031	0.139	1	CLSTN1	VE_Venous
										0.0238188	0.510643	0.156	0.056	1	CHRM3	VE_Venous
										0.0238188	0.343056	0.156	0.056	1	IGHA1	VE_Venous
										0.0241344	-0.280555	0.328	0.509	1	POLR2J4	VE_Venous
										0.0243628	0.371577	0.141	0.046	1	ENSG00000273748	VE_Venous
										0.0244915	-0.364617	0.141	0.296	1	CD2AP	VE_Venous
										0.0245596	-0.301863	0.203	0.38	1	DYNLRB1	VE_Venous
										0.0245948	-0.406794	0.094	0.231	1	EPB41L3	VE_Venous
										0.0247072	-0.278549	0.109	0.25	1	CYCS	VE_Venous
										0.0247476	-0.408064	0.203	0.361	1	HERC4	VE_Venous
										0.0248526	0.493716	0.438	0.287	1	CUL1	VE_Venous
										0.0249754	0.270762	0.109	0.028	1	SOX17	VE_Venous
										0.02499	0.355598	0.125	0.037	1	SLC35E3	VE_Venous
										0.0249978	-0.359692	0.125	0.269	1	SSR3	VE_Venous
										0.0250889	-0.324815	0.281	0.454	1	THRAP3	VE_Venous
										0.0251366	-0.522117	0.344	0.5	1	PTGIS	VE_Venous
										0.0252385	-0.360842	0.188	0.352	1	PLA2G16	VE_Venous
										0.0253153	-0.270807	0.047	0.157	1	GATA2	VE_Venous
										0.0253616	-0.296016	0.031	0.139	1	INPP4A	VE_Venous
										0.0253717	-0.325896	0.25	0.417	1	FTO	VE_Venous
										0.0255159	-0.379509	0.109	0.241	1	KDM1A	VE_Venous
										0.0255832	-0.281785	0.078	0.213	1	RCL1	VE_Venous
										0.0255962	-0.313339	0.109	0.25	1	VOPP1	VE_Venous
										0.0256748	-0.851869	0.172	0.306	1	BMP6	VE_Venous
										0.0258401	0.279204	0.156	0.056	1	BRMS1L	VE_Venous
										0.0259493	-0.294635	0.062	0.185	1	SNX25	VE_Venous
										0.0261056	0.403021	0.141	0.046	1	PCDH11X	VE_Venous
										0.0261264	-0.2686	0.391	0.583	1	DNAJC1	VE_Venous
										0.0261295	-0.49935	0.109	0.241	1	DNAJC18	VE_Venous
										0.0261743	-0.279008	0.031	0.139	1	ENSG00000225339	VE_Venous
										0.0262042	-0.310094	0.109	0.25	1	CMC1	VE_Venous
										0.0262042	-0.380544	0.109	0.25	1	PDSS2	VE_Venous
										0.0262617	-0.337807	0.031	0.13	1	SPHK1	VE_Venous
										0.0263678	-0.47892	0.125	0.259	1	FBXO42	VE_Venous
										0.0264888	-0.352651	0.078	0.204	1	ENSG00000254929	VE_Venous
										0.0266605	-0.268386	0.062	0.185	1	ENSG00000283411	VE_Venous
										0.0266605	-0.398359	0.062	0.185	1	OMD	VE_Venous
										0.0268311	-0.319984	0.078	0.204	1	TOR1AIP2	VE_Venous
										0.026843	-0.417971	0.047	0.157	1	SPCS2P4	VE_Venous
										0.0268463	0.438862	0.281	0.157	1	RAB11FIP3	VE_Venous
										0.0268555	-0.350875	0.203	0.38	1	RAB13	VE_Venous
										0.0269136	-0.287855	0.078	0.213	1	NEK1	VE_Venous
										0.0270738	-0.705962	0.109	0.241	1	CSGALNACT1	VE_Venous
										0.0271386	-0.335412	0.172	0.333	1	CRK	VE_Venous
										0.0271772	-0.260601	0.078	0.204	1	MCFD2	VE_Venous
										0.02738	-0.305234	0.156	0.306	1	NSD3	VE_Venous
										0.0274723	0.369704	0.281	0.157	1	TRIM22	VE_Venous
										0.0274825	0.282948	0.141	0.046	1	VWA8	VE_Venous
										0.027508	0.365043	0.531	0.407	1	AFF4	VE_Venous
										0.0275624	-0.254181	0.031	0.13	1	STX7	VE_Venous
										0.027614	0.304631	0.109	0.028	1	CITED2	VE_Venous
										0.0276243	-0.316384	0.328	0.481	1	NIPBL	VE_Venous
										0.02764	-0.375277	0.375	0.537	1	EIF4G3	VE_Venous
										0.0276436	-0.301784	0.25	0.407	1	SND1	VE_Venous
										0.0277759	-0.314363	0.094	0.231	1	ANKRD13C	VE_Venous
										0.0277992	-0.392932	0.156	0.315	1	ST7	VE_Venous
										0.027839	-0.282325	0.141	0.287	1	ETFA	VE_Venous
										0.0278803	0.319504	0.219	0.102	1	KCTD3	VE_Venous
										0.0280061	-0.298769	0.219	0.389	1	NDUFV2	VE_Venous
										0.0280493	-0.380416	0.203	0.361	1	TBL1XR1	VE_Venous
										0.0282943	-0.28375	0.281	0.454	1	FGD5	VE_Venous
										0.028479	0.42127	0.578	0.472	1	CCNY	VE_Venous
										0.0285126	-0.363842	0.062	0.185	1	MTOR	VE_Venous
										0.0285502	-0.457384	0.188	0.343	1	ZMYM4	VE_Venous
										0.0286552	0.481258	0.609	0.537	1	NCOA7	VE_Venous
										0.028864	-0.295818	0.047	0.157	1	ACYP1	VE_Venous
										0.0289396	-0.60509	0.344	0.481	1	ID1	VE_Venous
										0.0289495	0.267368	0.125	0.037	1	NDUFAF4	VE_Venous
										0.0289873	-0.41385	0.172	0.324	1	ACSL4	VE_Venous
										0.0290888	-0.291966	0.062	0.176	1	TMTC3	VE_Venous
										0.0291617	-0.47924	0.188	0.333	1	COMMD10	VE_Venous
										0.0292085	-0.375787	0.125	0.259	1	NLRP1	VE_Venous
										0.0293444	0.527119	0.594	0.463	1	FAM155A	VE_Venous
										0.0293827	-0.255323	0.031	0.13	1	ENSG00000263272	VE_Venous
										0.0293859	0.705494	0.234	0.12	1	ARAP2	VE_Venous
										0.0297084	-0.250495	0.047	0.157	1	CA5B	VE_Venous
										0.0297304	0.470406	0.656	0.593	1	SSH1	VE_Venous
										0.0297492	-0.305175	0.016	0.102	1	CRTAC1	VE_Venous
										0.0297492	-0.408025	0.016	0.102	1	PXDNL	VE_Venous
										0.0300017	-0.350459	0.484	0.648	1	SYN3	VE_Venous
										0.0301257	-0.323247	0.141	0.306	1	PTGS1	VE_Venous
										0.0301273	0.354228	0.172	0.074	1	SERF1B	VE_Venous
										0.0301627	-0.375473	0.281	0.454	1	DIAPH2	VE_Venous
										0.0302848	-0.975494	0.344	0.491	1	SERPINE1	VE_Venous
										0.0303107	0.253961	0.812	0.704	1	RPL41	VE_Venous
										0.0304168	-0.367524	0.312	0.481	1	PDS5A	VE_Venous
										0.0305137	0.534523	0.391	0.259	1	GRASP	VE_Venous
										0.0308449	-0.264806	0.016	0.102	1	AZI2	VE_Venous
										0.0309681	0.513555	0.516	0.417	1	JUND	VE_Venous
										0.0313056	-0.270293	0.031	0.13	1	PANK3	VE_Venous
										0.0314959	0.408159	0.594	0.519	1	ITGAV	VE_Venous
										0.0315134	-0.27545	0.156	0.315	1	TMED10	VE_Venous
										0.0315695	0.323036	0.703	0.639	1	RNASE1	VE_Venous
										0.0316185	-0.845718	0.266	0.417	1	HSPA5	VE_Venous
										0.0316581	-0.251974	0.078	0.213	1	PRPF3	VE_Venous
										0.0317344	-0.414775	0.219	0.389	1	MMRN1	VE_Venous
										0.0317649	-0.593043	0.266	0.435	1	COL8A1	VE_Venous
										0.0319128	-0.264964	0.047	0.157	1	MBD2	VE_Venous
										0.0319751	-0.282021	0.016	0.102	1	LRIG2	VE_Venous
										0.0319751	-0.282658	0.016	0.102	1	POT1	VE_Venous
										0.0324002	-0.440544	0.062	0.176	1	ATRN	VE_Venous
										0.032427	0.466393	0.609	0.509	1	SUSD6	VE_Venous
										0.0326229	-0.564937	0.109	0.241	1	SNCA	VE_Venous
										0.0327317	-0.295674	0.141	0.287	1	MYO9B	VE_Venous
										0.0327842	0.487129	0.469	0.37	1	CD46	VE_Venous
										0.0330022	-0.335512	0.141	0.278	1	ZHX3	VE_Venous
										0.0331406	-0.253013	0.016	0.102	1	ENSG00000251307	VE_Venous
										0.0331619	-0.276294	0.25	0.417	1	KDM2A	VE_Venous
										0.0331873	-0.434363	0.078	0.194	1	STPG2	VE_Venous
										0.0332451	-0.322995	0.172	0.315	1	NDUFB11	VE_Venous
										0.0332552	0.435264	0.234	0.12	1	AK3	VE_Venous
										0.0333502	-0.37024	0.25	0.407	1	TBC1D8	VE_Venous
										0.0336149	0.395801	0.312	0.185	1	TIPARP	VE_Venous
										0.0338023	0.302022	0.297	0.167	1	GADD45A	VE_Venous
										0.0339617	-0.393531	0.234	0.389	1	COG5	VE_Venous
										0.0340261	-0.286081	0.094	0.222	1	TNXB	VE_Venous
										0.0340263	-0.337023	0.094	0.222	1	PCDH7	VE_Venous
										0.0342515	0.421466	0.219	0.111	1	PXDC1	VE_Venous
										0.0343429	0.290904	0.172	0.074	1	SPRY4-AS1	VE_Venous
										0.0344133	0.469337	0.531	0.426	1	RAB27A	VE_Venous
										0.0344677	-0.380306	0.078	0.194	1	SLC44A1	VE_Venous
										0.034712	-0.371842	0.156	0.296	1	NBAS	VE_Venous
										0.0348411	-0.337725	0.047	0.148	1	CNTNAP3C	VE_Venous
										0.0348807	-0.27957	0.25	0.417	1	NEDD8-MDP1	VE_Venous
										0.0350859	-0.437565	0.25	0.407	1	AHR	VE_Venous
										0.035091	-0.252738	0.062	0.176	1	MYO18A	VE_Venous
										0.0352575	-0.333995	0.094	0.222	1	GOLIM4	VE_Venous
										0.0355459	-0.310012	0.219	0.389	1	MRPS21	VE_Venous
										0.0355697	-0.311989	0.141	0.278	1	TRIM33	VE_Venous
										0.0355727	-0.286065	0.25	0.407	1	ZHX2	VE_Venous
										0.0356314	-0.266348	0.203	0.352	1	PCBP2	VE_Venous
										0.0360429	-0.273885	0.406	0.583	1	BCL2L14	VE_Venous
										0.0362397	-0.423446	0.078	0.194	1	CNIH4	VE_Venous
										0.0362399	-0.293571	0.078	0.194	1	NRDC	VE_Venous
										0.0365908	-0.258729	0.031	0.13	1	ZDHHC2	VE_Venous
										0.0366238	0.359751	0.297	0.176	1	ENSG00000273499	VE_Venous
										0.0366238	-0.382117	0.141	0.269	1	SCMH1	VE_Venous
										0.0366571	0.269202	0.234	0.12	1	RARRES3	VE_Venous
										0.0367209	-0.287685	0.141	0.278	1	CLINT1	VE_Venous
										0.0368753	0.706729	0.625	0.472	1	CXCL2	VE_Venous
										0.036989	-0.287696	0.062	0.176	1	PPP2R1A	VE_Venous
										0.0372594	-0.413613	0.406	0.546	1	RNASEK	VE_Venous
										0.0372831	-0.336517	0.125	0.259	1	STK38L	VE_Venous
										0.0373916	-0.408736	0.109	0.231	1	CSNK2A1	VE_Venous
										0.0374061	-0.428027	0.312	0.463	1	VPS13D	VE_Venous
										0.0375524	0.388142	0.234	0.12	1	DAB2IP	VE_Venous
										0.0378028	-0.323194	0.453	0.639	1	RPLP0	VE_Venous
										0.0379612	-0.314203	0.047	0.148	1	OXSR1	VE_Venous
										0.0379703	-0.267606	0.062	0.176	1	RASA4B	VE_Venous
										0.03837	-0.304679	0.375	0.574	1	TGFBR2	VE_Venous
										0.0384825	-0.450973	0.156	0.296	1	PDE10A	VE_Venous
										0.038617	-0.262957	0.031	0.12	1	PEAR1	VE_Venous
										0.0386516	-0.26399	0.188	0.352	1	SIN3A	VE_Venous
										0.038728	-0.273076	0.094	0.222	1	ENSG00000273184	VE_Venous
										0.0387795	0.663033	0.375	0.269	1	SLC39A14	VE_Venous
										0.0388537	-0.346573	0.172	0.324	1	MT-TC	VE_Venous
										0.0395073	0.539406	0.219	0.12	1	ADGRF5	VE_Venous
										0.0395284	-0.276078	0.078	0.194	1	CISD1	VE_Venous
										0.0395587	-0.278609	0.109	0.241	1	FAM120B	VE_Venous
										0.0399855	-0.472961	0.109	0.222	1	USP45	VE_Venous
										0.0400854	0.498783	0.312	0.204	1	CARD16	VE_Venous
										0.0401781	0.379109	0.312	0.185	1	GSTO2	VE_Venous
										0.0401856	0.418045	0.641	0.546	1	PITPNB	VE_Venous
										0.0403971	-0.325568	0.266	0.417	1	PPP1R13B	VE_Venous
										0.0406207	-0.361422	0.094	0.213	1	PDE3A	VE_Venous
										0.0409096	0.472691	0.25	0.139	1	RIPOR3	VE_Venous
										0.0410239	-0.38604	0.281	0.444	1	CMSS1	VE_Venous
										0.0410413	-0.252364	0.094	0.222	1	NOVA2	VE_Venous
										0.0411321	0.270448	0.516	0.38	1	MIDN	VE_Venous
										0.0411926	-0.305712	0.25	0.398	1	SSBP2	VE_Venous
										0.041201	-0.297044	0.375	0.537	1	FNBP1	VE_Venous
										0.0413159	-0.319889	0.047	0.148	1	CSGALNACT2	VE_Venous
										0.0414039	-0.334055	0.109	0.231	1	APOL3	VE_Venous
										0.0415188	-0.291539	0.078	0.194	1	RBM26	VE_Venous
										0.0415642	-0.494793	0.297	0.435	1	GPHN	VE_Venous
										0.0416424	-0.309003	0.328	0.481	1	ENSG00000279168	VE_Venous
										0.0417518	0.319518	0.359	0.222	1	PCNX1	VE_Venous
										0.0418661	-0.278391	0.172	0.315	1	KPNA6	VE_Venous
										0.0420718	-0.257552	0.094	0.213	1	HUS1	VE_Venous
										0.0424885	-0.274567	0.047	0.148	1	ZC3H12C	VE_Venous
										0.0425823	-0.414036	0.219	0.361	1	TANC2	VE_Venous
										0.0427339	0.715224	0.547	0.509	1	PTPN1	VE_Venous
										0.042821	-0.463669	0.266	0.398	1	DENND1A	VE_Venous
										0.042915	-0.423834	0.25	0.417	1	SH3BP5	VE_Venous
										0.0431257	0.344047	0.312	0.194	1	BCAM	VE_Venous
										0.0433294	0.274096	0.219	0.111	1	RPS24P8	VE_Venous
										0.0436892	0.294587	0.172	0.074	1	CPLX1	VE_Venous
										0.0436908	-0.316553	0.188	0.333	1	PTCD1	VE_Venous
										0.0437273	-0.353376	0.406	0.556	1	CDKAL1	VE_Venous
										0.0437521	-0.342678	0.031	0.12	1	SUPT20H	VE_Venous
										0.0441961	0.467871	0.266	0.148	1	UBASH3B	VE_Venous
										0.0442573	-0.345252	0.25	0.398	1	RAB8B	VE_Venous
										0.0442861	-0.293906	0.125	0.259	1	ABHD17C	VE_Venous
										0.0442879	0.284242	0.25	0.139	1	GINM1	VE_Venous
										0.0444039	0.666271	0.328	0.222	1	MT2P1	VE_Venous
										0.0444328	0.551807	0.141	0.056	1	C1QTNF5	VE_Venous
										0.0446699	-0.371969	0.078	0.185	1	WDR59	VE_Venous
										0.0446807	-0.283487	0.156	0.287	1	SNX29	VE_Venous
										0.0448342	-0.283651	0.062	0.167	1	CSF2RB	VE_Venous
										0.0452788	-0.25806	0.125	0.25	1	HS3ST4	VE_Venous
										0.0452947	-0.411352	0.172	0.296	1	PSMD1	VE_Venous
										0.0457803	-0.380245	0.078	0.185	1	STRN	VE_Venous
										0.045795	0.367902	0.156	0.065	1	MAP3K6	VE_Venous
										0.0460114	-0.283295	0.062	0.167	1	EXD3	VE_Venous
										0.0461575	0.392142	0.234	0.13	1	FTH1P8	VE_Venous
										0.0465151	-0.375184	0.156	0.287	1	FGF7P3	VE_Venous
										0.0465288	-0.262786	0.031	0.12	1	RECK	VE_Venous
										0.0465885	0.431016	0.219	0.111	1	CLEC9A	VE_Venous
										0.0466097	-0.283916	0.062	0.167	1	AK2	VE_Venous
										0.0466097	-0.400566	0.062	0.167	1	VTA1	VE_Venous
										0.0466097	-0.446693	0.062	0.167	1	HEATR5B	VE_Venous
										0.0468692	-0.267557	0.078	0.194	1	NR2C2	VE_Venous
										0.0470702	-0.43515	0.172	0.315	1	ABHD15-AS1	VE_Venous
										0.0470744	-0.282574	0.156	0.296	1	GALNT2	VE_Venous
										0.047219	-0.45666	0.25	0.38	1	ITCH	VE_Venous
										0.0474348	-0.360892	0.078	0.194	1	APOL2	VE_Venous
										0.0474509	-0.450457	0.328	0.444	1	IGF1R	VE_Venous
										0.0474634	-0.271355	0.594	0.759	1	RPL36A	VE_Venous
										0.0474643	-0.283589	0.047	0.148	1	DNAJC10	VE_Venous
										0.0475433	-0.344936	0.156	0.296	1	MPDZ	VE_Venous
										0.0477558	-0.32712	0.125	0.25	1	WAPL	VE_Venous
										0.0478173	-0.319099	0.203	0.324	1	CARHSP1	VE_Venous
										0.0478397	-0.27449	0.109	0.231	1	SREBF2	VE_Venous
										0.0478397	-0.287954	0.109	0.231	1	PPP1R16B	VE_Venous
										0.04788	-0.296896	0.234	0.38	1	EIF3K	VE_Venous
										0.0479718	-0.263684	0.031	0.12	1	MTHFR	VE_Venous
										0.0482757	-0.445423	0.172	0.306	1	TAOK1	VE_Venous
										0.0482806	-0.452197	0.125	0.241	1	ZCCHC2	VE_Venous
										0.0484486	0.450342	0.125	0.046	1	IDO1	VE_Venous
										0.0487074	-0.265535	0.031	0.12	1	PTPN13	VE_Venous
										0.0490243	0.273489	0.453	0.315	1	BAG3	VE_Venous
										0.0492139	0.437962	0.422	0.296	1	MCC	VE_Venous
										0.0495202	-1.487	0.109	0.222	1	CXCL8	VE_Venous
										0.0499019	-0.25693	0.312	0.454	1	CNTNAP3B	VE_Venous
										0.0503386	-0.29103	0.062	0.167	1	RFX3-AS1	VE_Venous
										0.0504466	-0.461552	0.078	0.176	1	OSBP	VE_Venous
										0.0505031	-0.399089	0.234	0.361	1	NSMCE2	VE_Venous
										0.0505922	0.400934	0.297	0.185	1	SMIM26	VE_Venous
										0.0506968	-0.279743	0.094	0.204	1	AIMP1	VE_Venous
										0.0511875	-0.304294	0.109	0.222	1	AGPAT3	VE_Venous
										0.0511965	-0.307785	0.047	0.139	1	DMTF1	VE_Venous
										0.0511965	-0.369169	0.047	0.139	1	RAB20	VE_Venous
										0.0512805	-0.273081	0.25	0.407	1	RBM3	VE_Venous
										0.0512824	-0.267206	0.094	0.204	1	COMMD7	VE_Venous
										0.0512997	-0.33051	0.406	0.556	1	RABGAP1L	VE_Venous
										0.051542	-0.380858	0.062	0.157	1	TMEM41B	VE_Venous
										0.0516422	0.721212	0.281	0.176	1	JAG1	VE_Venous
										0.0518737	-0.332854	0.094	0.204	1	BICRAL	VE_Venous
										0.0521516	-0.350069	0.172	0.306	1	TMEM14B	VE_Venous
										0.052226	-0.345499	0.203	0.361	1	MAPK1	VE_Venous
										0.0522796	0.435635	0.797	0.741	1	EMP1	VE_Venous
										0.0522949	-0.252339	0.062	0.167	1	CBX6	VE_Venous
										0.052325	-0.412317	0.109	0.222	1	PHF21A	VE_Venous
										0.0526146	-0.252417	0.781	0.843	1	RPL13A	VE_Venous
										0.0532822	-0.333527	0.75	0.824	1	CLU	VE_Venous
										0.0533373	-0.257982	0.578	0.704	1	ENSG00000242299	VE_Venous
										0.0533669	-0.301986	0.047	0.139	1	LEMD3	VE_Venous
										0.0538782	-0.300813	0.156	0.278	1	EEA1	VE_Venous
										0.0539642	-0.259233	0.188	0.343	1	PKD2	VE_Venous
										0.053977	-0.257229	0.188	0.324	1	SREK1IP1	VE_Venous
										0.0542216	-0.397543	0.078	0.185	1	CDK6	VE_Venous
										0.0542956	-0.34738	0.094	0.204	1	ENSG00000245958	VE_Venous
										0.0544237	0.256108	0.109	0.037	1	CRTC1	VE_Venous
										0.0547788	0.289031	0.875	0.741	1	DOCK9	VE_Venous
										0.054856	-0.367136	0.047	0.139	1	PDE4DIP	VE_Venous
										0.0549403	0.576609	0.203	0.102	1	TRIM69	VE_Venous
										0.0549649	-0.270668	0.219	0.38	1	IQCJ-SCHIP1	VE_Venous
										0.0552886	0.328091	0.469	0.333	1	BABAM2	VE_Venous
										0.0555731	-0.273806	0.156	0.287	1	UQCR10	VE_Venous
										0.0555731	-0.380448	0.156	0.287	1	MCUB	VE_Venous
										0.0556024	0.295099	0.781	0.731	1	JMJD1C	VE_Venous
										0.0561397	-0.315281	0.234	0.38	1	SEMA6A	VE_Venous
										0.0561724	-0.354011	0.266	0.407	1	DNAJB6	VE_Venous
										0.0562926	0.567024	0.219	0.12	1	FGFR1	VE_Venous
										0.0563983	-0.272133	0.062	0.157	1	SLC35D2	VE_Venous
										0.0563985	0.389328	0.188	0.093	1	TNFRSF11B	VE_Venous
										0.0570301	0.434222	0.297	0.185	1	SBNO2	VE_Venous
										0.0571078	0.332315	0.188	0.093	1	ENSG00000231767	VE_Venous
										0.0571295	-0.317424	0.141	0.269	1	PHKB	VE_Venous
										0.0571692	0.414079	0.5	0.417	1	DDX3X	VE_Venous
										0.0573507	-0.272192	0.031	0.111	1	ENSG00000251314	VE_Venous
										0.0573592	-0.319824	0.172	0.306	1	NUPR1	VE_Venous
										0.0574746	0.444877	0.594	0.491	1	ENSG00000279483	VE_Venous
										0.0577697	-0.271476	0.125	0.241	1	PCGF3	VE_Venous
										0.0578539	-0.422256	0.062	0.157	1	ASAP3	VE_Venous
										0.0579384	-0.250081	0.047	0.139	1	SNX24	VE_Venous
										0.0580257	-0.334529	0.188	0.306	1	GADD45GIP1	VE_Venous
										0.0581158	-0.2922	0.516	0.676	1	ANKRD17	VE_Venous
										0.0585809	0.631491	0.344	0.25	1	MTUS1	VE_Venous
										0.0589175	0.449804	0.625	0.546	1	CLIP1	VE_Venous
										0.0589364	-0.28293	0.281	0.435	1	AP3B1	VE_Venous
										0.0589461	-0.28015	0.688	0.787	1	RPL7	VE_Venous
										0.0591244	-0.313576	0.031	0.111	1	TTC23	VE_Venous
										0.059185	-0.349437	0.297	0.444	1	ID3	VE_Venous
										0.0592814	0.309108	0.109	0.037	1	LINC02006	VE_Venous
										0.0596976	0.357988	0.75	0.62	1	FBXL7	VE_Venous
										0.0597506	-0.369713	0.188	0.324	1	C1QA	VE_Venous
										0.0597937	-0.408784	0.391	0.537	1	KIAA0355	VE_Venous
										0.0600009	0.51493	0.516	0.38	1	PLPP1	VE_Venous
										0.0600925	-0.276744	0.094	0.204	1	ATXN7	VE_Venous
										0.0604797	-0.370788	0.078	0.176	1	STAT6	VE_Venous
										0.0605837	-0.266445	0.266	0.398	1	PGK1	VE_Venous
										0.0609662	0.286199	0.219	0.12	1	RPL17P36	VE_Venous
										0.0610364	-0.378013	0.234	0.37	1	GBF1	VE_Venous
										0.061469	-0.312314	0.125	0.241	1	SMG7	VE_Venous
										0.0617486	0.42848	0.391	0.287	1	LAP3	VE_Venous
										0.0618146	-0.490616	0.328	0.463	1	TNRC6B	VE_Venous
										0.0620856	-0.25991	0.25	0.398	1	TUBB	VE_Venous
										0.0627448	-0.346307	0.125	0.241	1	CDK8	VE_Venous
										0.0634185	-0.374858	0.078	0.176	1	MDM2	VE_Venous
										0.0635287	-0.283817	0.094	0.204	1	OSBPL9	VE_Venous
										0.0635798	-0.269786	0.172	0.306	1	PAPOLA	VE_Venous
										0.0638023	-0.346374	0.219	0.352	1	CDH11	VE_Venous
										0.0639082	0.978017	0.547	0.519	1	PLPP3	VE_Venous
										0.0639615	-0.271525	0.484	0.62	1	COX7C	VE_Venous
										0.0642027	-0.289615	0.156	0.287	1	ENSG00000036549	VE_Venous
										0.064203	-0.455941	0.172	0.278	1	TRPM7	VE_Venous
										0.0643755	0.34335	0.172	0.083	1	ENSG00000271204	VE_Venous
										0.0648638	-0.270944	0.531	0.648	1	STAG1	VE_Venous
										0.0649054	0.501559	0.234	0.148	1	PHC2	VE_Venous
										0.0652007	0.322254	0.172	0.083	1	ADARB1	VE_Venous
										0.0652432	0.363863	0.312	0.213	1	CEP350	VE_Venous
										0.0656539	0.67299	0.344	0.241	1	PDZRN4	VE_Venous
										0.0664743	-0.289588	0.078	0.176	1	NDUFA5	VE_Venous
										0.0672146	-0.251215	0.219	0.361	1	PTBP2	VE_Venous
										0.067259	-0.390589	0.109	0.213	1	MANF	VE_Venous
										0.0673045	-0.284782	0.156	0.269	1	MARCKSL1	VE_Venous
										0.0679756	-0.314777	0.531	0.704	1	NFIA	VE_Venous
										0.0680466	-0.269539	0.078	0.176	1	2021-03-02	VE_Venous
										0.0681849	-0.277336	0.141	0.269	1	PSMD14	VE_Venous
										0.0685113	0.298229	0.156	0.074	1	SPATA6L	VE_Venous
										0.0687776	-0.261846	0.047	0.13	1	GIGYF1	VE_Venous
										0.0689314	0.792471	0.438	0.352	1	COL4A2	VE_Venous
										0.0689397	-0.264422	0.062	0.157	1	GCLM	VE_Venous
										0.0689566	0.396975	0.219	0.12	1	IFI44	VE_Venous
										0.0691126	0.574353	0.328	0.231	1	CSRNP1	VE_Venous
										0.0694565	-0.283216	0.125	0.241	1	OAZ2	VE_Venous
										0.0696873	-0.272613	0.828	0.852	1	CD59	VE_Venous
										0.0697087	-0.344281	0.172	0.306	1	COPB1	VE_Venous
										0.0697145	-0.319991	0.047	0.13	1	PRKCA	VE_Venous
										0.0703418	0.261831	0.156	0.074	1	ZNF264	VE_Venous
										0.0706213	-0.31709	0.422	0.537	1	COX5B	VE_Venous
										0.0708047	-0.289038	0.203	0.324	1	R3HDM2	VE_Venous
										0.0708667	-0.312878	0.141	0.269	1	HSPA1B	VE_Venous
										0.070904	-0.300575	0.172	0.296	1	ATP10D	VE_Venous
										0.0709196	-0.378013	0.109	0.213	1	GTF2IP4	VE_Venous
										0.0711906	0.297831	0.141	0.065	1	FES	VE_Venous
										0.0715535	-0.870151	0.094	0.185	1	SLC7A2	VE_Venous
										0.0718856	-0.349551	0.203	0.333	1	SLC4A7	VE_Venous
										0.0718975	-0.356784	0.141	0.25	1	TLK1	VE_Venous
										0.0724099	-0.297622	0.062	0.157	1	C9orf72	VE_Venous
										0.0730272	0.323534	0.172	0.083	1	HMCN2	VE_Venous
										0.0732706	-0.358357	0.219	0.343	1	PPP2R5A	VE_Venous
										0.0732995	-0.297327	0.062	0.157	1	EEFSEC	VE_Venous
										0.0737944	-0.2639	0.078	0.176	1	AGAP6	VE_Venous
										0.0740293	-0.349953	0.156	0.269	1	ZNF432	VE_Venous
										0.0740441	0.413672	0.25	0.157	1	PRKX	VE_Venous
										0.0741893	0.318381	0.359	0.25	1	ITPR1	VE_Venous
										0.0741965	0.457488	0.141	0.065	1	HACD3	VE_Venous
										0.0743953	0.299165	0.281	0.167	1	NFATC2	VE_Venous
										0.074497	-0.264716	0.125	0.241	1	UBE2Q2	VE_Venous
										0.0745579	-0.26428	0.047	0.13	1	KIF1C	VE_Venous
										0.0748491	-0.264952	0.234	0.37	1	C9orf3	VE_Venous
										0.0751338	-0.27738	0.672	0.833	1	DOCK4	VE_Venous
										0.0762237	0.461705	0.438	0.333	1	ANKS1A	VE_Venous
										0.0763762	-0.260949	0.078	0.176	1	HBS1L	VE_Venous
										0.076504	-0.274851	0.266	0.417	1	LAMP1	VE_Venous
										0.0765706	-0.331054	0.047	0.13	1	ZNF512	VE_Venous
										0.0767426	-0.302084	0.234	0.37	1	RC3H1	VE_Venous
										0.077138	0.392901	0.531	0.426	1	UGCG	VE_Venous
										0.0778203	-0.297704	0.672	0.787	1	TXNRD1	VE_Venous
										0.0780691	0.37082	0.156	0.074	1	SH3BP2	VE_Venous
										0.0786361	-0.294382	0.203	0.324	1	USP32	VE_Venous
										0.0790312	-0.258905	0.078	0.176	1	KANSL3	VE_Venous
										0.0791194	0.391536	0.344	0.259	1	SEC11A	VE_Venous
										0.0791449	-0.30777	0.062	0.148	1	MAML1	VE_Venous
										0.0800295	-0.280452	0.281	0.435	1	MIER1	VE_Venous
										0.0800947	0.258793	0.766	0.722	1	H3F3B	VE_Venous
										0.0801221	-0.274351	0.062	0.148	1	MEIS1	VE_Venous
										0.0801221	-0.323731	0.062	0.148	1	SH3PXD2B	VE_Venous
										0.0802302	0.275562	0.203	0.111	1	LIPA	VE_Venous
										0.0803643	0.441301	0.203	0.12	1	SMAD5	VE_Venous
										0.0807291	-0.254276	0.047	0.13	1	GARS-DT	VE_Venous
										0.081109	-0.480006	0.062	0.148	1	FAM129A	VE_Venous
										0.0811394	0.262484	0.156	0.074	1	MDK	VE_Venous
										0.0811646	-0.31106	0.219	0.333	1	SRP9	VE_Venous
										0.0811698	0.378542	0.453	0.417	1	BST2	VE_Venous
										0.0812129	-0.261146	0.266	0.417	1	ATRX	VE_Venous
										0.081308	-0.31561	0.078	0.167	1	DDX50	VE_Venous
										0.0815053	0.318959	0.375	0.278	1	SMG1P3	VE_Venous
										0.0820486	-0.321495	0.109	0.213	1	FARS2	VE_Venous
										0.0824738	-0.286951	0.109	0.204	1	RC3H2	VE_Venous
										0.0826229	-0.285583	0.188	0.306	1	MARK4	VE_Venous
										0.0827067	-0.264014	0.578	0.694	1	MSN	VE_Venous
										0.0827425	-0.268346	0.359	0.509	1	ENSG00000279686	VE_Venous
										0.0828761	-0.272924	0.047	0.13	1	LHX6	VE_Venous
										0.08324	-0.262801	0.359	0.491	1	UQCRB	VE_Venous
										0.0838413	0.355159	0.141	0.065	1	LINC01943	VE_Venous
										0.0840993	-0.643068	0.297	0.417	1	MT-TE	VE_Venous
										0.0845562	0.311015	0.5	0.417	1	RB1CC1	VE_Venous
										0.0851559	-0.270966	0.062	0.148	1	ABCA11P	VE_Venous
										0.0851843	0.349583	0.516	0.407	1	GALNT18	VE_Venous
										0.0856548	-0.277452	0.172	0.287	1	BRWD1	VE_Venous
										0.0857824	0.469589	0.203	0.12	1	APPL1	VE_Venous
										0.0867176	0.346972	0.172	0.093	1	SLAIN2	VE_Venous
										0.0870783	0.359752	0.188	0.102	1	GYPC	VE_Venous
										0.087127	-0.33665	0.031	0.102	1	HAGH	VE_Venous
										0.0872397	-0.30508	0.062	0.148	1	RBM4	VE_Venous
										0.0872732	0.2768	0.141	0.065	1	CACNA2D3	VE_Venous
										0.0880445	0.318663	0.797	0.787	1	HLA-A	VE_Venous
										0.0890769	-0.287774	0.094	0.185	1	NBPF9	VE_Venous
										0.0891258	-0.315113	0.156	0.269	1	KIF2A	VE_Venous
										0.0894066	0.538049	0.406	0.324	1	EDN1	VE_Venous
										0.0895519	-0.362625	0.172	0.287	1	NUDT3	VE_Venous
										0.0895599	0.2628	0.344	0.222	1	SNTG2	VE_Venous
										0.0896235	0.265627	0.141	0.065	1	MT-TA	VE_Venous
										0.0905197	0.321334	0.203	0.12	1	SLC30A9	VE_Venous
										0.0910043	-0.294471	0.094	0.185	1	PWWP2A	VE_Venous
										0.0913411	0.303977	0.547	0.454	1	DPYSL2	VE_Venous
										0.0914632	0.503868	0.625	0.611	1	LINC01619	VE_Venous
										0.0914634	0.303259	0.688	0.574	1	ETV6	VE_Venous
										0.091647	-0.343764	0.141	0.241	1	C2orf88	VE_Venous
										0.0917789	-0.398521	0.516	0.639	1	PPP3CA	VE_Venous
										0.0920245	0.425652	0.141	0.065	1	DLGAP1	VE_Venous
										0.0923671	-0.255206	0.219	0.361	1	NUP153	VE_Venous
										0.0925291	-0.281448	0.281	0.417	1	EPS15	VE_Venous
										0.0930508	-0.311647	0.188	0.296	1	ABCF1	VE_Venous
										0.0930575	0.446662	0.266	0.176	1	PFKFB3	VE_Venous
										0.0937391	-0.252432	0.062	0.148	1	PJVK	VE_Venous
										0.0938581	0.308839	0.312	0.222	1	SKIL	VE_Venous
										0.0939594	-0.381221	0.094	0.185	1	SLC12A6	VE_Venous
										0.0939594	-0.478431	0.094	0.185	1	MIR99AHG	VE_Venous
										0.0942234	-0.285945	0.078	0.167	1	ZNF121	VE_Venous
										0.094277	-0.328938	0.156	0.259	1	NCK1	VE_Venous
										0.0946615	0.306021	0.109	0.046	1	CHD3	VE_Venous
										0.0948161	-0.252294	0.203	0.324	1	RANBP9	VE_Venous
										0.0949898	0.454451	0.531	0.463	1	GADD45B	VE_Venous
										0.0950665	-0.287301	0.375	0.491	1	ENSG00000230979	VE_Venous
										0.0952464	-0.254828	0.172	0.287	1	DNAJB4	VE_Venous
										0.0955527	0.259234	0.125	0.056	1	CPEB2	VE_Venous
										0.0958738	-0.311693	0.266	0.407	1	SCAPER	VE_Venous
										0.0959849	0.49436	0.297	0.194	1	SULF1	VE_Venous
										0.0967808	-0.365191	0.594	0.75	1	WWTR1	VE_Venous
										0.0967883	-0.575137	0.219	0.324	1	SMAD6	VE_Venous
										0.0969814	-0.310268	0.047	0.12	1	ZDHHC5	VE_Venous
										0.0971165	0.548515	0.484	0.417	1	ATF6	VE_Venous
										0.097348	-0.403435	0.172	0.278	1	ASCC3	VE_Venous
										0.0974261	0.294414	0.188	0.102	1	LRRC8B	VE_Venous
										0.0974819	-0.25343	0.609	0.694	1	RPL23A	VE_Venous
										0.0975937	0.473663	0.203	0.315	1	C6orf48	VE_Venous
										0.0981884	-0.256857	0.188	0.306	1	CD109	VE_Venous
										0.0989857	0.300091	0.109	0.046	1	ENSG00000197099	VE_Venous
										0.0990203	0.321757	0.375	0.278	1	PJA2	VE_Venous
										0.0991319	-0.321943	0.109	0.204	1	IDE	VE_Venous
										0.0996062	0.278182	0.125	0.056	1	SYN1	VE_Venous
										0.0998664	0.391487	0.328	0.222	1	IL32	VE_Venous
										0.0999488	-0.300255	0.125	0.222	1	EDEM3	VE_Venous
										0.100293	0.519851	0.25	0.157	1	ANKH	VE_Venous
										0.100513	0.326956	0.406	0.296	1	ERRFI1	VE_Venous
										0.100837	-0.337472	0.047	0.12	1	FAM228B	VE_Venous
										0.101349	-0.354262	0.156	0.259	1	CSRP1	VE_Venous
										0.101354	0.292709	0.234	0.139	1	LGMN	VE_Venous
										0.101441	-0.253652	0.609	0.685	1	RPL7P23	VE_Venous
										0.101911	-0.359578	0.094	0.176	1	RHBDF2	VE_Venous
										0.102053	0.286009	0.172	0.093	1	RBM34	VE_Venous
										0.10215	-0.262384	0.047	0.12	1	METTL21A	VE_Venous
										0.102908	-0.294356	0.312	0.435	1	DOCK6	VE_Venous
										0.103226	0.405369	0.172	0.093	1	DCP2	VE_Venous
										0.103361	0.27031	0.219	0.13	1	NOMO1	VE_Venous
										0.103426	0.437234	0.234	0.148	1	ENSG00000273637	VE_Venous
										0.103825	0.4524	0.281	0.194	1	SOCS2	VE_Venous
										0.104103	-0.293273	0.469	0.602	1	PON2	VE_Venous
										0.10416	-0.299832	0.188	0.306	1	MAML3	VE_Venous
										0.104725	-0.284395	0.297	0.454	1	ANO6	VE_Venous
										0.104815	-0.250038	0.047	0.12	1	SGSM1	VE_Venous
										0.105099	-0.284583	0.359	0.5	1	NUCB2	VE_Venous
										0.105191	-0.295685	0.281	0.407	1	RAB6A	VE_Venous
										0.105223	0.272463	0.125	0.056	1	CHMP1A	VE_Venous
										0.105479	0.350615	0.672	0.63	1	DLC1	VE_Venous
										0.105882	0.345896	0.188	0.111	1	ENSG00000268643	VE_Venous
										0.106168	-0.316098	0.047	0.12	1	STXBP5	VE_Venous
										0.106294	0.35637	0.219	0.139	1	RNPS1	VE_Venous
										0.106576	0.296888	0.703	0.722	1	DENND4A	VE_Venous
										0.106596	0.254122	0.75	0.722	1	ITM2B	VE_Venous
										0.10691	-0.366553	0.203	0.315	1	NPAS2	VE_Venous
										0.106925	0.286516	0.281	0.185	1	PALD1	VE_Venous
										0.107354	-0.378115	0.359	0.491	1	CYP1B1	VE_Venous
										0.107555	-0.276616	0.188	0.296	1	PPP6R2	VE_Venous
										0.10795	-0.299848	0.25	0.37	1	LRRC8C	VE_Venous
										0.108464	-0.312085	0.688	0.75	1	RPS3	VE_Venous
										0.108501	-0.336853	0.078	0.157	1	TEAD2	VE_Venous
										0.108778	-0.254743	0.094	0.185	1	DMXL1	VE_Venous
										0.108778	-0.269497	0.094	0.185	1	PIK3CA	VE_Venous
										0.108915	-0.276477	0.047	0.12	1	RIMS1	VE_Venous
										0.109119	-0.313849	0.203	0.306	1	ATP9B	VE_Venous
										0.109248	-0.416913	0.359	0.444	1	ENSG00000250644	VE_Venous
										0.109385	-0.307606	0.219	0.324	1	RANBP2	VE_Venous
										0.109464	-0.252759	0.172	0.278	1	SPECC1L	VE_Venous
										0.109693	0.386207	0.109	0.046	1	MYO1B	VE_Venous
										0.110568	-0.291147	0.109	0.204	1	FDPS	VE_Venous
										0.110989	-0.253146	0.125	0.222	1	HTT	VE_Venous
										0.112115	0.25896	0.609	0.519	1	POMP	VE_Venous
										0.112417	0.399851	0.141	0.074	1	ENSG00000255202	VE_Venous
										0.113142	-0.284819	0.047	0.12	1	DESI1	VE_Venous
										0.113229	0.313984	0.469	0.38	1	ATP11A	VE_Venous
										0.113568	-0.38355	0.359	0.481	1	HMBOX1	VE_Venous
										0.113861	-0.326399	0.219	0.324	1	SLC9A3R2	VE_Venous
										0.113914	-0.38993	0.25	0.37	1	ID2	VE_Venous
										0.115593	0.395851	0.203	0.13	1	SPRY1	VE_Venous
										0.116099	0.365848	0.219	0.139	1	MATN2	VE_Venous
										0.11621	0.408344	0.109	0.046	1	PLCL1	VE_Venous
										0.11625	-0.324525	0.234	0.352	1	CLIC2	VE_Venous
										0.116631	0.382006	0.141	0.074	1	RASSF4	VE_Venous
										0.117724	0.288649	0.188	0.111	1	NUDT16	VE_Venous
										0.118052	0.396307	0.156	0.083	1	SORT1	VE_Venous
										0.118052	0.254568	0.156	0.083	1	NUB1	VE_Venous
										0.118052	-0.267358	0.062	0.139	1	MARCO	VE_Venous
										0.118364	-0.257747	0.109	0.213	1	TMED5	VE_Venous
										0.118813	-0.266821	0.406	0.528	1	COPA	VE_Venous
										0.119159	-0.282547	0.219	0.333	1	SNHG6	VE_Venous
										0.119201	-0.503958	0.094	0.176	1	SENP2	VE_Venous
										0.11923	-0.261691	0.25	0.37	1	SAMD5	VE_Venous
										0.119521	-0.252894	0.109	0.204	1	ARHGAP21	VE_Venous
										0.120028	-0.257994	0.391	0.537	1	CAMTA1	VE_Venous
										0.120356	0.440507	0.359	0.278	1	FAM193A	VE_Venous
										0.12043	-0.287038	0.094	0.176	1	C7orf50	VE_Venous
										0.120538	-0.309293	0.328	0.454	1	SETD5	VE_Venous
										0.12153	-0.317963	0.469	0.583	1	APBB2	VE_Venous
										0.122214	-0.300059	0.422	0.556	1	DENND5A	VE_Venous
										0.122399	-0.288553	0.297	0.417	1	ATP5MD	VE_Venous
										0.122761	0.341355	0.438	0.343	1	GJA1	VE_Venous
										0.123517	0.402674	0.281	0.194	1	PER1	VE_Venous
										0.123519	0.385521	0.203	0.12	1	ENSG00000257261	VE_Venous
										0.124952	0.445142	0.328	0.25	1	PGS1	VE_Venous
										0.125048	-0.284855	0.125	0.213	1	USP48	VE_Venous
										0.125252	-0.328536	0.125	0.222	1	MYH11	VE_Venous
										0.125824	0.515501	0.312	0.222	1	ADAMTS1	VE_Venous
										0.125832	-0.309594	0.203	0.296	1	ENSG00000256206	VE_Venous
										0.126379	-0.2502	0.078	0.157	1	VPS39	VE_Venous
										0.126466	0.290895	0.25	0.157	1	DISC1FP1	VE_Venous
										0.126481	-0.294563	0.281	0.398	1	RABGAP1	VE_Venous
										0.126947	0.285686	0.141	0.074	1	GGPS1	VE_Venous
										0.12811	-0.360291	0.141	0.231	1	WDPCP	VE_Venous
										0.128178	0.337241	0.469	0.426	1	C4orf3	VE_Venous
										0.128477	0.409416	0.141	0.074	1	TMEM65	VE_Venous
										0.128477	0.264818	0.141	0.074	1	SLC25A28	VE_Venous
										0.128747	-0.483785	0.719	0.796	1	ADAMTS9	VE_Venous
										0.12941	0.365263	0.156	0.083	1	ERO1B	VE_Venous
										0.129721	0.335042	0.375	0.306	1	KAZN	VE_Venous
										0.130414	-0.553394	0.234	0.343	1	ADAMTS9-AS1	VE_Venous
										0.130949	0.443689	0.469	0.361	1	CTGF	VE_Venous
										0.130971	0.302878	0.297	0.222	1	HLA-F	VE_Venous
										0.131386	0.32895	0.297	0.213	1	CYYR1	VE_Venous
										0.132308	-0.318522	0.047	0.111	1	USP54	VE_Venous
										0.13426	-0.265298	0.266	0.38	1	RAC1P2	VE_Venous
										0.135077	0.307251	0.375	0.287	1	PRKN	VE_Venous
										0.135372	-0.306439	0.109	0.194	1	CNTLN	VE_Venous
										0.135452	-0.302793	0.234	0.333	1	PDS5B	VE_Venous
										0.135823	0.421342	0.297	0.231	1	ENSG00000283761	VE_Venous
										0.135918	0.813596	0.375	0.333	1	LMCD1-AS1	VE_Venous
										0.135974	-0.279631	0.094	0.176	1	GATA2-AS1	VE_Venous
										0.136139	-0.384893	0.078	0.157	1	ARHGEF28	VE_Venous
										0.136331	-0.316503	0.219	0.324	1	PIR	VE_Venous
										0.136836	-0.307684	0.156	0.25	1	MCPH1	VE_Venous
										0.137088	-0.394734	0.266	0.352	1	HSPG2	VE_Venous
										0.137405	0.250295	0.188	0.111	1	CNDP2	VE_Venous
										0.137508	-0.36253	0.375	0.491	1	IER2	VE_Venous
										0.137787	0.505676	0.375	0.278	1	AKAP12	VE_Venous
										0.138407	-0.260641	0.062	0.13	1	RILPL1	VE_Venous
										0.138955	-0.349941	0.172	0.259	1	ACBD6	VE_Venous
										0.139096	-0.283456	0.047	0.111	1	FAM193B	VE_Venous
										0.139096	-0.303163	0.047	0.111	1	DOCK7	VE_Venous
										0.13955	0.466731	0.312	0.231	1	SERPINB9	VE_Venous
										0.139902	-0.344452	0.406	0.528	1	SMURF2	VE_Venous
										0.139937	0.31012	0.766	0.769	1	LRMDA	VE_Venous
										0.140001	-0.337041	0.062	0.13	1	STAB1	VE_Venous
										0.140092	-0.265352	0.094	0.176	1	SLPI	VE_Venous
										0.141277	0.256778	0.281	0.194	1	BRD2	VE_Venous
										0.141672	0.581396	0.359	0.269	1	TSC22D2	VE_Venous
										0.142039	-0.301787	0.422	0.509	1	CTTNBP2NL	VE_Venous
										0.142588	-0.261904	0.047	0.111	1	INPP4B	VE_Venous
										0.14259	0.378017	0.328	0.25	1	EPB41L2	VE_Venous
										0.143573	0.339604	0.703	0.713	1	MTATP6P1	VE_Venous
										0.143912	-0.299306	0.281	0.389	1	FLNA	VE_Venous
										0.14436	0.358143	0.125	0.065	1	ANKHD1-EIF4EBP3	VE_Venous
										0.14436	-0.393762	0.047	0.111	1	IMMP1L	VE_Venous
										0.144555	0.264016	0.25	0.157	1	ABCB1	VE_Venous
										0.144574	-0.369921	0.156	0.241	1	ZDHHC17	VE_Venous
										0.144868	-0.344679	0.062	0.13	1	ENSG00000229618	VE_Venous
										0.144959	0.375214	0.172	0.102	1	LTBP4	VE_Venous
										0.14552	0.310364	0.25	0.167	1	RPS4Y1	VE_Venous
										0.145946	-0.304216	0.234	0.343	1	PRKDC	VE_Venous
										0.147489	0.287334	0.203	0.13	1	ENSG00000259805	VE_Venous
										0.147489	-0.28018	0.109	0.185	1	CASC4	VE_Venous
										0.147676	0.430359	0.297	0.222	1	C2orf42	VE_Venous
										0.147973	0.331275	0.141	0.074	1	HAS2	VE_Venous
										0.148652	-0.321052	0.125	0.204	1	TMEM181	VE_Venous
										0.14953	0.269039	0.172	0.102	1	GPR89B	VE_Venous
										0.149635	-0.25025	0.438	0.546	1	VTI1A	VE_Venous
										0.149695	0.359103	0.141	0.074	1	DR1	VE_Venous
										0.149982	-0.260416	0.141	0.231	1	NDUFAF2	VE_Venous
										0.150003	-0.293401	0.125	0.204	1	RPS6KA5	VE_Venous
										0.15252	0.291405	0.531	0.491	1	ASXL1	VE_Venous
										0.152671	0.259615	0.328	0.25	1	SENP5	VE_Venous
										0.153267	-0.355044	0.062	0.13	1	TACR1	VE_Venous
										0.153335	-0.35647	0.172	0.259	1	MEMO1	VE_Venous
										0.154626	-0.296468	0.609	0.713	1	PDLIM5	VE_Venous
										0.154951	0.348571	0.391	0.306	1	PTGDS	VE_Venous
										0.155232	0.305484	0.297	0.231	1	SAMHD1	VE_Venous
										0.155503	-0.277289	0.125	0.204	1	CCNT2	VE_Venous
										0.157629	-0.370009	0.656	0.713	1	GSN	VE_Venous
										0.159003	0.308013	0.203	0.13	1	INSIG1	VE_Venous
										0.159728	0.3466	0.219	0.148	1	SETD7	VE_Venous
										0.160283	-0.297044	0.219	0.315	1	JPX	VE_Venous
										0.160489	-0.283695	0.109	0.185	1	RGPD4	VE_Venous
										0.161629	0.499709	0.203	0.139	1	DNASE1L3	VE_Venous
										0.161697	0.359904	0.469	0.38	1	FGD4	VE_Venous
										0.162155	-0.364633	0.281	0.38	1	C1R	VE_Venous
										0.162471	0.371417	0.312	0.241	1	UAP1	VE_Venous
										0.162881	-0.270022	0.078	0.148	1	PPRC1	VE_Venous
										0.163833	0.283569	0.672	0.657	1	YBX3	VE_Venous
										0.164421	0.275789	0.391	0.296	1	PPARD	VE_Venous
										0.164922	-0.356421	0.266	0.361	1	RAPH1	VE_Venous
										0.1651	0.289612	0.594	0.583	1	ENSG00000236449	VE_Venous
										0.165495	-0.307338	0.125	0.204	1	TRPS1	VE_Venous
										0.165783	0.375199	0.109	0.056	1	NET1	VE_Venous
										0.16616	-0.264036	0.172	0.259	1	NAV1	VE_Venous
										0.166265	-0.252228	0.078	0.148	1	MLIP	VE_Venous
										0.166887	0.463459	0.844	0.843	1	FNDC3B	VE_Venous
										0.166951	0.286538	0.125	0.065	1	ZBTB2	VE_Venous
										0.166961	0.491306	0.219	0.148	1	CPQ	VE_Venous
										0.167239	0.416903	0.297	0.222	1	MTREX	VE_Venous
										0.167566	0.348194	0.281	0.204	1	ECPAS	VE_Venous
										0.167903	0.266301	0.109	0.056	1	AHDC1	VE_Venous
										0.168432	0.257284	0.188	0.12	1	SCARB2	VE_Venous
										0.168885	0.300554	0.484	0.444	1	EEF1A1P13	VE_Venous
										0.169278	0.284688	0.688	0.648	1	HIPK3	VE_Venous
										0.16969	0.262198	0.406	0.333	1	ARHGEF3	VE_Venous
										0.170046	0.253928	0.109	0.056	1	ARRDC2	VE_Venous
										0.171649	0.321133	0.188	0.12	1	HBG2	VE_Venous
										0.173595	0.29203	0.547	0.519	1	TOP1	VE_Venous
										0.173938	-0.319996	0.516	0.574	1	JUN	VE_Venous
										0.174199	-0.263868	0.234	0.324	1	CYBA	VE_Venous
										0.174337	0.265741	0.203	0.13	1	NPHP3-ACAD11	VE_Venous
										0.17439	0.412849	0.109	0.056	1	CH25H	VE_Venous
										0.174472	-0.282218	0.156	0.231	1	ATXN10	VE_Venous
										0.175962	0.280331	0.219	0.148	1	PROS1	VE_Venous
										0.176059	0.412303	0.516	0.5	1	TRA2B	VE_Venous
										0.176467	0.261658	0.547	0.537	1	PREX2	VE_Venous
										0.176561	0.33623	0.188	0.12	1	CCDC18-AS1	VE_Venous
										0.176593	0.259959	0.109	0.056	1	ENSG00000237499	VE_Venous
										0.176976	0.327937	0.422	0.361	1	2021-09-02	VE_Venous
										0.177401	-0.256412	0.094	0.167	1	SOX18	VE_Venous
										0.179802	0.260769	0.375	0.315	1	KIAA1217	VE_Venous
										0.179893	0.589494	0.188	0.12	1	SPDYA	VE_Venous
										0.18018	0.282099	0.484	0.435	1	BAIAP2L1	VE_Venous
										0.18045	0.469535	0.234	0.176	1	IGFBP2	VE_Venous
										0.180512	0.828699	0.234	0.167	1	AFF3	VE_Venous
										0.180751	-0.368592	0.312	0.407	1	TINAGL1	VE_Venous
										0.180771	-0.304894	0.109	0.185	1	SMAP1	VE_Venous
										0.181348	-0.381583	0.062	0.12	1	TNFAIP2	VE_Venous
										0.182383	0.277376	0.625	0.574	1	ENSG00000247925	VE_Venous
										0.182406	-0.491726	0.109	0.185	1	ELN	VE_Venous
										0.184711	0.322713	0.266	0.194	1	SERTAD1	VE_Venous
										0.185916	-0.291117	0.047	0.102	1	TENT4A	VE_Venous
										0.186464	0.41595	0.469	0.407	1	HIVEP2	VE_Venous
										0.187719	0.299602	0.344	0.259	1	NAV3	VE_Venous
										0.188874	-0.438656	0.125	0.194	1	FABP4	VE_Venous
										0.191891	-0.253073	0.266	0.361	1	ZNF83	VE_Venous
										0.194263	0.274695	0.703	0.722	1	CSNK1A1	VE_Venous
										0.195042	-0.437391	0.125	0.204	1	POLDIP3	VE_Venous
										0.195692	0.548947	0.141	0.083	1	IPCEF1	VE_Venous
										0.197359	0.293208	0.109	0.056	1	TMC7	VE_Venous
										0.198053	-0.309938	0.172	0.25	1	CELF2	VE_Venous
										0.198475	0.250544	0.25	0.176	1	MCF2L	VE_Venous
										0.199844	0.25135	0.141	0.083	1	CEPT1	VE_Venous
										0.20004	-0.251593	0.125	0.204	1	AQR	VE_Venous
										0.201843	-0.283457	0.156	0.241	1	PRKD1	VE_Venous
										0.201879	0.383709	0.406	0.324	1	PHACTR1	VE_Venous
										0.202623	-0.275654	0.328	0.417	1	CTNNAL1	VE_Venous
										0.202635	-0.252208	0.141	0.213	1	BBS9	VE_Venous
										0.203232	0.289408	0.25	0.176	1	ITGA9	VE_Venous
										0.203909	0.340177	0.422	0.37	1	DNAJA1	VE_Venous
										0.205325	0.438004	0.172	0.111	1	CD44	VE_Venous
										0.205626	-0.295818	0.109	0.176	1	CCM2	VE_Venous
										0.206191	0.369206	0.141	0.083	1	TDRD7	VE_Venous
										0.206191	0.339193	0.141	0.083	1	HCP5	VE_Venous
										0.206335	0.443425	0.422	0.389	1	TJP2	VE_Venous
										0.207039	0.345521	0.156	0.102	1	FRMD8	VE_Venous
										0.207262	0.323162	0.516	0.463	1	CDC37	VE_Venous
										0.209134	-0.26839	0.047	0.102	1	PKD2L2	VE_Venous
										0.212971	0.409884	0.594	0.546	1	OSMR	VE_Venous
										0.213002	-0.260002	0.109	0.176	1	OGDH	VE_Venous
										0.213093	0.336119	0.172	0.111	1	RPH3AL	VE_Venous
										0.213093	-0.357244	0.094	0.157	1	TTC27	VE_Venous
										0.214043	0.386095	0.641	0.611	1	MCTP1	VE_Venous
										0.214734	0.465189	0.516	0.463	1	TCF7L2	VE_Venous
										0.215596	-0.260812	0.125	0.204	1	EFR3A	VE_Venous
										0.215634	-0.342906	0.219	0.296	1	ST8SIA6	VE_Venous
										0.216445	0.286746	0.625	0.611	1	2021-03-03	VE_Venous
										0.21699	0.261699	0.281	0.204	1	LARP4	VE_Venous
										0.217241	-0.282661	0.078	0.148	1	ENSG00000267748	VE_Venous
										0.218436	0.436457	0.453	0.407	1	CDKN1A	VE_Venous
										0.219322	0.314056	0.141	0.083	1	MTCO1P40	VE_Venous
										0.219689	-0.263412	0.156	0.231	1	IRAK2	VE_Venous
										0.219795	-0.254535	0.234	0.315	1	ENSG00000273217	VE_Venous
										0.220016	-0.271269	0.125	0.194	1	SECISBP2	VE_Venous
										0.223523	0.354654	0.219	0.157	1	ENSG00000275757	VE_Venous
										0.22514	0.33434	0.172	0.111	1	IQCN	VE_Venous
										0.226138	0.290716	0.344	0.278	1	DDX58	VE_Venous
										0.22714	0.258119	0.219	0.157	1	CADM3-AS1	VE_Venous
										0.227233	0.303844	0.266	0.204	1	IRF1	VE_Venous
										0.227646	-0.295579	0.203	0.287	1	ACYP2	VE_Venous
										0.228875	0.31733	0.156	0.102	1	NGDN	VE_Venous
										0.230319	0.281596	0.484	0.463	1	CBLB	VE_Venous
										0.231072	0.252755	0.125	0.074	1	RPS7P10	VE_Venous
										0.231402	0.313386	0.266	0.185	1	TSHZ2	VE_Venous
										0.23353	0.338261	0.125	0.074	1	KIAA0040	VE_Venous
										0.234686	-0.444099	0.656	0.741	1	MGP	VE_Venous
										0.235031	-0.273539	0.188	0.259	1	RBM33	VE_Venous
										0.236203	0.362226	0.375	0.324	1	DHX15	VE_Venous
										0.23657	0.38201	0.391	0.333	1	SIPA1L1	VE_Venous
										0.237642	0.31543	0.484	0.435	1	ACER3	VE_Venous
										0.239438	0.256196	0.312	0.25	1	MAP1LC3B	VE_Venous
										0.240167	0.26716	0.281	0.222	1	SUMO1	VE_Venous
										0.240761	-0.272231	0.156	0.222	1	GAK	VE_Venous
										0.240948	0.503898	0.156	0.102	1	CCNK	VE_Venous
										0.243044	-0.28582	0.234	0.315	1	USP15	VE_Venous
										0.243055	0.312705	0.172	0.12	1	FAM32A	VE_Venous
										0.244415	-0.255866	0.109	0.176	1	RAB11FIP1	VE_Venous
										0.245205	0.33216	0.391	0.315	1	STK24	VE_Venous
										0.246481	-0.25165	0.109	0.176	1	FOSL1	VE_Venous
										0.247047	-0.312298	0.344	0.426	1	SPTAN1	VE_Venous
										0.248666	0.330275	0.125	0.074	1	PPIAP22	VE_Venous
										0.249044	-0.348445	0.172	0.241	1	C1QB	VE_Venous
										0.25031	-0.307618	0.219	0.287	1	SLC38A2	VE_Venous
										0.253629	0.263246	0.328	0.269	1	SRSF2	VE_Venous
										0.254108	-0.276571	0.188	0.259	1	NAV2	VE_Venous
										0.254466	0.40054	0.312	0.269	1	LMCD1	VE_Venous
										0.257405	0.39784	0.281	0.222	1	CLK1	VE_Venous
										0.258888	0.310528	0.484	0.454	1	ARGLU1	VE_Venous
										0.259095	0.293735	0.641	0.611	1	NNMT	VE_Venous
										0.261	-0.294818	0.422	0.5	1	KIF13A	VE_Venous
										0.262241	0.304903	0.266	0.204	1	BDP1	VE_Venous
										0.262689	0.395673	0.172	0.12	1	PLEKHA3	VE_Venous
										0.263409	0.399509	0.547	0.537	1	TMEM165	VE_Venous
										0.263619	0.402981	0.328	0.269	1	INTS6	VE_Venous
										0.264476	-0.256845	0.062	0.111	1	SOBP	VE_Venous
										0.264476	-0.262644	0.062	0.111	1	WDR41	VE_Venous
										0.266717	0.380523	0.344	0.296	1	SFPQ	VE_Venous
										0.267453	0.266918	0.141	0.093	1	ANAPC10	VE_Venous
										0.268247	0.438687	0.5	0.519	1	MTHFD1L	VE_Venous
										0.270598	0.379446	0.25	0.204	1	NAA25	VE_Venous
										0.27144	0.399634	0.391	0.37	1	ENSG00000213598	VE_Venous
										0.271758	0.31086	0.172	0.12	1	MTMR9LP	VE_Venous
										0.272956	0.438121	0.594	0.556	1	STARD13	VE_Venous
										0.27322	0.327907	0.312	0.25	1	S100A4	VE_Venous
										0.273819	-0.258473	0.141	0.204	1	PHF3	VE_Venous
										0.274005	-0.311996	0.344	0.417	1	CCND3	VE_Venous
										0.274058	0.299427	0.172	0.12	1	ZFYVE28	VE_Venous
										0.274384	-0.284769	0.109	0.167	1	MARK2	VE_Venous
										0.27506	0.261881	0.141	0.093	1	POLR2E	VE_Venous
										0.279349	-0.267576	0.266	0.343	1	FAM171A1	VE_Venous
										0.279695	-0.319682	0.469	0.546	1	FRYL	VE_Venous
										0.280277	0.283461	0.234	0.176	1	ENSG00000267519	VE_Venous
										0.285431	0.277892	0.141	0.093	1	ENSG00000254409	VE_Venous
										0.286243	0.313743	0.219	0.167	1	TRIB1	VE_Venous
										0.290382	0.250231	0.375	0.324	1	KPNA4	VE_Venous
										0.290714	0.254007	0.141	0.093	1	WDR48	VE_Venous
										0.290818	-0.266648	0.094	0.148	1	RAB14	VE_Venous
										0.290847	-0.261999	0.516	0.639	1	QKI	VE_Venous
										0.290896	-0.811106	0.203	0.278	1	SELE	VE_Venous
										0.293026	0.405973	0.406	0.37	1	ZC3HAV1	VE_Venous
										0.294542	0.272416	0.438	0.398	1	ENSG00000267261	VE_Venous
										0.295153	0.304875	0.25	0.194	1	SIPA1L2	VE_Venous
										0.296643	0.363611	0.281	0.231	1	NOCT	VE_Venous
										0.299183	0.355288	0.234	0.185	1	ITGA1	VE_Venous
										0.301262	0.372285	0.219	0.167	1	ENSG00000254733	VE_Venous
										0.301956	0.271432	0.453	0.389	1	PIP4K2A	VE_Venous
										0.302552	0.337827	0.328	0.269	1	ATF7IP2	VE_Venous
										0.302948	0.317993	0.422	0.38	1	ENSG00000253736	VE_Venous
										0.308007	-0.266114	0.703	0.741	1	TMTC1	VE_Venous
										0.309835	-0.331542	0.141	0.194	1	LCLAT1	VE_Venous
										0.311572	0.397099	0.375	0.352	1	HLA-DPA1	VE_Venous
										0.312673	0.254402	0.172	0.12	1	PARN	VE_Venous
										0.313918	0.297876	0.562	0.583	1	SRSF5	VE_Venous
										0.314787	0.314521	0.391	0.37	1	H3F3A	VE_Venous
										0.316027	-0.318383	0.156	0.213	1	EIF4E	VE_Venous
										0.316435	0.533163	0.453	0.407	1	ARL15	VE_Venous
										0.32242	0.262246	0.281	0.231	1	UACA	VE_Venous
										0.323549	-0.258655	0.062	0.102	1	UGGT1	VE_Venous
										0.324335	0.30196	0.203	0.167	1	SARS	VE_Venous
										0.325519	0.508847	0.188	0.148	1	MLKL	VE_Venous
										0.326082	-0.262067	0.141	0.194	1	ACKR3	VE_Venous
										0.327281	0.345899	0.219	0.176	1	NUDCD3	VE_Venous
										0.327281	-0.591685	0.156	0.213	1	NRG1	VE_Venous
										0.33255	0.302894	0.172	0.13	1	ENSG00000184906	VE_Venous
										0.333263	-0.26587	0.109	0.157	1	FAM189A1	VE_Venous
										0.338392	0.304648	0.125	0.083	1	PUS10	VE_Venous
										0.340417	-0.322467	0.188	0.241	1	PMM2	VE_Venous
										0.340442	0.355685	0.203	0.157	1	BAIAP2	VE_Venous
										0.342042	0.302853	0.453	0.444	1	GNG11	VE_Venous
										0.342967	0.289077	0.172	0.13	1	MIR29B2CHG	VE_Venous
										0.345055	-0.253458	0.094	0.139	1	HMCN1	VE_Venous
										0.346142	0.416172	0.312	0.278	1	LRRC32	VE_Venous
										0.347229	0.944388	0.234	0.194	1	CYTOR	VE_Venous
										0.347481	0.369015	0.328	0.315	1	HMGB1P5	VE_Venous
										0.349155	0.299574	0.156	0.111	1	TTTY14	VE_Venous
										0.349174	0.306926	0.156	0.222	1	ENSG00000268797	VE_Venous
										0.350777	-0.266489	0.094	0.139	1	KIAA0586	VE_Venous
										0.353661	-0.264017	0.094	0.139	1	FTH1P2	VE_Venous
										0.3552	0.315072	0.203	0.157	1	TOR1AIP1	VE_Venous
										0.356112	0.259429	0.25	0.204	1	TIE1	VE_Venous
										0.356786	0.286187	0.375	0.333	1	RPGR	VE_Venous
										0.35979	-0.259459	0.203	0.25	1	UBE2R2	VE_Venous
										0.359983	0.27115	0.391	0.352	1	ENSG00000280441	VE_Venous
										0.365225	0.279767	0.516	0.472	1	SH3RF3	VE_Venous
										0.366506	0.279569	0.109	0.074	1	SUCO	VE_Venous
										0.367671	0.446119	0.328	0.306	1	C5orf56	VE_Venous
										0.369952	0.330162	0.109	0.074	1	TPP1	VE_Venous
										0.37194	0.447247	0.328	0.296	1	ARSB	VE_Venous
										0.372255	0.253509	0.25	0.204	1	ADAR	VE_Venous
										0.372351	-0.278701	0.125	0.167	1	PRKAR2A	VE_Venous
										0.372383	0.280799	0.219	0.176	1	ZRANB3	VE_Venous
										0.37572	-0.255154	0.203	0.25	1	PACS1	VE_Venous
										0.376903	1.55457	0.109	0.074	1	NCALD	VE_Venous
										0.377997	0.297276	0.141	0.204	1	PAWR	VE_Venous
										0.380409	0.315472	0.109	0.074	1	PIK3IP1-AS1	VE_Venous
										0.381587	-0.284314	0.188	0.231	1	USP53	VE_Venous
										0.382348	0.581629	0.156	0.213	1	GNG12-AS1	VE_Venous
										0.383264	-0.279795	0.141	0.185	1	SLF1	VE_Venous
										0.387329	0.289032	0.375	0.352	1	PTMAP5	VE_Venous
										0.389905	0.316622	0.234	0.194	1	MYC	VE_Venous
										0.390051	0.290956	0.156	0.12	1	SERF1A	VE_Venous
										0.390879	0.320342	0.234	0.185	1	HECW2	VE_Venous
										0.391556	0.338037	0.5	0.5	1	PARP14	VE_Venous
										0.393612	0.252052	0.266	0.231	1	PELI2	VE_Venous
										0.394631	0.264773	0.109	0.074	1	PITPNM3	VE_Venous
										0.39526	0.305945	0.188	0.148	1	RASGEF1B	VE_Venous
										0.395965	0.267369	0.734	0.769	1	GPX3	VE_Venous
										0.401319	-0.285017	0.25	0.296	1	ENSG00000260971	VE_Venous
										0.402303	0.369268	0.234	0.194	1	ZNF608	VE_Venous
										0.402762	0.301867	0.219	0.176	1	CREBL2	VE_Venous
										0.403062	-0.25054	0.125	0.167	1	NT5C3A	VE_Venous
										0.403415	-0.258185	0.188	0.241	1	WWP1	VE_Venous
										0.404272	0.275759	0.422	0.444	1	ENSG00000229503	VE_Venous
										0.408015	0.308019	0.156	0.12	1	TPD52L1	VE_Venous
										0.409169	0.25902	0.109	0.074	1	ENSG00000240057	VE_Venous
										0.410324	-0.258755	0.141	0.185	1	RASA2	VE_Venous
										0.4124	0.410777	0.281	0.25	1	NPIPB12	VE_Venous
										0.414957	0.288481	0.25	0.222	1	RPL34P18	VE_Venous
										0.42026	0.250777	0.156	0.12	1	MRPL3	VE_Venous
										0.420379	0.467851	0.188	0.148	1	YPEL2	VE_Venous
										0.423731	0.315191	0.453	0.454	1	LY6E	VE_Venous
										0.426612	0.257661	0.266	0.222	1	AHI1	VE_Venous
										0.428461	-0.981897	0.391	0.407	1	FCN3	VE_Venous
										0.428575	-0.279618	0.391	0.435	1	HIF3A	VE_Venous
										0.431155	0.281095	0.297	0.389	1	INSR	VE_Venous
										0.431389	0.320885	0.234	0.204	1	SLK	VE_Venous
										0.432717	-0.35348	0.109	0.148	1	ADNP2	VE_Venous
										0.433749	0.575659	0.172	0.139	1	MYLIP	VE_Venous
										0.43674	0.355432	0.172	0.139	1	RND3	VE_Venous
										0.443666	0.522871	0.453	0.444	1	LIMK2	VE_Venous
										0.451557	0.254171	0.453	0.435	1	SYNE1	VE_Venous
										0.45298	0.426305	0.234	0.213	1	GAS6	VE_Venous
										0.454091	-0.465117	0.25	0.287	1	FAM177B	VE_Venous
										0.454936	0.283108	0.172	0.139	1	IL1RAP	VE_Venous
										0.455289	-0.26828	0.328	0.389	1	CYR61	VE_Venous
										0.458846	0.28022	0.188	0.157	1	RPL35P5	VE_Venous
										0.462564	0.367327	0.391	0.407	1	PPA1	VE_Venous
										0.470266	0.314222	0.438	0.463	1	EHD4	VE_Venous
										0.473076	0.287536	0.531	0.574	1	RPS26	VE_Venous
										0.473204	0.291621	0.375	0.361	1	HLA-DPB1	VE_Venous
										0.477358	0.435616	0.438	0.426	1	CHST11	VE_Venous
										0.479637	0.279286	0.703	0.75	1	STAT3	VE_Venous
										0.481469	0.305241	0.25	0.222	1	EPS8	VE_Venous
										0.484026	0.324507	0.406	0.361	1	LDLR	VE_Venous
										0.484447	0.267111	0.297	0.287	1	CDR2	VE_Venous
										0.487299	0.251083	0.141	0.194	1	SLC1A1	VE_Venous
										0.490756	0.274905	0.328	0.306	1	UBR3	VE_Venous
										0.495144	0.258534	0.297	0.278	1	SNED1	VE_Venous
										0.500789	-0.293408	0.344	0.38	1	CCL23	VE_Venous
										0.504205	0.260109	0.188	0.157	1	RASGRF2	VE_Venous
										0.510073	0.458333	0.484	0.481	1	ENSG00000284686	VE_Venous
										0.516293	0.25022	0.125	0.102	1	STARD8	VE_Venous
										0.519007	0.300742	0.609	0.63	1	SYNE2	VE_Venous
										0.519752	0.285533	0.344	0.343	1	VPS13B	VE_Venous
										0.523524	0.349907	0.172	0.148	1	YBX1P1	VE_Venous
										0.523524	0.307604	0.172	0.148	1	MFSD6	VE_Venous
										0.528649	-0.280495	0.422	0.481	1	C7	VE_Venous
										0.529749	0.306475	0.156	0.13	1	OSMR-AS1	VE_Venous
										0.536599	0.56234	0.484	0.565	1	SAMD4A	VE_Venous
										0.541663	0.341041	0.219	0.194	1	KDM6B	VE_Venous
										0.545255	0.273684	0.172	0.139	1	TNS1	VE_Venous
										0.545558	-0.342713	0.312	0.361	1	APOE	VE_Venous
										0.550008	0.327738	0.234	0.213	1	EPSTI1	VE_Venous
										0.550354	0.455394	0.109	0.083	1	TMEM72-AS1	VE_Venous
										0.550903	0.2595	0.188	0.167	1	TMEM256-PLSCR3	VE_Venous
										0.552874	0.276494	0.531	0.509	1	ENSG00000282278	VE_Venous
										0.559918	0.281551	0.312	0.306	1	ADAM17	VE_Venous
										0.561198	0.332098	0.156	0.13	1	SLC2A14	VE_Venous
										0.563054	0.295766	0.328	0.324	1	XRN1	VE_Venous
										0.566804	0.339526	0.297	0.287	1	FBXO21	VE_Venous
										0.567729	0.305752	0.359	0.361	1	UBAP1	VE_Venous
										0.575966	0.358896	0.328	0.324	1	GRAMD1A	VE_Venous
										0.579392	0.261961	0.109	0.148	1	SLC25A16	VE_Venous
										0.581383	0.314749	0.141	0.12	1	NPIPB1P	VE_Venous
										0.586245	0.387423	0.125	0.102	1	ARSJ	VE_Venous
										0.588349	0.463245	0.453	0.509	1	WARS	VE_Venous
										0.59428	-0.324956	0.094	0.12	1	NDST1	VE_Venous
										0.604568	0.259337	0.172	0.148	1	AGO4	VE_Venous
										0.604939	0.436853	0.562	0.537	1	PELI1	VE_Venous
										0.605204	0.257929	0.672	0.63	1	SORBS1	VE_Venous
										0.606828	0.28642	0.359	0.333	1	CMTM8	VE_Venous
										0.607783	0.322069	0.312	0.306	1	ANKRD10	VE_Venous
										0.609499	0.346112	0.109	0.093	1	C4orf36	VE_Venous
										0.61067	0.278601	0.234	0.204	1	DESI2	VE_Venous
										0.613129	0.281274	0.297	0.287	1	IFI6	VE_Venous
										0.617985	0.28836	0.156	0.139	1	ENSG00000213315	VE_Venous
										0.618517	0.403236	0.281	0.25	1	FNBP1L	VE_Venous
										0.625675	0.34405	0.172	0.148	1	BTNL9	VE_Venous
										0.625686	0.359216	0.219	0.204	1	AUTS2	VE_Venous
										0.627953	-0.318306	0.625	0.565	1	MTCO2P12	VE_Venous
										0.628221	0.292435	0.422	0.435	1	ESYT2	VE_Venous
										0.630459	0.276318	0.312	0.389	1	PPP1R12A	VE_Venous
										0.630945	-0.488923	0.109	0.139	1	CEMIP	VE_Venous
										0.631769	-0.288266	0.328	0.38	1	CD9	VE_Venous
										0.639379	0.51186	0.25	0.241	1	CLOCK	VE_Venous
										0.639807	0.28931	0.109	0.093	1	KIRREL1	VE_Venous
										0.64164	0.309059	0.359	0.343	1	COL4A1	VE_Venous
										0.643453	-0.324658	0.766	0.815	1	SAT1	VE_Venous
										0.644576	0.406759	0.594	0.657	1	RAPGEF4	VE_Venous
										0.648275	0.272123	0.188	0.176	1	TRAF3IP2-AS1	VE_Venous
										0.65321	0.251225	0.172	0.167	1	RPL14P1	VE_Venous
										0.655088	0.289379	0.188	0.176	1	TUSC3	VE_Venous
										0.655267	0.355125	0.203	0.194	1	WDR74	VE_Venous
										0.658693	0.25558	0.375	0.38	1	CHD1	VE_Venous
										0.659383	0.290393	0.234	0.231	1	XRRA1	VE_Venous
										0.663649	0.25891	0.422	0.426	1	PKIG	VE_Venous
										0.664037	-0.282121	0.219	0.241	1	ZDHHC14	VE_Venous
										0.664606	0.288985	0.297	0.296	1	ENSG00000196656	VE_Venous
										0.672394	-0.340042	0.297	0.333	1	CCL2	VE_Venous
										0.672595	0.288486	0.344	0.352	1	TUBB6	VE_Venous
										0.680422	0.471036	0.266	0.259	1	ABCC8	VE_Venous
										0.692277	0.258651	0.281	0.287	1	2021-09-10	VE_Venous
										0.694376	0.322092	0.25	0.241	1	SS18	VE_Venous
										0.709407	0.304587	0.328	0.333	1	RNF144B	VE_Venous
										0.71037	-0.306699	0.688	0.694	1	SOD2	VE_Venous
										0.711019	0.272383	0.312	0.389	1	TLK2	VE_Venous
										0.718492	0.336474	0.422	0.417	1	MAGI2	VE_Venous
										0.734193	0.280884	0.25	0.25	1	GBP4	VE_Venous
										0.735143	0.341506	0.25	0.241	1	TMEM178B	VE_Venous
										0.737208	0.266573	0.203	0.204	1	ZNF280D	VE_Venous
										0.749804	0.328791	0.203	0.194	1	KIF13B	VE_Venous
										0.75072	0.287309	0.312	0.333	1	RNF4	VE_Venous
										0.752647	-0.523358	0.141	0.157	1	CXCL1	VE_Venous
										0.755069	0.320115	0.219	0.222	1	OTUD4	VE_Venous
										0.755408	0.282582	0.547	0.565	1	ARID4B	VE_Venous
										0.762315	0.269935	0.156	0.148	1	ASB3	VE_Venous
										0.766962	0.283797	0.188	0.185	1	RNF169	VE_Venous
										0.773451	0.307542	0.219	0.259	1	RNF216	VE_Venous
										0.797525	0.365134	0.297	0.278	1	HERC2P3	VE_Venous
										0.804793	0.290981	0.141	0.139	1	LRRC49	VE_Venous
										0.81368	0.260779	0.188	0.185	1	DKK3	VE_Venous
										0.81653	-0.296275	0.125	0.13	1	CFH	VE_Venous
										0.823318	-0.279809	0.109	0.093	1	ZNF124	VE_Venous
										0.827706	0.323031	0.156	0.157	1	SRP72	VE_Venous
										0.828787	-0.289831	0.109	0.12	1	KDM4B	VE_Venous
										0.835512	0.300718	0.141	0.167	1	RORA-AS1	VE_Venous
										0.842856	0.289841	0.188	0.222	1	PSMD12	VE_Venous
										0.84291	0.532469	0.188	0.204	1	IFRD1	VE_Venous
										0.856332	0.259726	0.125	0.12	1	PCYOX1	VE_Venous
										0.858029	0.267491	0.109	0.102	1	TMX4	VE_Venous
										0.863657	0.277697	0.234	0.241	1	LOXL2	VE_Venous
										0.887096	0.266384	0.141	0.139	1	SOAT1	VE_Venous
										0.906111	0.261196	0.297	0.343	1	CUL3	VE_Venous
										0.908335	0.276174	0.125	0.139	1	TMEM33	VE_Venous
										0.911715	0.288969	0.984	0.991	1	MT-RNR2	VE_Venous
										0.918409	0.298215	0.109	0.12	1	GOLM1	VE_Venous
										0.939159	0.336513	0.344	0.352	1	NRP1	VE_Venous
										0.95076	0.313051	0.328	0.352	1	PKHD1L1	VE_Venous
										0.954768	0.41737	0.203	0.231	1	THBS1	VE_Venous
										0.955898	0.302381	0.109	0.111	1	AVEN	VE_Venous
										0.956137	0.42508	0.5	0.565	1	ATP1B3	VE_Venous
										0.956432	0.269728	0.234	0.25	1	TEAD4	VE_Venous
										0.958811	0.712486	0.25	0.259	1	PTPRR	VE_Venous
										0.960414	0.267296	0.172	0.185	1	PREX1	VE_Venous
										0.963753	-0.281433	0.375	0.38	1	VCAM1	VE_Venous
										0.977324	0.286343	0.141	0.148	1	TLR4	VE_Venous
										0.987215	0.341573	0.266	0.287	1	RUFY3	VE_Venous
										0.988366	0.357022	0.234	0.259	1	CRY1	VE_Venous
										0.990913	0.338176	0.188	0.204	1	CD40	VE_Venous
										0.993857	0.262629	0.297	0.324	1	SMYD3	VE_Venous
										0.99517	0.416816	0.25	0.287	1	CCDC200	VE_Venous
										1	0.254158	0.156	0.167	1	DCAF1	VE_Venous
										7.82757e-36	0.946787	0.933	0.681	3.59653e-31	FKBP5	VE_Capillary_B
										6.51025e-30	0.960375	0.846	0.511	2.99127e-25	MT1E	VE_Capillary_B
										2.04714e-28	0.785131	0.99	0.881	9.40601e-24	MT2A	VE_Capillary_B
										2.57382e-28	0.954113	0.815	0.501	1.1826e-23	ARHGAP26	VE_Capillary_B
										6.09103e-27	0.759077	0.849	0.506	2.79865e-22	MT1X	VE_Capillary_B
										1.78238e-26	0.866596	0.866	0.547	8.18951e-22	MT1M	VE_Capillary_B
										6.26796e-24	-1.11403	0.513	0.744	2.87994e-19	SYNE1	VE_Capillary_B
										3.26116e-23	-1.05267	0.51	0.797	1.4984e-18	SPARCL1	VE_Capillary_B
										1.01585e-22	1.26571	0.48	0.157	4.66751e-18	DEPP1	VE_Capillary_B
										1.43885e-22	-0.760028	0.534	0.782	6.6111e-18	PON2	VE_Capillary_B
										6.97018e-22	-0.763472	0.886	0.977	3.20259e-17	FTL	VE_Capillary_B
										1.8358e-19	0.810523	0.755	0.504	8.43494e-15	CAVIN2	VE_Capillary_B
										2.74835e-19	-0.840735	0.842	0.914	1.26279e-14	FCN3	VE_Capillary_B
										3.97033e-18	1.01337	0.557	0.256	1.82425e-13	NRXN3	VE_Capillary_B
										2.58412e-17	0.640959	0.842	0.673	1.18733e-12	CD74	VE_Capillary_B
										3.53993e-17	0.739469	0.735	0.509	1.62649e-12	STARD13	VE_Capillary_B
										4.61867e-17	0.804003	0.567	0.268	2.12214e-12	SH3RF3	VE_Capillary_B
										2.10562e-16	-0.899425	0.466	0.691	9.6747e-12	SH3D19	VE_Capillary_B
										1.85268e-15	0.868663	0.248	0.043	8.51249e-11	ENSG00000240040	VE_Capillary_B
										4.72946e-15	-0.514307	0.852	0.952	2.17305e-10	LDB2	VE_Capillary_B
										5.62153e-15	-0.753317	0.648	0.805	2.58292e-10	ENSG00000224063	VE_Capillary_B
										1.00616e-14	0.668198	0.641	0.395	4.62301e-10	CD93	VE_Capillary_B
										1.11715e-14	0.798921	0.765	0.575	5.13295e-10	EMP1	VE_Capillary_B
										2.95315e-14	0.55885	0.879	0.663	1.35688e-09	AFF3	VE_Capillary_B
										3.27102e-14	0.500225	0.933	0.828	1.50294e-09	PTPRG	VE_Capillary_B
										5.83611e-14	0.464075	0.466	0.187	2.68152e-09	MT1A	VE_Capillary_B
										6.86523e-14	0.821623	0.53	0.294	3.15437e-09	OPHN1	VE_Capillary_B
										9.42042e-14	0.57728	0.483	0.215	4.3284e-09	CSRNP1	VE_Capillary_B
										1.0519e-13	0.540383	0.795	0.582	4.83315e-09	ZFP36	VE_Capillary_B
										1.1334e-13	0.708756	0.748	0.514	5.20764e-09	PITPNC1	VE_Capillary_B
										1.2332e-13	0.973734	0.346	0.122	5.66619e-09	WASHC2A	VE_Capillary_B
										1.71827e-13	-0.732883	0.185	0.441	7.89493e-09	WNT2B	VE_Capillary_B
										2.73434e-13	0.668105	0.376	0.134	1.25635e-08	TNFAIP3	VE_Capillary_B
										4.60854e-13	0.7097	0.463	0.205	2.11749e-08	CX3CL1	VE_Capillary_B
										1.26547e-12	-0.557947	0.537	0.709	5.81446e-08	NOSTRIN	VE_Capillary_B
										2.85726e-12	0.856782	0.295	0.094	1.31283e-07	WASHC2C	VE_Capillary_B
										3.02973e-12	0.315945	0.973	0.911	1.39207e-07	HLA-B	VE_Capillary_B
										3.29159e-12	0.545557	0.601	0.357	1.51239e-07	BST2	VE_Capillary_B
										3.70056e-12	-0.674252	0.534	0.694	1.7003e-07	TFPI	VE_Capillary_B
										5.27853e-12	0.696285	0.517	0.273	2.42532e-07	IL32	VE_Capillary_B
										1.0696e-11	-0.934802	0.292	0.489	4.91447e-07	DACH1	VE_Capillary_B
										1.10661e-11	-0.56246	0.289	0.532	5.08453e-07	CTTNBP2NL	VE_Capillary_B
										1.46715e-11	0.602841	0.279	0.086	6.74113e-07	PRDM1	VE_Capillary_B
										1.5312e-11	0.571169	0.826	0.711	7.03539e-07	PRKCH	VE_Capillary_B
										1.87318e-11	0.629374	0.745	0.557	8.60669e-07	RASAL2	VE_Capillary_B
										2.11987e-11	0.659019	0.332	0.127	9.74016e-07	FOSB	VE_Capillary_B
										2.15279e-11	0.592087	0.211	0.046	9.89144e-07	SFTPC	VE_Capillary_B
										2.15336e-11	0.418027	0.879	0.734	9.89406e-07	CLDN5	VE_Capillary_B
										2.42927e-11	0.652932	0.668	0.468	1.11617e-06	WARS	VE_Capillary_B
										3.18563e-11	0.472708	0.57	0.319	1.4637e-06	RHOB	VE_Capillary_B
										3.38012e-11	0.525933	0.55	0.306	1.55306e-06	GADD45B	VE_Capillary_B
										3.91566e-11	0.613266	0.268	0.081	1.79913e-06	SPSB1	VE_Capillary_B
										5.36961e-11	0.81385	0.473	0.256	2.46717e-06	PLPP1	VE_Capillary_B
										5.51577e-11	0.644892	0.463	0.238	2.53433e-06	RGS5	VE_Capillary_B
										6.38702e-11	0.49169	0.138	0.013	2.93464e-06	IGHA1	VE_Capillary_B
										8.64774e-11	0.801629	0.305	0.114	3.97338e-06	APOLD1	VE_Capillary_B
										1.19323e-10	-0.544311	0.121	0.337	5.48253e-06	ARL17B	VE_Capillary_B
										1.216e-10	-0.648954	0.218	0.443	5.58716e-06	MEIS1	VE_Capillary_B
										1.44829e-10	0.539314	0.336	0.134	6.65445e-06	ENSG00000213598	VE_Capillary_B
										1.49688e-10	0.528486	0.255	0.078	6.87771e-06	DAB2IP	VE_Capillary_B
										1.54763e-10	0.638879	0.664	0.456	7.1109e-06	MTATP6P1	VE_Capillary_B
										1.8438e-10	-0.639878	0.644	0.77	8.47173e-06	KIAA1217	VE_Capillary_B
										1.96083e-10	0.4299	0.134	0.013	9.00942e-06	MTRNR2L1	VE_Capillary_B
										2.0013e-10	0.527866	0.154	0.023	9.19535e-06	C1QTNF1	VE_Capillary_B
										2.16929e-10	0.520484	0.48	0.258	9.96725e-06	JUND	VE_Capillary_B
										2.52819e-10	-0.730079	0.289	0.504	1.16163e-05	ID3	VE_Capillary_B
										3.44168e-10	-0.554036	0.258	0.471	1.58135e-05	POLR2J3	VE_Capillary_B
										3.49219e-10	0.555846	0.906	0.828	1.60456e-05	MT-ND3	VE_Capillary_B
										3.52979e-10	0.486315	0.893	0.787	1.62183e-05	MTATP8P1	VE_Capillary_B
										4.56125e-10	-0.77107	0.366	0.557	2.09576e-05	TMTC1	VE_Capillary_B
										6.36826e-10	0.96049	0.326	0.142	2.92602e-05	TRIM5	VE_Capillary_B
										6.70565e-10	-0.634014	0.362	0.575	3.08105e-05	ENSG00000269966	VE_Capillary_B
										6.96441e-10	0.642806	0.302	0.116	3.19994e-05	EGR1	VE_Capillary_B
										8.92847e-10	0.497758	0.275	0.094	4.10236e-05	PHLDA1	VE_Capillary_B
										9.1699e-10	0.502752	0.178	0.038	4.21329e-05	IFI44L	VE_Capillary_B
										1.8741e-09	0.613708	0.678	0.524	8.61093e-05	PDK4	VE_Capillary_B
										1.88493e-09	0.37289	0.144	0.023	8.66067e-05	FAUP1	VE_Capillary_B
										2.30169e-09	0.62331	0.268	0.099	0.000105756	CD14	VE_Capillary_B
										2.40025e-09	0.715401	0.322	0.139	0.000110284	MT2P1	VE_Capillary_B
										3.03329e-09	0.534202	0.523	0.309	0.000139371	ESYT2	VE_Capillary_B
										3.7028e-09	0.448091	0.674	0.481	0.000170133	JUNB	VE_Capillary_B
										3.7815e-09	-0.422755	0.403	0.625	0.000173748	MEF2A	VE_Capillary_B
										3.81444e-09	-0.508748	0.48	0.643	0.000175262	RDX	VE_Capillary_B
										4.05098e-09	0.632862	0.356	0.17	0.000186131	MBOAT2	VE_Capillary_B
										4.27089e-09	0.508736	0.507	0.316	0.000196235	CEBPD	VE_Capillary_B
										4.30422e-09	0.378383	0.762	0.61	0.000197766	PDLIM1	VE_Capillary_B
										4.80506e-09	0.490526	0.705	0.524	0.000220778	RNASE1	VE_Capillary_B
										5.62892e-09	0.649331	0.581	0.385	0.000258632	FOS	VE_Capillary_B
										5.99761e-09	0.54038	0.423	0.22	0.000275572	PALD1	VE_Capillary_B
										6.80556e-09	-0.651169	0.084	0.253	0.000312695	ACYP1	VE_Capillary_B
										6.83877e-09	0.944617	0.295	0.127	0.000314221	PLAT	VE_Capillary_B
										7.11355e-09	0.509431	0.56	0.354	0.000326846	CCNY	VE_Capillary_B
										7.67437e-09	0.576929	0.265	0.101	0.000352614	MT1JP	VE_Capillary_B
										1.18816e-08	0.52831	0.218	0.071	0.000545923	CCND1	VE_Capillary_B
										1.38219e-08	0.397927	0.691	0.504	0.000635075	STOM	VE_Capillary_B
										1.4243e-08	-0.437456	0.638	0.775	0.000654425	DOCK4	VE_Capillary_B
										1.53711e-08	-0.603463	0.46	0.628	0.000706256	SLC9A3R2	VE_Capillary_B
										1.92854e-08	0.60098	0.403	0.21	0.000886107	EDN1	VE_Capillary_B
										1.94598e-08	0.516733	0.178	0.048	0.000894121	CXCL12	VE_Capillary_B
										1.98547e-08	-0.570632	0.161	0.342	0.000912264	NCOA2	VE_Capillary_B
										2.61013e-08	0.783338	0.336	0.17	0.00119928	MCF2L2	VE_Capillary_B
										3.10207e-08	0.359579	0.745	0.534	0.00142531	HLA-DRB1	VE_Capillary_B
										3.27674e-08	0.50729	0.144	0.03	0.00150556	MT1XP1	VE_Capillary_B
										3.4408e-08	-0.501447	0.161	0.342	0.00158095	EML1	VE_Capillary_B
										3.80037e-08	0.516415	0.315	0.149	0.00174616	ENSG00000227008	VE_Capillary_B
										3.82454e-08	0.385051	0.862	0.739	0.00175726	TIMP3	VE_Capillary_B
										4.71532e-08	0.510588	0.255	0.099	0.00216655	AGAP3	VE_Capillary_B
										4.76933e-08	-0.459942	0.537	0.671	0.00219136	S100A10	VE_Capillary_B
										5.05917e-08	-0.475401	0.285	0.478	0.00232454	KANSL1	VE_Capillary_B
										5.2859e-08	-0.518576	0.111	0.278	0.00242871	EPB41	VE_Capillary_B
										5.41521e-08	-0.596477	0.423	0.577	0.00248813	FOXN3	VE_Capillary_B
										6.13369e-08	0.485224	0.641	0.484	0.00281825	LIFR	VE_Capillary_B
										6.35405e-08	-0.525177	0.148	0.322	0.0029195	DYSF	VE_Capillary_B
										7.35495e-08	0.525682	0.43	0.233	0.00337938	IFI6	VE_Capillary_B
										7.48956e-08	-0.385028	0.272	0.476	0.00344123	ENSG00000279168	VE_Capillary_B
										8.24278e-08	0.477522	0.164	0.046	0.00378731	RPL14P1	VE_Capillary_B
										8.48664e-08	0.449829	0.221	0.078	0.00389936	BTG2	VE_Capillary_B
										8.66676e-08	-0.537943	0.185	0.359	0.00398211	CTBP2	VE_Capillary_B
										9.26858e-08	0.606412	0.289	0.129	0.00425863	ARRDC3	VE_Capillary_B
										9.61873e-08	0.489808	0.705	0.572	0.00441952	CMTM8	VE_Capillary_B
										1.17521e-07	-0.623388	0.329	0.486	0.00539973	SEMA6A	VE_Capillary_B
										1.23046e-07	0.396952	0.594	0.408	0.00565358	HLA-DRA	VE_Capillary_B
										1.26826e-07	0.416408	0.691	0.542	0.00582726	RPL41	VE_Capillary_B
										1.28229e-07	-0.545079	0.265	0.433	0.00589172	GIMAP7	VE_Capillary_B
										1.4739e-07	0.426767	0.356	0.182	0.00677212	HIVEP2	VE_Capillary_B
										1.48099e-07	-0.45405	0.01	0.111	0.00680471	C1QC	VE_Capillary_B
										1.53322e-07	-0.408509	0.661	0.749	0.0070447	WWTR1	VE_Capillary_B
										1.54761e-07	-0.513826	0.305	0.486	0.00711079	CD109	VE_Capillary_B
										1.56584e-07	-0.520368	0.131	0.299	0.00719456	TAOK3	VE_Capillary_B
										1.64851e-07	0.391036	0.718	0.592	0.0075744	DUSP1	VE_Capillary_B
										1.71395e-07	0.631287	0.466	0.301	0.0078751	TUSC3	VE_Capillary_B
										1.93264e-07	-0.453648	0.443	0.618	0.00887991	HIF3A	VE_Capillary_B
										1.95294e-07	0.512883	0.242	0.094	0.00897316	IL6	VE_Capillary_B
										1.99203e-07	0.553138	0.456	0.273	0.00915276	SSH1	VE_Capillary_B
										2.14518e-07	0.4332	0.272	0.116	0.00985645	ROBO4	VE_Capillary_B
										2.15401e-07	0.524551	0.426	0.251	0.00989702	ENSG00000279483	VE_Capillary_B
										2.21688e-07	0.408454	0.148	0.038	0.0101859	IRF2BP2	VE_Capillary_B
										2.39291e-07	-0.478637	0.376	0.554	0.0109947	PAPSS2	VE_Capillary_B
										2.82858e-07	0.450447	0.648	0.511	0.0129965	CNN3	VE_Capillary_B
										2.95372e-07	0.435798	0.732	0.59	0.0135715	MTND1P23	VE_Capillary_B
										3.00931e-07	0.452861	0.597	0.43	0.0138269	SOCS3	VE_Capillary_B
										3.08685e-07	-0.507357	0.265	0.435	0.0141831	RAPGEF2	VE_Capillary_B
										3.08751e-07	-0.407277	0.044	0.17	0.0141862	SPDYE5	VE_Capillary_B
										3.27149e-07	0.468648	0.198	0.068	0.0150315	UAP1	VE_Capillary_B
										3.33556e-07	-0.446726	0.557	0.684	0.0153259	FOXP1	VE_Capillary_B
										3.85635e-07	-0.293046	0.866	0.886	0.0177188	PECAM1	VE_Capillary_B
										3.99278e-07	-0.378284	0.48	0.63	0.0183456	ZEB1	VE_Capillary_B
										5.52207e-07	-0.260001	1	1	0.0253722	MALAT1	VE_Capillary_B
										5.7678e-07	0.473177	0.507	0.352	0.0265013	KLF4	VE_Capillary_B
										5.88916e-07	-0.366236	0.178	0.357	0.0270589	FGD5	VE_Capillary_B
										5.93466e-07	-0.447136	0.258	0.43	0.027268	POLR2J4	VE_Capillary_B
										6.15811e-07	0.491357	0.584	0.456	0.0282947	FAM107A	VE_Capillary_B
										6.69258e-07	0.315641	0.718	0.534	0.0307504	LPP	VE_Capillary_B
										6.71348e-07	0.410528	0.631	0.451	0.0308464	OSMR	VE_Capillary_B
										6.90368e-07	0.45705	0.426	0.256	0.0317204	GRASP	VE_Capillary_B
										7.29233e-07	0.375577	0.232	0.094	0.0335061	RPL26P19	VE_Capillary_B
										7.29875e-07	0.458087	0.265	0.119	0.0335356	CD44	VE_Capillary_B
										8.00755e-07	0.413518	0.299	0.147	0.0367923	GPSM3	VE_Capillary_B
										8.0611e-07	-0.488965	0.091	0.23	0.0370383	S100A8	VE_Capillary_B
										8.10039e-07	-0.471494	0.158	0.319	0.0372189	HERC4	VE_Capillary_B
										8.38753e-07	0.41644	0.352	0.187	0.0385382	ADAMTS9-AS2	VE_Capillary_B
										8.71911e-07	0.257483	0.124	0.028	0.0400617	ENSG00000240376	VE_Capillary_B
										9.1939e-07	-0.579958	0.272	0.441	0.0422432	MEIS2	VE_Capillary_B
										9.69677e-07	-0.5093	0.064	0.19	0.0445538	SRPX	VE_Capillary_B
										9.83179e-07	-0.742277	0.117	0.263	0.0451741	ADAMTS6	VE_Capillary_B
										9.96866e-07	0.40015	0.138	0.035	0.045803	SCGB3A1	VE_Capillary_B
										1.04882e-06	-0.49467	0.356	0.511	0.0481901	ENSG00000273167	VE_Capillary_B
										1.05896e-06	0.49081	0.242	0.106	0.0486561	MLKL	VE_Capillary_B
										1.10082e-06	0.450538	0.329	0.17	0.0505795	ITPKC	VE_Capillary_B
										1.13146e-06	0.508002	0.322	0.172	0.0519872	ENSG00000257322	VE_Capillary_B
										1.13724e-06	0.372924	0.117	0.025	0.0522528	IDO1	VE_Capillary_B
										1.17891e-06	-0.454683	0.151	0.309	0.0541672	CDC14A	VE_Capillary_B
										1.29678e-06	0.293702	0.117	0.025	0.059583	RPL35P5	VE_Capillary_B
										1.30675e-06	-0.349685	0.752	0.841	0.0600411	ST6GALNAC3	VE_Capillary_B
										1.30991e-06	0.446555	0.346	0.182	0.0601863	DHFR	VE_Capillary_B
										1.31408e-06	0.459555	0.339	0.182	0.0603778	ZFAND5	VE_Capillary_B
										1.43805e-06	-0.513585	0.43	0.587	0.0660742	FBXL7	VE_Capillary_B
										1.68008e-06	0.493967	0.248	0.114	0.0771945	GATA6	VE_Capillary_B
										1.73082e-06	-0.370906	0.503	0.635	0.0795258	FTX	VE_Capillary_B
										1.91623e-06	0.566512	0.252	0.119	0.088045	SOCS2	VE_Capillary_B
										1.91954e-06	0.510108	0.362	0.203	0.0881972	PPM1D	VE_Capillary_B
										1.98469e-06	0.381123	0.235	0.101	0.0911904	RPL21P28	VE_Capillary_B
										1.98872e-06	-0.344624	0.128	0.281	0.0913759	ENSG00000251634	VE_Capillary_B
										2.07855e-06	0.440011	0.631	0.489	0.095503	AKAP12	VE_Capillary_B
										2.08423e-06	-1.48103	0.181	0.306	0.0957643	IL1RL1	VE_Capillary_B
										2.0853e-06	-0.516359	0.366	0.511	0.0958131	HMBOX1	VE_Capillary_B
										2.16845e-06	0.363056	0.208	0.084	0.0996337	LONRF1	VE_Capillary_B
										2.19328e-06	-0.481642	0.138	0.281	0.100774	MARK4	VE_Capillary_B
										2.22867e-06	0.344871	0.685	0.544	0.102401	CD99	VE_Capillary_B
										2.31665e-06	-0.43945	0.074	0.197	0.106443	CASZ1	VE_Capillary_B
										2.34849e-06	-0.416767	0.319	0.486	0.107906	TNRC6B	VE_Capillary_B
										2.53795e-06	0.425199	0.356	0.203	0.116611	HLA-DPB1	VE_Capillary_B
										2.57764e-06	0.546007	0.396	0.243	0.118435	PREX2	VE_Capillary_B
										2.57803e-06	0.501023	0.131	0.035	0.118453	CYP4Z2P	VE_Capillary_B
										2.65287e-06	0.384788	0.376	0.215	0.121891	EGFR	VE_Capillary_B
										3.06904e-06	0.388553	0.406	0.248	0.141013	CDKN1A	VE_Capillary_B
										3.14341e-06	0.553723	0.295	0.154	0.14443	SH3RF1	VE_Capillary_B
										3.58972e-06	-0.467715	0.097	0.23	0.164937	ITGA10	VE_Capillary_B
										3.6374e-06	-0.371078	0.292	0.448	0.167128	BAZ2B	VE_Capillary_B
										3.74052e-06	-0.35979	0.302	0.478	0.171865	IGF1R	VE_Capillary_B
										4.10172e-06	-0.51188	0.067	0.185	0.188462	ADCY9	VE_Capillary_B
										4.85542e-06	-0.297902	0.483	0.618	0.223092	TCF12	VE_Capillary_B
										4.92521e-06	-0.343513	0.034	0.134	0.226298	ARL17A	VE_Capillary_B
										4.95639e-06	-0.689752	0.346	0.471	0.227731	TGFBR3	VE_Capillary_B
										5.21151e-06	-0.443413	0.097	0.228	0.239453	LRRC37A2	VE_Capillary_B
										6.25268e-06	-0.420955	0.06	0.177	0.287292	RNF125	VE_Capillary_B
										6.82565e-06	-0.506842	0.232	0.375	0.313618	USP25	VE_Capillary_B
										7.33907e-06	-0.752067	0.248	0.382	0.337208	EMCN	VE_Capillary_B
										7.51557e-06	0.309778	0.698	0.595	0.345318	ARMC9	VE_Capillary_B
										7.55488e-06	0.459373	0.631	0.504	0.347124	SRGN	VE_Capillary_B
										7.76648e-06	0.390173	0.356	0.205	0.356846	CPD	VE_Capillary_B
										7.86561e-06	0.30141	0.416	0.253	0.361401	SRSF3	VE_Capillary_B
										8.08428e-06	-0.476809	0.185	0.319	0.371449	GSTO1	VE_Capillary_B
										8.48639e-06	-0.333829	0.05	0.159	0.389924	PPP1R21	VE_Capillary_B
										8.96831e-06	-0.552139	0.131	0.263	0.412067	TBX3	VE_Capillary_B
										9.29974e-06	0.359406	0.423	0.268	0.427295	ATP1A1	VE_Capillary_B
										9.537e-06	0.467792	0.406	0.251	0.438197	SIPA1L2	VE_Capillary_B
										9.71668e-06	0.375919	0.195	0.081	0.446452	ENSG00000250264	VE_Capillary_B
										9.8253e-06	0.313574	0.255	0.122	0.451443	MCAM	VE_Capillary_B
										1.01717e-05	-0.482354	0.107	0.235	0.467361	APOE	VE_Capillary_B
										1.06302e-05	-0.429086	0.755	0.835	0.488425	S100A6	VE_Capillary_B
										1.0741e-05	0.370277	0.312	0.172	0.493515	IRF1	VE_Capillary_B
										1.08494e-05	0.271767	0.101	0.023	0.498499	DUSP5	VE_Capillary_B
										1.08668e-05	0.301501	0.785	0.625	0.499299	DDX5	VE_Capillary_B
										1.08738e-05	0.336028	0.658	0.486	0.499617	FLT1	VE_Capillary_B
										1.10514e-05	-0.377508	0.399	0.522	0.507779	USP34	VE_Capillary_B
										1.14575e-05	-0.388476	0.523	0.651	0.526438	ITGA1	VE_Capillary_B
										1.14893e-05	0.405743	0.477	0.327	0.527899	EXOSC7	VE_Capillary_B
										1.15587e-05	-0.374901	0.104	0.233	0.531088	LRRC37A3	VE_Capillary_B
										1.1709e-05	-0.266032	0.721	0.818	0.537991	MACF1	VE_Capillary_B
										1.19547e-05	-0.373877	0.04	0.139	0.549285	MIR99AHG	VE_Capillary_B
										1.1967e-05	-0.467228	0.134	0.266	0.549847	RAPH1	VE_Capillary_B
										1.20192e-05	0.410442	0.228	0.109	0.552247	SNED1	VE_Capillary_B
										1.2103e-05	-0.408369	0.094	0.218	0.556096	ZDHHC20	VE_Capillary_B
										1.21724e-05	0.30245	0.148	0.051	0.559284	TRIM22	VE_Capillary_B
										1.22022e-05	-0.45525	0.094	0.218	0.560654	GAB2	VE_Capillary_B
										1.26863e-05	-0.570819	0.171	0.301	0.582897	APOC1	VE_Capillary_B
										1.43185e-05	-0.579674	0.517	0.643	0.657892	ID1	VE_Capillary_B
										1.43772e-05	0.416685	0.366	0.233	0.660591	BAIAP2L1	VE_Capillary_B
										1.44442e-05	0.422068	0.376	0.23	0.663666	PXN	VE_Capillary_B
										1.4589e-05	-0.465813	0.034	0.127	0.670321	MLLT3	VE_Capillary_B
										1.51609e-05	-0.416655	0.117	0.246	0.696599	FMNL3	VE_Capillary_B
										1.51732e-05	0.343184	0.45	0.289	0.697162	ADAMTS9	VE_Capillary_B
										1.53015e-05	-0.342494	0.141	0.276	0.70306	CD2AP	VE_Capillary_B
										1.53235e-05	0.309532	0.497	0.342	0.704069	SRSF5	VE_Capillary_B
										1.56854e-05	-0.288144	0.107	0.241	0.720698	NLRP1	VE_Capillary_B
										1.5767e-05	-0.406415	0.141	0.268	0.724447	DLEU2	VE_Capillary_B
										1.5889e-05	-0.399644	0.06	0.167	0.730052	SOX18	VE_Capillary_B
										1.62964e-05	-0.398206	0.05	0.154	0.748769	PSMA1	VE_Capillary_B
										1.674e-05	0.283101	0.946	0.909	0.769154	MT-ATP8	VE_Capillary_B
										1.77939e-05	0.401186	0.809	0.772	0.817576	MT-RNR1	VE_Capillary_B
										1.83708e-05	0.426016	0.201	0.091	0.844084	ENSG00000146677	VE_Capillary_B
										1.85175e-05	0.435945	0.279	0.147	0.850825	SERPINB9	VE_Capillary_B
										1.92491e-05	-0.447171	0.181	0.309	0.884441	PLS3	VE_Capillary_B
										1.98984e-05	-0.441864	0.245	0.382	0.914271	PALMD	VE_Capillary_B
										2.02126e-05	-0.457009	0.252	0.395	0.928706	ENSG00000283239	VE_Capillary_B
										2.03266e-05	-0.341223	0.067	0.18	0.933945	PIR	VE_Capillary_B
										2.10018e-05	0.258899	0.141	0.048	0.964969	ENSG00000218227	VE_Capillary_B
										2.17838e-05	0.359764	0.57	0.413	1	YBX3	VE_Capillary_B
										2.20718e-05	0.278902	0.124	0.038	1	HELZ2	VE_Capillary_B
										2.24675e-05	0.327323	0.44	0.291	1	THBD	VE_Capillary_B
										2.32354e-05	-0.592607	0.128	0.251	1	HERC2P3	VE_Capillary_B
										2.38408e-05	-0.446797	0.148	0.276	1	ZNF280D	VE_Capillary_B
										2.41548e-05	0.306038	0.644	0.511	1	HYAL2	VE_Capillary_B
										2.56375e-05	0.36341	0.161	0.063	1	TRIB1	VE_Capillary_B
										2.63262e-05	0.410903	0.383	0.235	1	ACSL3	VE_Capillary_B
										2.63555e-05	-0.383879	0.164	0.299	1	ENSG00000253366	VE_Capillary_B
										2.66223e-05	-0.485277	0.064	0.167	1	GAB1	VE_Capillary_B
										2.68191e-05	-0.346542	0.154	0.291	1	THADA	VE_Capillary_B
										2.71259e-05	0.48818	0.386	0.251	1	DDX3X	VE_Capillary_B
										2.71846e-05	-0.440952	0.312	0.453	1	DIAPH2	VE_Capillary_B
										2.73538e-05	0.321526	0.195	0.086	1	PTMAP2	VE_Capillary_B
										2.80967e-05	-0.298426	0.295	0.448	1	RAPGEF1	VE_Capillary_B
										2.88845e-05	-0.6149	0.161	0.286	1	POSTN	VE_Capillary_B
										2.99067e-05	0.333384	0.601	0.463	1	COL4A1	VE_Capillary_B
										3.04938e-05	-0.520896	0.124	0.243	1	RUNX1T1	VE_Capillary_B
										3.19221e-05	0.384867	0.285	0.157	1	PML	VE_Capillary_B
										3.19915e-05	-0.506996	0.074	0.18	1	PRICKLE1	VE_Capillary_B
										3.28504e-05	-0.405045	0.128	0.251	1	ENSG00000198237	VE_Capillary_B
										3.37392e-05	-0.417465	0.762	0.767	1	MAGI1	VE_Capillary_B
										3.4279e-05	-0.416162	0.097	0.215	1	CYYR1-AS1	VE_Capillary_B
										3.4536e-05	0.490985	0.52	0.403	1	TOP1	VE_Capillary_B
										3.47262e-05	-0.393389	0.151	0.278	1	SPDYE16	VE_Capillary_B
										3.52206e-05	-0.47197	0.252	0.382	1	NCOR1	VE_Capillary_B
										3.67762e-05	0.363066	0.369	0.225	1	MGAT4A	VE_Capillary_B
										3.7024e-05	-0.450501	0.067	0.17	1	PHF21A	VE_Capillary_B
										3.77021e-05	0.280949	0.527	0.375	1	HNRNPA2B1	VE_Capillary_B
										3.89323e-05	0.299887	0.497	0.354	1	TGM2	VE_Capillary_B
										3.95884e-05	0.351193	0.158	0.063	1	ENSG00000244716	VE_Capillary_B
										4.00788e-05	0.29683	0.285	0.149	1	HLA-DRB6	VE_Capillary_B
										4.14146e-05	0.355484	0.604	0.448	1	LHFPL6	VE_Capillary_B
										4.38869e-05	0.33566	0.748	0.651	1	ASAP1	VE_Capillary_B
										4.45091e-05	0.327089	0.919	0.927	1	MT-CYB	VE_Capillary_B
										4.4715e-05	0.269391	0.111	0.033	1	GADD45A	VE_Capillary_B
										4.49278e-05	0.428542	0.312	0.182	1	GNG12	VE_Capillary_B
										4.54382e-05	0.332986	0.607	0.486	1	ENSG00000234287	VE_Capillary_B
										4.55777e-05	0.274989	0.124	0.041	1	IDI1	VE_Capillary_B
										4.80938e-05	-0.347603	0.383	0.529	1	NUMB	VE_Capillary_B
										4.89339e-05	0.374059	0.782	0.689	1	LINC-PINT	VE_Capillary_B
										5.04239e-05	0.437049	0.326	0.2	1	LDLRAD4	VE_Capillary_B
										5.05784e-05	-0.339968	0.168	0.301	1	TTC19	VE_Capillary_B
										5.06861e-05	-0.343901	0.53	0.635	1	HECW2	VE_Capillary_B
										5.17789e-05	0.44536	0.466	0.339	1	PITPNB	VE_Capillary_B
										5.24783e-05	0.381091	0.366	0.228	1	ZDHHC14	VE_Capillary_B
										5.28363e-05	0.36994	0.144	0.056	1	REX1BD	VE_Capillary_B
										5.33708e-05	0.260053	0.101	0.028	1	CXCR4	VE_Capillary_B
										5.36128e-05	0.338105	0.238	0.122	1	C1orf54	VE_Capillary_B
										5.42682e-05	0.361587	0.503	0.359	1	MTND2P28	VE_Capillary_B
										5.68463e-05	-0.437414	0.074	0.175	1	STARD9	VE_Capillary_B
										5.75899e-05	0.318097	0.732	0.608	1	ZSWIM6	VE_Capillary_B
										5.97353e-05	0.416352	0.507	0.367	1	DPYSL2	VE_Capillary_B
										6.10871e-05	-0.419601	0.101	0.21	1	LAMA2	VE_Capillary_B
										6.28903e-05	0.322611	0.342	0.21	1	RPS3AP6	VE_Capillary_B
										6.61648e-05	-0.360986	0.198	0.324	1	UBE2E1	VE_Capillary_B
										6.68024e-05	0.296627	0.178	0.078	1	SEMA3G	VE_Capillary_B
										6.80099e-05	0.393269	0.171	0.073	1	DLGAP1	VE_Capillary_B
										6.94779e-05	0.343072	0.584	0.466	1	CSNK1A1	VE_Capillary_B
										7.02235e-05	-0.318351	0.554	0.666	1	TMEM100	VE_Capillary_B
										7.15633e-05	0.391763	0.302	0.18	1	RPS23P8	VE_Capillary_B
										7.15973e-05	0.383513	0.711	0.6	1	AKAP13	VE_Capillary_B
										7.60838e-05	-0.462368	0.107	0.218	1	FGF12	VE_Capillary_B
										7.6239e-05	0.302348	0.248	0.132	1	ENSG00000239470	VE_Capillary_B
										7.62713e-05	-0.309003	0.117	0.235	1	NEK7	VE_Capillary_B
										8.08514e-05	-0.366121	0.091	0.2	1	HERC3	VE_Capillary_B
										8.11158e-05	-0.256311	0.027	0.104	1	TMEM206	VE_Capillary_B
										8.13889e-05	-0.381501	0.044	0.129	1	ENSG00000196826	VE_Capillary_B
										8.89336e-05	-0.314372	0.05	0.142	1	SVIL-AS1	VE_Capillary_B
										9.4553e-05	-0.394675	0.242	0.37	1	GCOM1	VE_Capillary_B
										9.53711e-05	0.331276	0.221	0.111	1	PLXND1	VE_Capillary_B
										0.000101054	-0.341191	0.094	0.203	1	USP31	VE_Capillary_B
										0.000107031	-0.398643	0.181	0.301	1	MAP4K3	VE_Capillary_B
										0.000107353	0.454703	0.963	0.99	1	MT-RNR2	VE_Capillary_B
										0.000108597	-0.328091	0.084	0.187	1	ZNF532	VE_Capillary_B
										0.000111683	0.296159	0.181	0.081	1	BCL3	VE_Capillary_B
										0.000113195	-0.347726	0.074	0.172	1	ENSG00000226149	VE_Capillary_B
										0.00011408	0.333144	0.426	0.284	1	HLA-DPA1	VE_Capillary_B
										0.000121167	-0.465795	0.168	0.284	1	ABHD17C	VE_Capillary_B
										0.000121687	-0.499555	0.084	0.182	1	RNF24	VE_Capillary_B
										0.000121764	0.272468	0.161	0.068	1	CSRP1	VE_Capillary_B
										0.000123116	-0.386517	0.181	0.299	1	PHKB	VE_Capillary_B
										0.000124417	-0.327295	0.104	0.21	1	CPT1A	VE_Capillary_B
										0.000124819	-0.398694	0.06	0.152	1	ENSG00000250195	VE_Capillary_B
										0.000124858	-0.425987	0.185	0.306	1	STK4	VE_Capillary_B
										0.000125888	-0.407729	0.06	0.152	1	ZNF521	VE_Capillary_B
										0.000126409	0.284283	0.681	0.565	1	RPL37	VE_Capillary_B
										0.000129341	0.416552	0.47	0.337	1	MAP4	VE_Capillary_B
										0.000129628	-0.459462	0.131	0.243	1	NR5A2	VE_Capillary_B
										0.000130714	0.331474	0.309	0.187	1	BAIAP2	VE_Capillary_B
										0.00013076	0.404491	0.208	0.104	1	UBASH3B	VE_Capillary_B
										0.000130987	0.27457	0.258	0.139	1	GTF2IRD1	VE_Capillary_B
										0.000132329	-0.297099	0.403	0.529	1	ENSG00000250349	VE_Capillary_B
										0.000134106	0.291599	0.185	0.086	1	TEX14	VE_Capillary_B
										0.0001355	0.373484	0.403	0.271	1	SERPINB6	VE_Capillary_B
										0.000137205	0.470959	0.52	0.408	1	ANKS1A	VE_Capillary_B
										0.00014224	-0.321051	0.289	0.408	1	NRP1	VE_Capillary_B
										0.000143375	0.306074	0.124	0.046	1	CDKN1C	VE_Capillary_B
										0.000144638	0.282454	0.154	0.066	1	RPL34P18	VE_Capillary_B
										0.000155487	-0.365495	0.064	0.154	1	USP48	VE_Capillary_B
										0.000157644	0.305973	0.178	0.084	1	BHLHE40	VE_Capillary_B
										0.00015948	-0.594567	0.403	0.514	1	CD36	VE_Capillary_B
										0.000160995	0.252819	0.178	0.081	1	TMED10	VE_Capillary_B
										0.000162878	0.321515	0.138	0.056	1	CKLF	VE_Capillary_B
										0.000164694	-0.461625	0.121	0.23	1	PCED1B	VE_Capillary_B
										0.000165856	-0.306193	0.151	0.271	1	ASAP2	VE_Capillary_B
										0.000167236	0.277582	0.151	0.063	1	ZDHHC9	VE_Capillary_B
										0.000169178	-0.393921	0.211	0.322	1	RBM17	VE_Capillary_B
										0.000171148	-0.372811	0.121	0.233	1	CBFB	VE_Capillary_B
										0.000178881	0.393561	0.151	0.063	1	LPL	VE_Capillary_B
										0.000179071	0.29137	0.158	0.068	1	ABLIM3	VE_Capillary_B
										0.000185649	-0.350868	0.44	0.552	1	PTPRK	VE_Capillary_B
										0.000193902	-0.374849	0.107	0.208	1	S100A9	VE_Capillary_B
										0.000203856	-0.327799	0.319	0.435	1	GMFG	VE_Capillary_B
										0.000204202	-0.465408	0.44	0.532	1	TGFBR2	VE_Capillary_B
										0.000206961	0.422769	0.342	0.223	1	FNIP2	VE_Capillary_B
										0.000209459	0.397562	0.406	0.273	1	B4GALT5	VE_Capillary_B
										0.000214592	0.482814	0.302	0.187	1	PLXDC2	VE_Capillary_B
										0.000215456	0.318658	0.248	0.139	1	KIAA1211L	VE_Capillary_B
										0.000231505	-0.322969	0.339	0.473	1	KMT2C	VE_Capillary_B
										0.000232091	-0.436598	0.064	0.152	1	C9orf84	VE_Capillary_B
										0.000235406	0.284059	0.671	0.557	1	RPL13AP7	VE_Capillary_B
										0.000238734	0.337556	0.124	0.048	1	RIPK2	VE_Capillary_B
										0.000241198	0.4056	0.346	0.228	1	HIF1A	VE_Capillary_B
										0.000248156	-0.443679	0.06	0.144	1	JAZF1	VE_Capillary_B
										0.000250519	-0.366047	0.221	0.342	1	ENSG00000250644	VE_Capillary_B
										0.00025405	0.399194	0.285	0.172	1	UTP4	VE_Capillary_B
										0.000261248	0.44739	0.188	0.096	1	ATOH8	VE_Capillary_B
										0.000261639	-0.442306	0.208	0.314	1	NBDY	VE_Capillary_B
										0.000262624	-0.446344	0.144	0.248	1	POU2F1	VE_Capillary_B
										0.000271286	-0.399504	0.174	0.289	1	DENND1A	VE_Capillary_B
										0.000282207	0.344718	0.681	0.577	1	ENSG00000283563	VE_Capillary_B
										0.000284807	0.347889	0.362	0.246	1	RPS23	VE_Capillary_B
										0.000292438	-0.301053	0.034	0.106	1	KIFC3	VE_Capillary_B
										0.00029463	0.401798	0.544	0.428	1	ARL15	VE_Capillary_B
										0.000294657	-0.294515	0.188	0.306	1	SETX	VE_Capillary_B
										0.000296794	-0.296254	0.03	0.101	1	HDAC5	VE_Capillary_B
										0.000296929	-0.345286	0.111	0.21	1	ZC3H13	VE_Capillary_B
										0.000303746	0.272245	0.711	0.603	1	PALM2-AKAP2	VE_Capillary_B
										0.000307396	0.293791	0.258	0.149	1	PER1	VE_Capillary_B
										0.000308529	0.301673	0.574	0.461	1	ENSG00000227081	VE_Capillary_B
										0.000308868	-0.376617	0.148	0.263	1	CNTNAP3B	VE_Capillary_B
										0.000310392	0.277194	0.121	0.046	1	MYH10	VE_Capillary_B
										0.000311296	0.375929	0.107	0.038	1	MTCO1P40	VE_Capillary_B
										0.000311872	0.318637	0.369	0.243	1	JAM3	VE_Capillary_B
										0.000323417	-0.371974	0.292	0.408	1	WNK1	VE_Capillary_B
										0.000324083	-0.362114	0.225	0.339	1	CAMK2D	VE_Capillary_B
										0.000327259	0.460532	0.181	0.091	1	RCAN1	VE_Capillary_B
										0.000333263	-0.299352	0.299	0.425	1	NUTM2A-AS1	VE_Capillary_B
										0.000335414	-0.364605	0.218	0.329	1	CLASP1	VE_Capillary_B
										0.000336478	0.475576	0.302	0.192	1	RNF122	VE_Capillary_B
										0.000337293	0.387947	0.181	0.091	1	SNHG9	VE_Capillary_B
										0.000354908	-0.255829	0.074	0.167	1	AUH	VE_Capillary_B
										0.000363899	-0.265816	0.06	0.147	1	RAD52	VE_Capillary_B
										0.000369666	0.304228	0.43	0.316	1	ENSG00000229267	VE_Capillary_B
										0.000370691	0.271142	0.708	0.58	1	LRMDA	VE_Capillary_B
										0.000372453	-0.369846	0.034	0.104	1	NUAK1	VE_Capillary_B
										0.000374115	-0.275011	0.091	0.185	1	ENSG00000267228	VE_Capillary_B
										0.000375649	-0.36398	0.215	0.329	1	GIMAP4	VE_Capillary_B
										0.000376111	0.536026	0.245	0.152	1	NNMT	VE_Capillary_B
										0.00037887	0.358166	0.852	0.77	1	JMJD1C	VE_Capillary_B
										0.00038602	0.404575	0.205	0.109	1	DUSP6	VE_Capillary_B
										0.000389965	-0.341638	0.057	0.139	1	WWP2	VE_Capillary_B
										0.000411263	0.328463	0.617	0.501	1	DGKH	VE_Capillary_B
										0.000435181	-0.294094	0.084	0.177	1	GALK2	VE_Capillary_B
										0.000448795	-0.288415	0.114	0.218	1	SOX13	VE_Capillary_B
										0.000451198	-0.298418	0.064	0.149	1	CXorf36	VE_Capillary_B
										0.000459229	-0.31957	0.329	0.448	1	SRGAP2D	VE_Capillary_B
										0.000463111	-0.324192	0.161	0.273	1	ZNF608	VE_Capillary_B
										0.000468941	-0.27892	0.544	0.646	1	ARHGAP29	VE_Capillary_B
										0.000474958	0.256669	0.406	0.276	1	GPX1P1	VE_Capillary_B
										0.000475796	0.306858	0.242	0.137	1	ZFP36L2	VE_Capillary_B
										0.000476501	-0.332217	0.081	0.167	1	ASB3	VE_Capillary_B
										0.000479594	0.298732	0.57	0.468	1	RPL22	VE_Capillary_B
										0.000505293	0.28274	0.527	0.4	1	KLF9	VE_Capillary_B
										0.000513119	0.442162	0.336	0.223	1	ADRB1	VE_Capillary_B
										0.000514011	0.26261	0.211	0.114	1	ENSG00000235419	VE_Capillary_B
										0.000517751	-0.339143	0.151	0.256	1	SELENOK	VE_Capillary_B
										0.000518654	0.289341	0.624	0.511	1	IFI16	VE_Capillary_B
										0.000527	0.391733	0.279	0.167	1	HSPB1	VE_Capillary_B
										0.000533956	0.345914	0.47	0.344	1	FNBP1L	VE_Capillary_B
										0.000536068	0.420983	0.198	0.109	1	DNAJB1	VE_Capillary_B
										0.000547446	0.263436	0.413	0.284	1	KLF7	VE_Capillary_B
										0.000559912	-0.322943	0.081	0.167	1	AGO4	VE_Capillary_B
										0.000567808	0.276558	0.362	0.243	1	CDC42EP4	VE_Capillary_B
										0.000571543	0.26879	0.174	0.086	1	KDM6B	VE_Capillary_B
										0.0005837	0.341403	0.393	0.276	1	TNFRSF10D	VE_Capillary_B
										0.00058843	0.281904	0.322	0.205	1	REV3L	VE_Capillary_B
										0.000593233	-0.294452	0.094	0.187	1	ACAT1	VE_Capillary_B
										0.000601146	-0.260394	0.211	0.329	1	NEDD4L	VE_Capillary_B
										0.00062512	0.304382	0.342	0.225	1	NCKAP5	VE_Capillary_B
										0.000662034	-0.343717	0.232	0.347	1	BICD1	VE_Capillary_B
										0.000672493	-0.283606	0.242	0.357	1	GATAD2B	VE_Capillary_B
										0.000676696	0.394471	0.406	0.304	1	NAP1L1	VE_Capillary_B
										0.000692921	0.465814	0.238	0.144	1	TSC22D2	VE_Capillary_B
										0.000709943	-0.447361	0.067	0.149	1	PRKG1	VE_Capillary_B
										0.000712788	-0.327978	0.201	0.311	1	UBR2	VE_Capillary_B
										0.000716532	0.364051	0.138	0.063	1	C1QTNF3-AMACR	VE_Capillary_B
										0.000717899	-0.304318	0.174	0.276	1	ZNF148	VE_Capillary_B
										0.000729027	-0.302869	0.181	0.291	1	ARID2	VE_Capillary_B
										0.000742322	0.281169	0.591	0.473	1	NAMPT	VE_Capillary_B
										0.000752294	-0.329306	0.262	0.38	1	MSRB3	VE_Capillary_B
										0.000755273	-0.26045	0.084	0.17	1	PPP4R3A	VE_Capillary_B
										0.000757206	-0.344242	0.141	0.238	1	KLF3	VE_Capillary_B
										0.000757455	0.349542	0.128	0.056	1	ACE	VE_Capillary_B
										0.000765726	-0.340421	0.44	0.532	1	MBNL1	VE_Capillary_B
										0.00077478	0.42856	0.352	0.246	1	RFX2	VE_Capillary_B
										0.000785031	-0.398973	0.232	0.334	1	ATF7IP2	VE_Capillary_B
										0.000793723	-0.25423	0.05	0.124	1	OCLN	VE_Capillary_B
										0.000802474	-0.342662	0.151	0.251	1	BRWD1	VE_Capillary_B
										0.000802774	-0.34533	0.128	0.223	1	CAPN7	VE_Capillary_B
										0.000807815	-0.349101	0.094	0.182	1	ATF7IP	VE_Capillary_B
										0.000812631	-0.344767	0.138	0.238	1	HERC2P2	VE_Capillary_B
										0.000813446	0.313252	0.352	0.238	1	PPP1R15A	VE_Capillary_B
										0.00082126	0.420334	0.309	0.205	1	ENSG00000249240	VE_Capillary_B
										0.000823157	0.438458	0.154	0.078	1	SORT1	VE_Capillary_B
										0.000828964	0.292339	0.463	0.334	1	PKIG	VE_Capillary_B
										0.00085422	0.331457	0.322	0.213	1	DDX21	VE_Capillary_B
										0.000855684	-0.37061	0.359	0.463	1	S100A11	VE_Capillary_B
										0.000869567	0.403217	0.117	0.051	1	DNASE1L3	VE_Capillary_B
										0.000892139	-0.288927	0.164	0.271	1	NSD1	VE_Capillary_B
										0.000901972	0.257292	0.409	0.294	1	RPL7P9	VE_Capillary_B
										0.000910771	0.383156	0.372	0.266	1	LMNA	VE_Capillary_B
										0.000914565	0.346034	0.346	0.235	1	ITPRIP	VE_Capillary_B
										0.000917377	-0.319544	0.091	0.177	1	SCYL2	VE_Capillary_B
										0.000918421	-0.315705	0.091	0.177	1	SHE	VE_Capillary_B
										0.000925732	-0.412258	0.272	0.377	1	SNRK	VE_Capillary_B
										0.000932758	0.252062	0.446	0.329	1	IGFBP4	VE_Capillary_B
										0.00094944	-0.321718	0.406	0.506	1	TEK	VE_Capillary_B
										0.000951796	0.332526	0.369	0.261	1	DNAJA1	VE_Capillary_B
										0.000955955	0.292294	0.225	0.132	1	RELB	VE_Capillary_B
										0.000958096	-0.304705	0.329	0.451	1	SHROOM4	VE_Capillary_B
										0.000964899	0.321732	0.493	0.392	1	RPL41P2	VE_Capillary_B
										0.000998771	-0.274477	0.56	0.658	1	PTPN12	VE_Capillary_B
										0.0010098	0.300405	0.309	0.205	1	PAK4	VE_Capillary_B
										0.00102349	-0.305604	0.097	0.187	1	AVL9	VE_Capillary_B
										0.0010419	0.301581	0.48	0.372	1	ARHGEF3	VE_Capillary_B
										0.00104214	-0.335051	0.174	0.271	1	ANO6	VE_Capillary_B
										0.00105694	0.431822	0.456	0.349	1	TACC1	VE_Capillary_B
										0.00106753	-0.34826	0.094	0.177	1	TMTC2	VE_Capillary_B
										0.00107861	-0.29892	0.493	0.597	1	ADIPOR2	VE_Capillary_B
										0.00111292	0.338978	0.235	0.139	1	MAPKAPK2	VE_Capillary_B
										0.00112342	0.264494	0.339	0.228	1	KLHL2	VE_Capillary_B
										0.0011493	0.263582	0.453	0.334	1	IGFBP7	VE_Capillary_B
										0.00119422	-0.313337	0.05	0.122	1	PDK3	VE_Capillary_B
										0.00120391	-0.253121	0.05	0.122	1	IQCB1	VE_Capillary_B
										0.00120935	-0.26374	0.151	0.248	1	PSMA3	VE_Capillary_B
										0.00122226	-0.308132	0.077	0.159	1	TMEM108	VE_Capillary_B
										0.00123461	-0.321225	0.054	0.124	1	SPATA1	VE_Capillary_B
										0.00123609	-0.338272	0.205	0.309	1	PLSCR4	VE_Capillary_B
										0.00123715	0.288846	0.208	0.116	1	IL33	VE_Capillary_B
										0.00126569	-0.324872	0.141	0.23	1	NDUFV2	VE_Capillary_B
[truncated: 4,223 more rows]

## Sheet: Figure 6E, F
Figure 6E			Figure 6F
Control	COPD		Control	COPD
0.0618045	0.0856819		0	6.89655
0.0467104	0.0815865		0	53.3333
0.0586916	0.0702785		0	5.55556
0.0598028	0.0460008		0	5.43478
0.0578306	0.0494937		0	39.4366
0.0721045	0.046182
0.0275901	0.056868
0.0415338	0.0656084
0.0349698	0.0519855
0.0286658	0.0595313
0.0361277	0.0267714
0.051549	0.0323764
0.0461112	0.028338
0.0466393	0.0240272
0.054728	0.0285254
0.0385307	0.0369578
0.0362571	0.0166971
0.0474298	0.0444572
0.0465426	0.0254905
0.0345803	0.0318134
0.059893	0.0726797
0.058694	0.042949
0.0651204	0.16047
0.0768638	0.064941
0.0650798	0.040164
0.0507643	0.0953789
0.0324076	0.0463659
0.0773305	0.0675609
0.0705351	0.0584836
0.0441368	0.118153
0.0383868	0.12193
0.0446114	0.0906996
0.0307087	0.0693586
0.0314801	0.0240808
0.0489573	0.196712
0.0541396	0.0186709
0.0435307	0.0454979
0.0355014	0.0256755
0.0402595	0.0257021
0.0499376	0.193936
0.0393346	0.122749
0.0424061	0.0564146
0.0497691	0.109404
0.0631881	0.139863
0.0547595	0.194383
0.0634963	0.138264
0.0513056	0.157317
0.0521619	0.125878
0.0549838	0.1395
0.0296816	0.15306
0.0428677	0.0218135
0.0368039	0.0229805
0.0312074	0.0238787
0.0406059	0.0921492
0.0578113	0.0259644
0.0328374	0.0211446
0.0427685	0.0203753
0.0469811	0.0209494
0.0257654	0.0206415
0.0407029	0.0864258
0.0400798	0.131688
0.0265539	0.0810357
0.0314616	0.104539
0.0393291	0.062396
0.0296338	0.0555616
0.0321713	0.0691673
0.0355955	0.102249
0.0481285	0.0774699
0.0416002	0.0703756
0.041958	0.0759548
0.040829	0.0876029
0.0373146	0.0847157
0.0422592	0.0758256
0.0395129	0.0647018
0.0377608	0.0365346
0.0457819	0.0511172
0.0405847	0.0589436
0.0359563	0.0761249
0.0532842	0.0524968
0.0265999	0.083956
0.0431294	0.0513966
0.0353527	0.0824192
0.0318737	0.0664786
0.0389043	0.0501896
0.0314703	0.0639642
0.0322484	0.0437669
0.0726096	0.0711542
0.0621389	0.0471887
0.0536953	0.0458872
0.0497888	0.061636
0.039271	0.0668108
0.0547165	0.0708682
0.0551196	0.0706086
0.0401001	0.0585654
0.0449599	0.0459001
0.0452897	0.0445952
0.0496329	0.0521881
0.0398587	0.0595375
0.0385218	0.0810516
0.0398061	0.082056
0.0407689	0.0516362
0.0526574	0.0513076
0.0383755	0.0701494
0.0455386	0.0707332
0.0388533	0.0797739
0.0424471	0.0596253
0.0412839	0.0463322
0.0653175	0.0519305
0.0554482	0.0623863
0.0602228	0.0391006
0.0581769	0.0726121
0.047092	0.0329341
0.0388027	0.0578055
0.0453351	0.0319351
0.0450602	0.0380257
0.0562735	0.0452089
0.0639797	0.0465735
0.0515213	0.0379266
0.0442369	0.037326
0.0382229	0.0349413
0.0496691	0.0243039
0.0519901	0.0402733
0.0314467	0.0503254
0.0402827	0.0316307
0.0361748	0.0501818
0.0424345	0.0406403
0.0426009	0.0434461
0.0535114	0.0460137
0.0473337	0.0489922
0.0280789	0.0589526
0.0365142	0.0423468
0.0501076	0.0517644
0.0407816	0.0443054
0.046857	0.056143
0.0340104	0.062312
0.0394953	0.0514225
0.0412353	0.0460521
0.0480922	0.0558002
0.0312161	0.0535936
0.0352917	0.0557503
0.0328671	0.035248
0.0371421	0.0371291
0.0356926	0.036729
0.0323741	0.0342941
0.030535	0.0566911
0.0318994	0.0547878
0.0412416	0.0401689
0.0699059	0.0403165
0.0487305	0.0378561
0.0480886	0.0427633
0.0538459	0.036856
0.0614532	0.0340651
0.054389	0.0450449
0.0451777	0.0329655
0.0359141	0.0346871
0.0338636	0.0333426
0.0542852	0.0338258
0.0756825	0.0414866
0.0490001	0.0516624
0.0428627	0.0300187
0.0350636	0.0329677
0.063723	0.035181
0.0546404	0.0403038
0.0361904	0.034349
0.0527613	0.0326337
0.035671	0.0307048
0.0379555	0.0368615
0.031505	0.0270618
0.0400877	0.0306873
0.0475457	0.0331796
0.0535181	0.0278504
0.0404634	0.0324017
0.0495404	0.0497205
0.0521047	0.0313384
0.0467232	0.0365662
0.0494663	0.0325985
0.0512857	0.038195
0.0490503	0.0662439
0.0714845	0.0383548
0.0318568	0.0248557
0.0377504	0.0370997
0.0292692	0.0322866
0.0285824	0.0275348
0.0242372	0.0300464
0.026257	0.0252905
0.0282879	0.0309555
0.0401384	0.031492
0.0344638	0.0340068
0.0294025	0.026548
0.0271801	0.0290686
0.0304018	0.0342272
0.030735	0.0306821
0.0232258	0.0270258
0.0638742	0.16047
0.0232936	0.064941
0.0254527	0.040164
0.0200374	0.0953789
0.0217327	0.0463659
0.053519	0.0675609
0.0274613	0.0584836
0.0299796	0.187498
0.0324654	0.0552914
0.0344023	0.0487376
0.0246051	0.147439
0.0466617	0.0964063
0.0309463	0.0802739
0.0297819	0.126849
0.0351238	0.126924
0.0304149	0.112901
0.0258663	0.1005
0.0231806	0.105202
0.0354497	0.0796584
0.0275038	0.0844371
0.0524473	0.0488558
0.0394156	0.0448015
0.0355939	0.0557768
0.0326142	0.0388463
0.0244702	0.0428248
0.0182147	0.112274
0.032895	0.120839
0.0252935	0.0532662
0.028246	0.187029
0.0295429	0.0399425
0.0279196	0.0493347
0.0403143	0.0325507
0.0407046	0.0346353
0.0295094	0.0501513
0.02782	0.101737
0.0297287	0.120183
0.0342585	0.0853754
0.0347809	0.0910461
0.0244377	0.139857
0.0337944	0.0709752
0.0498499	0.0721459
0.0451498	0.0597657
0.0336734	0.108385
0.0238243	0.103836
0.0332364	0.038422
	0.161237
	0.071877
	0.0904383
	0.0513304
	0.175542
	0.0646894
	0.0681827
	0.179239
	0.0555944
	0.110276
	0.132509
	0.0719502
	0.0743104
	0.114951
	0.073583
	0.0431
	0.0474664
	0.0639747
	0.0959408
	0.0561339
	0.118459
	0.0401484
	0.132252
	0.0651092
	0.134485
	0.107465
	0.0894674
	0.0506606
	0.071042
	0.0523083
	0.0521428
	0.0473277
	0.104215
	0.0612913
	0.0500461
	0.0590567
	0.0510048
	0.0535584
	0.0906952

[truncated: 13 more sheets: Supplemental Table 1, Supplemental Figure 2, Supplemental Figure 9, Supplemental Figure 10, Supplemental Figure 13C, Supplemental 13C with analysis, Supplemental FIgure 14A, Supplemental Figur14 A analysis, Supplemental Figure 14B, Supplemental Figure 14B analysi, Supplement Figure 16, Supplemental Figure 23B, Supplemental Figure 24]
